# Supplementary material for: Crystal structure of ethyl 2-{4-[(2-oxo-3-phenyl-1,2-di­hydro­quinoxalin-1-yl)meth­yl]-1H-1,2,3-triazol-1-yl}acetate
Source: IUCrdata. 2022 Jul 14;7(Pt 7):0. doi: 10.1107/S2414314622006939 (PMC9635411; doi:10.1107/S2414314622006939)
Supplement: Supplementary file 1 [file x-07-00000-sup1.cif]

##############################################################################
#                                                                            #
# This CIF contains the data for a data article accepted for                 #
# publication in IUCrData. It conforms to the requirements of                #
# Notes for Authors for IUCrData, and has been                               #
# peer reviewed under the auspices of IUCrData.                              #
#                                                                            #
# Full details of the Crystallographic Information File format               #
# are given in the paper "The Crystallographic Information File (CIF):       #
# a New Standard Archive File for Crystallography" by S. R. Hall, F. H.      #
# Allen and I. D. Brown [Acta Cryst. (1991), A47, 655-685].                  #
#                                                                            #
# The current version of the core CIF dictionary is obtainable from          #
# ftp://ftp.iucr.org/pub/cif_core.dic.                                       #
#                                                                            #
# Software is freely available for graphical display of the structure(s)     #
# in this CIF. For information consult the CIF software page                 #
# http://www.iucr.org/resources/cif/software.                                #
#                                                                            #
# This file may be used for bona fide research purposes within the           #
# scientific community so long as proper attribution is given to the data    # 
# article from which it was obtained.                                        #
#                                                                            #
##############################################################################
data_global
_audit_creation_method     'APEX3 v2018.1-0'
_journal_date_recd_electronic     2022-06-20
_journal_date_accepted     2022-07-06
_journal_name_full     'IUCrData'
_journal_year     2022
_journal_volume     7
_journal_issue      7
_journal_page_first     0
_journal_page_last     0
_journal_paper_category     HO
_journal_paper_doi     10.1107/S2414314622006939
_journal_coeditor_code     BX4022
_publ_contact_author_name     'Abdulsalam Alsubari'
_publ_contact_author_address
;
Laboratory of medicinal chemistry
Faculty of clinical pharmacy,21 september University
Yemen
;
_publ_contact_author_email     'alsubaripharmaco@21umas.edu.ye'
_publ_contact_author_fax     ?
_publ_contact_author_phone     ?
_publ_section_title
;\
Crystal structure of ethyl
2-{4-[(2-oxo-3-phenyl-1,2-dihydroquinoxalin-1-yl)methyl]-1<i>H</i>-1,2,3-\
triazol-1-yl}acetate
;
loop_
    _publ_author_name
    _publ_author_footnote
    _publ_author_address
    'Abad, Nadeem' .
;
Laboratory of Medicinal Chemistry
Drug Sciences Research Center
Faculty of Medicine and Pharmacy, Mohammed V University in Rabat,
Morocco
Laboratory of Heterocyclic Organic Chemistry, Faculty of Sciences,
Mohammed V University in Rabat
Morocco
;
    'Missioui, Mohcine' .
;
Laboratory of Medicinal Chemistry
Drug Sciences Research Center
Faculty of Medicine and Pharmacy, Mohammed V University in Rabat,
Morocco
;
    'Alsubari, Abdulsalam' .
;
Laboratory of Medicinal Chemistry
Faculty of Clinical Pharmacy, 21 September University
Yemen
;
    'Mague, Joel T.' .
;
Department of Chemistry
Tulane University, New Orleans, LA 70118
USA
;
    'Essassi, El Mokhtar' .
;
Laboratory of Heterocyclic Organic Chemistry, Faculty of Sciences,
Mohammed V University in Rabat
Morocco
;
    'Ramli, Youssef'
;
Additional correspondence author: e-mail: y.ramli@um5r.ac.ma.
;
;
Laboratory of Medicinal Chemistry
Drug Sciences Research Center
Faculty of Medicine and Pharmacy, Mohammed V University in Rabat,
Morocco
;
_publ_section_synopsis
;
The quinoxaline portion of the title molecule is not quite planar and the
conformation of the entire molecule is U-shaped,  which is consolidated by an
intramolecular antiparallel carbonyl electrostatic interaction. In the
crystal, the molecules form corrugated layers through C---H...O and C---H...N
hydrogen bonds and C---H...\p(ring) and \p-stacking interactions.
;
data_I
_audit_creation_method     'SHELXL-2018/1'
_chemical_name_systematic
;\
2-{4-[(2-Oxo-3-phenyl-1,2-dihydroquinoxalin-1-yl)methyl]-\
1<i>H</i>-1,2,3-triazol-1-yl}acetate
;
_chemical_name_common     ?
_chemical_formula_moiety     'C21 H19 N5 O3'
_chemical_formula_sum     'C21 H19 N5 O3'
_chemical_formula_iupac     'C21 H19 N5 O3'
_chemical_formula_weight     389.41
_chemical_melting_point     ?
_space_group_crystal_system     orthorhombic
_space_group_name_H-M_alt     'P b c a'
_space_group_name_Hall     '-P 2ac 2ab'
loop_
    _space_group_symop_operation_xyz
    'x, y, z'
    '-x+1/2, -y, z+1/2'
    '-x, y+1/2, -z+1/2'
    'x+1/2, -y+1/2, -z'
    '-x, -y, -z'
    'x-1/2, y, -z-1/2'
    'x, -y-1/2, z-1/2'
    '-x-1/2, y-1/2, z'
_cell_length_a     8.8585(3)
_cell_length_b     18.0405(5)
_cell_length_c     23.1961(7)
_cell_angle_alpha     90
_cell_angle_beta     90
_cell_angle_gamma     90
_cell_volume     3707.0(2)
_cell_formula_units_Z     8
_cell_measurement_reflns_used     9932
_cell_measurement_theta_min     3.8112
_cell_measurement_theta_max     72.3304
_cell_measurement_temperature     150(2)
_exptl_crystal_description     plate
_exptl_crystal_colour     colourless
_exptl_crystal_size_max     0.213
_exptl_crystal_size_mid     0.100
_exptl_crystal_size_min     0.024
_exptl_crystal_density_diffrn     1.395
_exptl_crystal_density_meas     ?
_exptl_crystal_density_method     'not measured'
_exptl_crystal_F_000     1632
_exptl_absorpt_coefficient_mu     0.794
_exptl_absorpt_correction_type     multi-scan
_exptl_absorpt_process_details
;
(<i>SADABS</i>; Krause <i>et al.</i>, 2015)
;
_exptl_absorpt_correction_T_min     0.89
_exptl_absorpt_correction_T_max     0.98
_diffrn_ambient_temperature     150(2)
_diffrn_source     'INCOATEC I\mS micro--focus source'
_diffrn_radiation_type     CuK\a
_diffrn_radiation_wavelength     1.54178
_diffrn_radiation_monochromator     mirror
_diffrn_measurement_device_type     'Bruker D8 VENTURE PHOTON 100 CMOS'
_diffrn_measurement_method     '\w scans'
_diffrn_detector_area_resol_mean     10.4167
_diffrn_reflns_number     26694
_diffrn_reflns_av_R_equivalents     0.0470
_diffrn_reflns_av_unetI/netI     0.0261
_diffrn_reflns_theta_min     3.811
_diffrn_reflns_theta_max     72.463
_diffrn_reflns_theta_full     72.450
_diffrn_measured_fraction_theta_max     0.997
_diffrn_measured_fraction_theta_full     0.997
_diffrn_reflns_limit_h_min     -10
_diffrn_reflns_limit_h_max     10
_diffrn_reflns_limit_k_min     -22
_diffrn_reflns_limit_k_max     22
_diffrn_reflns_limit_l_min     -28
_diffrn_reflns_limit_l_max     27
_refine_special_details
;
Refinement of F^2^ against ALL reflections.  The weighted R-factor wR and
goodness of fit S are based on F^2^, conventional R-factors R are based
on F, with F set to zero for negative F^2^. The threshold expression of
F^2^ > 2sigma(F^2^) is used only for calculating R-factors(gt) etc. and is
not relevant to the choice of reflections for refinement.  R-factors based
on F^2^ are statistically about twice as large as those based on F, and R-
factors based on ALL data will be even larger.
All H atom positional and Uiso values were freely refined.
;
_reflns_number_total     3662
_reflns_number_gt     3086
_reflns_threshold_expression     'I > 2\s(I)'
_refine_ls_structure_factor_coef     Fsqd
_refine_ls_matrix_type     full
_refine_ls_R_factor_all     0.0438
_refine_ls_R_factor_gt     0.0351
_refine_ls_wR_factor_gt     0.0816
_refine_ls_wR_factor_ref     0.0872
_refine_ls_goodness_of_fit_ref     1.048
_refine_ls_restrained_S_all     1.048
_refine_ls_number_reflns     3662
_refine_ls_number_parameters     339
_refine_ls_number_restraints     0
_refine_ls_hydrogen_treatment     refall
_refine_ls_weighting_scheme     calc
_refine_ls_weighting_details
              'w=1/[\s^2^(Fo^2^)+(0.0384P)^2^+1.2273P] where P=(Fo^2^+2Fc^2^)/3'
_atom_sites_solution_hydrogens     difmap
_atom_sites_solution_primary     direct
_atom_sites_solution_secondary     difmap
_refine_ls_shift/su_max     0.000
_refine_ls_shift/su_mean     0.000
_refine_diff_density_max     0.240
_refine_diff_density_min     -0.207
_refine_ls_extinction_method
;
<i>SHELXL 2018/1</i> (Sheldrick, 2015<i>b</i>)
;
_refine_ls_extinction_coef     0.00064(5)
_refine_ls_extinction_expression
                                  'Fc^*^=kFc[1+0.001xFc^2^\l^3^/sin(2\q)]^-1/4^'
loop_
    _atom_type_symbol
    _atom_type_description
    _atom_type_scat_dispersion_real
    _atom_type_scat_dispersion_imag
    _atom_type_scat_source
    'C' 'C' 0.0181 0.0091
                         'International Tables Vol C Tables 4.2.6.8 and 6.1.1.4'
    'H' 'H' 0.0000 0.0000
                         'International Tables Vol C Tables 4.2.6.8 and 6.1.1.4'
    'N' 'N' 0.0311 0.0180
                         'International Tables Vol C Tables 4.2.6.8 and 6.1.1.4'
    'O' 'O' 0.0492 0.0322
                         'International Tables Vol C Tables 4.2.6.8 and 6.1.1.4'
_computing_data_collection
;
<i>APEX3</i> (Bruker, 2016)
;
_computing_cell_refinement
;
<i>SAINT</i> (Bruker, 2016)
;
_computing_data_reduction
;
<i>SAINT</i>  (Bruker, 2016)
;
_computing_structure_solution
;
<i>SHELXT</i> (Sheldrick, 2015<i>a</i>)
;
_computing_structure_refinement
;
<i>SHELXL2018/1</i> (Sheldrick, 2015<i>b</i>)
;
_computing_molecular_graphics
;
<i>DIAMOND</i> (Brandenburg & Putz, 2012)
;
_computing_publication_material
;
<i>SHELXTL</i> (Sheldrick, 2008)
;
loop_
    _atom_site_type_symbol
    _atom_site_label
    _atom_site_fract_x
    _atom_site_fract_y
    _atom_site_fract_z
    _atom_site_U_iso_or_equiv
    _atom_site_adp_type
    _atom_site_calc_flag
    _atom_site_occupancy
    _atom_site_disorder_assembly
    _atom_site_disorder_group
    O O1 0.43111(11) 0.52576(5) 0.37440(4) 0.0275(2) Uani d 1 . .
    O O2 0.09359(10) 0.46632(5) 0.36206(4) 0.0270(2) Uani d 1 . .
    O O3 0.20937(11) 0.40033(5) 0.43166(4) 0.0303(2) Uani d 1 . .
    N N1 0.18289(12) 0.67590(6) 0.34317(5) 0.0226(2) Uani d 1 . .
    N N2 0.34767(11) 0.56638(5) 0.28730(4) 0.0193(2) Uani d 1 . .
    N N3 0.16535(13) 0.36820(6) 0.19501(5) 0.0252(2) Uani d 1 . .
    N N4 0.16515(13) 0.34789(6) 0.24943(5) 0.0250(2) Uani d 1 . .
    N N5 0.26117(12) 0.39291(6) 0.27772(5) 0.0208(2) Uani d 1 . .
    C C1 0.26318(14) 0.61609(6) 0.25427(5) 0.0195(3) Uani d 1 . .
    C C2 0.26183(16) 0.61555(7) 0.19390(6) 0.0238(3) Uani d 1 . .
    H H2 0.3228(19) 0.5802(9) 0.1724(7) 0.034(4) Uiso d 1 . .
    C C3 0.17264(16) 0.66602(7) 0.16465(6) 0.0264(3) Uani d 1 . .
    H H3 0.1743(18) 0.6650(9) 0.1222(7) 0.033(4) Uiso d 1 . .
    C C4 0.08259(16) 0.71695(7) 0.19408(6) 0.0260(3) Uani d 1 . .
    H H4 0.0164(19) 0.7523(9) 0.1731(7) 0.034(4) Uiso d 1 . .
    C C5 0.08467(15) 0.71842(7) 0.25326(6) 0.0236(3) Uani d 1 . .
    H H5 0.0237(18) 0.7530(9) 0.2755(7) 0.031(4) Uiso d 1 . .
    C C6 0.17717(14) 0.66902(7) 0.28405(5) 0.0207(3) Uani d 1 . .
    C C7 0.26837(14) 0.63234(7) 0.37345(5) 0.0211(3) Uani d 1 . .
    C C8 0.35681(14) 0.57104(7) 0.34670(5) 0.0208(3) Uani d 1 . .
    C C9 0.27185(16) 0.64586(7) 0.43697(6) 0.0248(3) Uani d 1 . .
    C C10 0.1715(2) 0.69806(8) 0.45951(6) 0.0356(3) Uani d 1 . .
    H H10 0.101(2) 0.7214(11) 0.4333(8) 0.053(6) Uiso d 1 . .
    C C11 0.1707(2) 0.71453(9) 0.51787(7) 0.0435(4) Uani d 1 . .
    H H11 0.098(2) 0.7522(12) 0.5330(9) 0.062(6) Uiso d 1 . .
    C C12 0.2704(2) 0.67988(9) 0.55500(6) 0.0408(4) Uani d 1 . .
    H H12 0.268(2) 0.6896(11) 0.5969(8) 0.050(5) Uiso d 1 . .
    C C13 0.3689(2) 0.62824(10) 0.53366(7) 0.0434(4) Uani d 1 . .
    H H13 0.442(2) 0.6034(12) 0.5596(9) 0.063(6) Uiso d 1 . .
    C C14 0.37072(19) 0.61077(9) 0.47502(7) 0.0369(4) Uani d 1 . .
    H H14 0.443(2) 0.5717(11) 0.4606(8) 0.051(5) Uiso d 1 . .
    C C15 0.42864(14) 0.50430(7) 0.25935(6) 0.0206(3) Uani d 1 . .
    H H15A 0.5028(17) 0.4856(8) 0.2882(6) 0.025(4) Uiso d 1 . .
    H H15B 0.4831(17) 0.5225(8) 0.2251(6) 0.022(4) Uiso d 1 . .
    C C16 0.32363(14) 0.44361(6) 0.24135(5) 0.0191(3) Uani d 1 . .
    H H16 0.2784(19) 0.4473(9) 0.1516(7) 0.036(4) Uiso d 1 . .
    C C17 0.26194(15) 0.42622(7) 0.18895(6) 0.0226(3) Uani d 1 . .
    C C18 0.28965(15) 0.37793(7) 0.33815(6) 0.0232(3) Uani d 1 . .
    H H18A 0.3932(19) 0.3894(9) 0.3470(7) 0.030(4) Uiso d 1 . .
    H H18B 0.2764(17) 0.3237(9) 0.3441(6) 0.026(4) Uiso d 1 . .
    C C19 0.18500(14) 0.42063(7) 0.37736(5) 0.0221(3) Uani d 1 . .
    C C20 0.11923(18) 0.43913(9) 0.47469(6) 0.0329(3) Uani d 1 . .
    H H20A 0.1346(19) 0.4932(10) 0.4678(7) 0.036(4) Uiso d 1 . .
    H H20B 0.0111(19) 0.4247(9) 0.4681(7) 0.032(4) Uiso d 1 . .
    C C21 0.1730(2) 0.41458(12) 0.53292(7) 0.0456(4) Uani d 1 . .
    H H21A 0.165(2) 0.3587(12) 0.5382(9) 0.062(6) Uiso d 1 . .
    H H21B 0.111(2) 0.4381(11) 0.5639(9) 0.057(6) Uiso d 1 . .
    H H21C 0.277(2) 0.4295(11) 0.5392(8) 0.052(6) Uiso d 1 . .
loop_
    _atom_site_aniso_label
    _atom_site_aniso_U_11
    _atom_site_aniso_U_22
    _atom_site_aniso_U_33
    _atom_site_aniso_U_12
    _atom_site_aniso_U_13
    _atom_site_aniso_U_23
    O1 0.0328(5) 0.0238(5) 0.0258(5) 0.0042(4) -0.0065(4) 0.0000(4)
    O2 0.0241(5) 0.0317(5) 0.0251(5) 0.0058(4) -0.0013(4) 0.0000(4)
    O3 0.0350(5) 0.0339(5) 0.0219(5) 0.0116(4) 0.0037(4) 0.0036(4)
    N1 0.0247(5) 0.0210(5) 0.0222(5) 0.0002(4) -0.0005(5) -0.0029(4)
    N2 0.0204(5) 0.0169(5) 0.0204(5) -0.0001(4) -0.0007(4) -0.0021(4)
    N3 0.0228(6) 0.0248(6) 0.0280(6) 0.0015(4) -0.0014(5) -0.0069(4)
    N4 0.0232(5) 0.0218(5) 0.0301(6) -0.0013(4) -0.0003(5) -0.0062(4)
    N5 0.0212(5) 0.0189(5) 0.0224(5) -0.0007(4) 0.0010(4) -0.0026(4)
    C1 0.0197(6) 0.0167(5) 0.0222(6) -0.0030(5) -0.0013(5) 0.0005(5)
    C2 0.0270(7) 0.0221(6) 0.0223(6) -0.0021(5) 0.0022(5) -0.0002(5)
    C3 0.0328(7) 0.0249(6) 0.0215(7) -0.0052(6) -0.0021(6) 0.0031(5)
    C4 0.0280(7) 0.0198(6) 0.0302(7) -0.0029(5) -0.0068(6) 0.0041(5)
    C5 0.0230(6) 0.0184(6) 0.0295(7) -0.0002(5) -0.0029(5) -0.0013(5)
    C6 0.0219(6) 0.0185(6) 0.0216(6) -0.0028(5) -0.0010(5) -0.0014(5)
    C7 0.0231(6) 0.0189(6) 0.0213(6) -0.0031(5) -0.0003(5) -0.0013(5)
    C8 0.0217(6) 0.0195(6) 0.0213(6) -0.0032(5) -0.0016(5) -0.0012(5)
    C9 0.0306(7) 0.0215(6) 0.0225(7) -0.0046(5) -0.0001(6) -0.0022(5)
    C10 0.0537(10) 0.0285(7) 0.0246(7) 0.0063(7) 0.0022(7) -0.0013(6)
    C11 0.0717(12) 0.0329(8) 0.0260(8) 0.0098(8) 0.0073(8) -0.0043(6)
    C12 0.0684(12) 0.0340(8) 0.0201(7) -0.0059(8) 0.0021(7) -0.0038(6)
    C13 0.0540(10) 0.0499(10) 0.0263(8) 0.0030(8) -0.0102(7) -0.0036(7)
    C14 0.0395(8) 0.0450(9) 0.0263(8) 0.0067(7) -0.0072(6) -0.0068(6)
    C15 0.0179(6) 0.0198(6) 0.0241(6) 0.0009(5) 0.0017(5) -0.0031(5)
    C16 0.0173(5) 0.0178(5) 0.0222(6) 0.0026(5) 0.0025(5) -0.0024(5)
    C17 0.0211(6) 0.0240(6) 0.0226(6) 0.0029(5) 0.0008(5) -0.0044(5)
    C18 0.0251(7) 0.0219(6) 0.0226(7) 0.0024(5) 0.0014(5) 0.0008(5)
    C19 0.0219(6) 0.0232(6) 0.0212(6) -0.0020(5) 0.0006(5) 0.0004(5)
    C20 0.0366(8) 0.0404(8) 0.0218(7) 0.0107(7) 0.0051(6) 0.0006(6)
    C21 0.0474(10) 0.0652(12) 0.0241(8) 0.0154(9) 0.0001(7) 0.0041(7)
_geom_special_details
;
 All esds (except the esd in the dihedral angle between two l.s. planes)
 are estimated using the full covariance matrix.  The cell esds are taken
 into account individually in the estimation of esds in distances, angles
 and torsion angles; correlations between esds in cell parameters are only
 used when they are defined by crystal symmetry.  An approximate (isotropic)
 treatment of cell esds is used for estimating esds involving l.s. planes.
;
loop_
    _geom_bond_atom_site_label_1
    _geom_bond_atom_site_label_2
    _geom_bond_site_symmetry_2
    _geom_bond_distance
    _geom_bond_publ_flag
    O1 C8 . 1.2301(16) ?
    O2 C19 . 1.2088(16) ?
    O3 C19 . 1.3293(16) ?
    O3 C20 . 1.4574(17) ?
    N1 C7 . 1.2978(17) ?
    N1 C6 . 1.3780(16) ?
    N2 C8 . 1.3827(16) ?
    N2 C1 . 1.3970(16) ?
    N2 C15 . 1.4797(15) ?
    N3 N4 . 1.3144(16) ?
    N3 C17 . 1.3592(18) ?
    N4 N5 . 1.3468(15) ?
    N5 C16 . 1.3618(16) ?
    N5 C18 . 1.4497(17) ?
    C1 C2 . 1.4005(18) ?
    C1 C6 . 1.4034(17) ?
    C2 C3 . 1.3832(19) ?
    C2 H2 . 0.974(17) ?
    C3 C4 . 1.395(2) ?
    C3 H3 . 0.984(16) ?
    C4 C5 . 1.3732(19) ?
    C4 H4 . 0.994(17) ?
    C5 C6 . 1.4055(18) ?
    C5 H5 . 0.973(16) ?
    C7 C8 . 1.4905(17) ?
    C7 C9 . 1.4937(17) ?
    C9 C14 . 1.395(2) ?
    C9 C10 . 1.397(2) ?
    C10 C11 . 1.386(2) ?
    C10 H10 . 0.97(2) ?
    C11 C12 . 1.383(2) ?
    C11 H11 . 1.00(2) ?
    C12 C13 . 1.369(2) ?
    C12 H12 . 0.988(19) ?
    C13 C14 . 1.396(2) ?
    C13 H13 . 0.99(2) ?
    C14 H14 . 1.01(2) ?
    C15 C16 . 1.4962(17) ?
    C15 H15A . 0.997(16) ?
    C15 H15B . 0.986(15) ?
    C16 C17 . 1.3691(18) ?
    C17 H16 . 0.957(17) ?
    C18 C19 . 1.5100(18) ?
    C18 H18A . 0.963(17) ?
    C18 H18B . 0.995(16) ?
    C20 C21 . 1.499(2) ?
    C20 H20A . 0.997(18) ?
    C20 H20B . 1.005(17) ?
    C21 H21A . 1.02(2) ?
    C21 H21B . 1.00(2) ?
    C21 H21C . 0.97(2) ?
loop_
    _geom_angle_atom_site_label_1
    _geom_angle_atom_site_label_2
    _geom_angle_atom_site_label_3
    _geom_angle_site_symmetry_1
    _geom_angle_site_symmetry_3
    _geom_angle
    _geom_angle_publ_flag
    C19 O3 C20 . . 115.32(11) ?
    C7 N1 C6 . . 120.37(11) ?
    C8 N2 C1 . . 122.62(10) ?
    C8 N2 C15 . . 117.02(10) ?
    C1 N2 C15 . . 120.34(10) ?
    N4 N3 C17 . . 108.35(11) ?
    N3 N4 N5 . . 107.40(10) ?
    N4 N5 C16 . . 111.08(10) ?
    N4 N5 C18 . . 117.95(10) ?
    C16 N5 C18 . . 130.82(11) ?
    N2 C1 C2 . . 123.27(11) ?
    N2 C1 C6 . . 117.23(11) ?
    C2 C1 C6 . . 119.49(12) ?
    C3 C2 C1 . . 119.38(12) ?
    C3 C2 H2 . . 119.8(10) ?
    C1 C2 H2 . . 120.8(10) ?
    C2 C3 C4 . . 121.35(12) ?
    C2 C3 H3 . . 118.0(10) ?
    C4 C3 H3 . . 120.7(10) ?
    C5 C4 C3 . . 119.61(12) ?
    C5 C4 H4 . . 119.1(10) ?
    C3 C4 H4 . . 121.3(10) ?
    C4 C5 C6 . . 120.24(12) ?
    C4 C5 H5 . . 122.3(9) ?
    C6 C5 H5 . . 117.4(9) ?
    N1 C6 C1 . . 122.08(11) ?
    N1 C6 C5 . . 118.04(11) ?
    C1 C6 C5 . . 119.86(12) ?
    N1 C7 C8 . . 122.05(11) ?
    N1 C7 C9 . . 116.55(11) ?
    C8 C7 C9 . . 121.40(11) ?
    O1 C8 N2 . . 120.76(12) ?
    O1 C8 C7 . . 123.81(12) ?
    N2 C8 C7 . . 115.41(11) ?
    C14 C9 C10 . . 117.95(13) ?
    C14 C9 C7 . . 124.25(13) ?
    C10 C9 C7 . . 117.79(12) ?
    C11 C10 C9 . . 120.89(15) ?
    C11 C10 H10 . . 121.1(12) ?
    C9 C10 H10 . . 118.0(12) ?
    C12 C11 C10 . . 120.55(16) ?
    C12 C11 H11 . . 120.0(12) ?
    C10 C11 H11 . . 119.4(12) ?
    C13 C12 C11 . . 119.30(14) ?
    C13 C12 H12 . . 119.4(11) ?
    C11 C12 H12 . . 121.2(11) ?
    C12 C13 C14 . . 120.87(16) ?
    C12 C13 H13 . . 120.3(12) ?
    C14 C13 H13 . . 118.8(12) ?
    C9 C14 C13 . . 120.44(15) ?
    C9 C14 H14 . . 120.3(11) ?
    C13 C14 H14 . . 119.2(11) ?
    N2 C15 C16 . . 112.02(10) ?
    N2 C15 H15A . . 106.4(9) ?
    C16 C15 H15A . . 110.4(9) ?
    N2 C15 H15B . . 109.8(8) ?
    C16 C15 H15B . . 108.9(8) ?
    H15A C15 H15B . . 109.3(12) ?
    N5 C16 C17 . . 103.54(11) ?
    N5 C16 C15 . . 124.84(11) ?
    C17 C16 C15 . . 131.57(12) ?
    N3 C17 C16 . . 109.62(12) ?
    N3 C17 H16 . . 119.7(10) ?
    C16 C17 H16 . . 130.7(10) ?
    N5 C18 C19 . . 112.36(11) ?
    N5 C18 H18A . . 109.3(10) ?
    C19 C18 H18A . . 110.3(10) ?
    N5 C18 H18B . . 107.3(9) ?
    C19 C18 H18B . . 110.2(9) ?
    H18A C18 H18B . . 107.1(13) ?
    O2 C19 O3 . . 125.10(12) ?
    O2 C19 C18 . . 125.61(12) ?
    O3 C19 C18 . . 109.29(11) ?
    O3 C20 C21 . . 107.51(13) ?
    O3 C20 H20A . . 106.6(10) ?
    C21 C20 H20A . . 112.9(10) ?
    O3 C20 H20B . . 107.1(9) ?
    C21 C20 H20B . . 111.4(9) ?
    H20A C20 H20B . . 111.0(14) ?
    C20 C21 H21A . . 112.3(12) ?
    C20 C21 H21B . . 110.4(12) ?
    H21A C21 H21B . . 107.3(16) ?
    C20 C21 H21C . . 110.8(12) ?
    H21A C21 H21C . . 108.7(17) ?
    H21B C21 H21C . . 107.2(16) ?
loop_
    _geom_torsion_atom_site_label_1
    _geom_torsion_atom_site_label_2
    _geom_torsion_atom_site_label_3
    _geom_torsion_atom_site_label_4
    _geom_torsion_site_symmetry_1
    _geom_torsion_site_symmetry_2
    _geom_torsion_site_symmetry_3
    _geom_torsion_site_symmetry_4
    _geom_torsion
    _geom_torsion_publ_flag
    C17 N3 N4 N5 . . . . 0.03(14) ?
    N3 N4 N5 C16 . . . . 0.56(13) ?
    N3 N4 N5 C18 . . . . -175.36(10) ?
    C8 N2 C1 C2 . . . . 175.04(12) ?
    C15 N2 C1 C2 . . . . -6.76(18) ?
    C8 N2 C1 C6 . . . . -4.48(17) ?
    C15 N2 C1 C6 . . . . 173.72(11) ?
    N2 C1 C2 C3 . . . . 178.84(12) ?
    C6 C1 C2 C3 . . . . -1.65(19) ?
    C1 C2 C3 C4 . . . . -0.7(2) ?
    C2 C3 C4 C5 . . . . 1.5(2) ?
    C3 C4 C5 C6 . . . . 0.1(2) ?
    C7 N1 C6 C1 . . . . -0.69(19) ?
    C7 N1 C6 C5 . . . . -178.96(12) ?
    N2 C1 C6 N1 . . . . 4.56(18) ?
    C2 C1 C6 N1 . . . . -174.98(12) ?
    N2 C1 C6 C5 . . . . -177.20(11) ?
    C2 C1 C6 C5 . . . . 3.26(18) ?
    C4 C5 C6 N1 . . . . 175.80(12) ?
    C4 C5 C6 C1 . . . . -2.51(19) ?
    C6 N1 C7 C8 . . . . -3.34(18) ?
    C6 N1 C7 C9 . . . . 177.67(11) ?
    C1 N2 C8 O1 . . . . 179.23(11) ?
    C15 N2 C8 O1 . . . . 0.97(17) ?
    C1 N2 C8 C7 . . . . 0.80(17) ?
    C15 N2 C8 C7 . . . . -177.45(10) ?
    N1 C7 C8 O1 . . . . -175.08(12) ?
    C9 C7 C8 O1 . . . . 3.85(19) ?
    N1 C7 C8 N2 . . . . 3.29(18) ?
    C9 C7 C8 N2 . . . . -177.78(11) ?
    N1 C7 C9 C14 . . . . -171.75(14) ?
    C8 C7 C9 C14 . . . . 9.3(2) ?
    N1 C7 C9 C10 . . . . 6.99(18) ?
    C8 C7 C9 C10 . . . . -172.00(13) ?
    C14 C9 C10 C11 . . . . 0.2(2) ?
    C7 C9 C10 C11 . . . . -178.63(15) ?
    C9 C10 C11 C12 . . . . 0.5(3) ?
    C10 C11 C12 C13 . . . . -0.9(3) ?
    C11 C12 C13 C14 . . . . 0.6(3) ?
    C10 C9 C14 C13 . . . . -0.5(2) ?
    C7 C9 C14 C13 . . . . 178.27(15) ?
    C12 C13 C14 C9 . . . . 0.1(3) ?
    C8 N2 C15 C16 . . . . 103.20(13) ?
    C1 N2 C15 C16 . . . . -75.10(14) ?
    N4 N5 C16 C17 . . . . -0.90(13) ?
    C18 N5 C16 C17 . . . . 174.34(12) ?
    N4 N5 C16 C15 . . . . 176.59(11) ?
    C18 N5 C16 C15 . . . . -8.2(2) ?
    N2 C15 C16 N5 . . . . -76.76(15) ?
    N2 C15 C16 C17 . . . . 99.98(15) ?
    N4 N3 C17 C16 . . . . -0.61(14) ?
    N5 C16 C17 N3 . . . . 0.91(13) ?
    C15 C16 C17 N3 . . . . -176.34(12) ?
    N4 N5 C18 C19 . . . . -92.47(13) ?
    C16 N5 C18 C19 . . . . 92.57(15) ?
    C20 O3 C19 O2 . . . . -1.8(2) ?
    C20 O3 C19 C18 . . . . 178.01(12) ?
    N5 C18 C19 O2 . . . . -4.81(19) ?
    N5 C18 C19 O3 . . . . 175.42(10) ?
    C19 O3 C20 C21 . . . . -174.39(14) ?
loop_
    _geom_hbond_atom_site_label_D
    _geom_hbond_atom_site_label_H
    _geom_hbond_atom_site_label_A
    _geom_hbond_site_symmetry_A
    _geom_hbond_distance_DH
    _geom_hbond_distance_HA
    _geom_hbond_distance_DA
    _geom_hbond_angle_DHA
    _geom_hbond_publ_flag
    C5 H5 N4 3 0.973(16) 2.462(16) 3.2183(17) 134.3(12) yes
    C12 H12 N3 2_565 0.988(19) 2.572(19) 3.4094(18) 142.5(15) yes
    C15 H15A Cg1 6_555 0.997(16) 2.657(15) 3.3580(14) 127.5(10) yes
    C15 H15B O2 6_656 0.986(15) 2.464(15) 3.2459(16) 135.9(11) yes
_shelx_space_group_comment
;
The symmetry employed for this shelxl refinement is uniquely defined
by the following loop, which should always be used as a source of
symmetry information in preference to the above space-group names.
They are only intended as comments.
;
_shelx_estimated_absorpt_T_min     0.849
_shelx_estimated_absorpt_T_max     0.981
_shelx_hkl_file
;
   1   0   0    0.00    0.10
  -1   0   0   -0.10    0.10
  -2   0   0 9999.00  313.77
  -3   0   0   -0.30    0.20
   3   0   0    0.00    0.20
  -4   0   0  215.58    7.50
  -5   0   0    0.10    0.90
  -6   0   0   -1.00    1.40
  -6   0   0    1.20    1.00
  -6   0   0   -0.20    1.80
  -7   0   0    0.30    1.10
  -7   0   0    2.30    1.60
  -7   0   0    0.70    1.20
  -8   0   0   57.89    3.30
  -8   0   0   56.79    3.70
  -8   0   0   51.09    3.40
  -9   0   0    0.40    1.20
  -9   0   0   -1.60    1.00
  -9   0   0   -0.10    0.70
 -10   0   0   33.70    2.20
 -10   0   0   31.80    1.90
 -10   0   0   34.90    3.10
   2  -1   0    2.10    0.30
  -2  -1   0    2.50    0.40
   2   1   0    2.50    0.50
   2  -1   0    2.30    0.40
  -3  -1   0    0.30    0.30
   3   1   0    0.70    0.30
   3  -1   0    0.10    0.20
   3  -1   0    0.20    0.30
   4   1   0   51.69    2.00
  -4   1   0   44.00    2.40
  -4  -1   0   47.70    2.40
  -4  -1   0   48.80    2.00
  -5  -1   0    0.50    0.80
  -5   1   0    1.10    1.00
  -6   1   0   26.80    3.30
  -6  -1   0   28.10    3.20
  -6   1   0   32.80    2.30
  -6  -1   0   31.20    2.70
  -6   1   0   40.10    2.90
  -6  -1   0   29.20    2.70
  -7   1   0    0.00    1.20
  -7   1   0    1.40    1.70
  -7   1   0   -0.50    1.10
  -7  -1   0    0.80    1.10
  -7  -1   0   -0.90    1.00
  -7  -1   0    0.80    1.60
  -8  -1   0    0.30    1.50
  -8  -1   0   -0.10    1.10
  -8   1   0    0.30    1.10
  -8   1   0    0.40    1.40
  -8   1   0    1.80    1.20
  -8  -1   0    1.40    1.10
  -9  -1   0    0.00    1.10
  -9  -1   0    1.00    0.90
  -9  -1   0   -0.30    1.10
  -9   1   0   -0.20    1.20
  -9   1   0   -0.50    0.70
  -9   1   0    2.00    1.10
 -10  -1   0   91.49    3.80
 -10  -1   0   92.39    3.60
 -10   1   0   85.89    3.90
 -10  -1   0   88.89    4.20
 -10   1   0   89.79    3.60
   0  -2   0  728.73   23.70
   0   2   0  769.92   23.70
  -1  -2   0    0.10    0.20
   1  -2   0    0.30    0.20
  -1   2   0   -0.20    0.20
   1   2   0    0.20    0.30
   2   2   0  172.98    5.70
  -2  -2   0  163.78    5.60
   2  -2   0  159.88    5.50
   2  -2   0  178.38    5.50
  -3  -2   0   -0.10    0.30
   3   2   0    0.20    0.40
   3  -2   0    0.20    0.20
  -4  -2   0   39.70    2.20
   4   2   0   37.00    1.90
  -4  -2   0   36.20    1.80
  -4   2   0   35.10    2.10
  -5  -2   0    0.60    0.90
  -5   2   0   -2.10    1.00
  -6   2   0   93.49    5.00
  -6   2   0  102.59    4.20
  -6  -2   0   98.39    4.20
  -6   2   0   97.69    4.60
  -6  -2   0   92.09    4.30
  -6  -2   0   96.69    5.10
  -7  -2   0   -0.90    1.50
  -7   2   0    0.00    1.20
  -7  -2   0   -1.10    1.10
  -7  -2   0    0.20    1.10
  -7   2   0    0.80    1.20
  -8  -2   0    7.30    2.40
  -8  -2   0    8.90    1.70
  -8   2   0   12.30    2.20
  -8  -2   0    9.70    2.00
  -8   2   0   11.90    2.00
  -8   2   0   12.30    2.70
  -9  -2   0    1.10    1.40
  -9   2   0    0.60    0.90
  -9  -2   0    0.70    1.00
  -9  -2   0   -1.30    0.70
  -9   2   0   -1.10    1.40
  -9   2   0    1.40    1.30
 -10   2   0    7.80    1.10
 -10   2   0   11.10    1.70
 -10  -2   0    7.80    2.10
 -10  -2   0    8.30    1.50
   0   3   0    0.90    0.30
   0  -3   0    0.30    0.20
   1  -3   0   -0.10    0.20
   1   3   0    0.30    0.30
  -1   3   0   -0.20    0.20
  -1  -3   0    0.10    0.30
  -2  -3   0 7760.52  244.58
   2  -3   0 7778.22  243.98
   2   3   0 7689.83  244.28
   3  -3   0   -0.10    0.30
   3   3   0    0.20    0.50
   3  -3   0    0.10    0.30
  -3  -3   0   -0.50    0.40
  -4  -3   0  118.29    4.50
   4   3   0  116.39    4.60
  -4  -3   0  118.99    4.50
  -5   3   0   -0.20    1.20
  -6   3   0   27.10    2.40
  -6  -3   0   26.70    3.20
  -6  -3   0   25.60    2.40
  -6   3   0   24.90    2.80
  -6  -3   0   28.10    2.10
  -6   3   0   23.10    3.10
  -7   3   0    0.90    1.30
  -7  -3   0   -0.90    1.50
  -7   3   0   -0.60    1.20
  -7  -3   0   -1.30    0.90
  -7   3   0    1.20    1.50
  -7  -3   0   -1.30    1.00
  -8  -3   0    0.60    1.10
  -8   3   0    3.10    1.30
  -8   3   0    1.30    1.50
  -8   3   0    0.50    1.40
  -8  -3   0    1.90    1.40
  -8  -3   0    2.00    1.20
  -9   3   0    0.60    1.50
  -9  -3   0    0.70    1.80
  -9  -3   0    0.00    1.10
  -9   3   0   -0.40    1.20
  -9  -3   0   -0.50    1.00
 -10  -3   0    9.70    2.00
 -10   3   0   10.90    1.50
 -10  -3   0   10.20    1.50
 -10   3   0   10.60    1.40
   0   4   0 5398.26  165.78
   0  -4   0 5029.30  165.38
   1   4   0    0.00    0.40
  -1   4   0    0.10    0.30
  -1  -4   0   -0.30    0.30
   1  -4   0   -0.20    0.30
  -2  -4   0 8233.18  261.47
   2   4   0 8385.66  261.47
  -2   4   0 8544.35  260.47
   2  -4   0 7853.01  260.37
  -3  -4   0    0.20    0.80
   3  -4   0    0.00    0.50
  -3  -4   0   -0.20    0.50
   3  -4   0    0.50    0.40
   3   4   0    0.80    0.70
  -4  -4   0  526.85   17.10
  -4  -4   0  532.35   17.30
   4   4   0  506.55   17.30
  -5   4   0    0.90    1.60
  -5   4   0    2.90    1.50
  -5  -4   0    0.60    0.80
  -5   4   0    0.50    1.20
  -5  -4   0   -0.70    1.10
  -6  -4   0  147.69    6.30
  -6   4   0  139.59    6.00
  -6   4   0  148.19    6.40
  -6   4   0  143.29    5.60
  -6   4   0  128.59    6.10
  -6  -4   0  148.39    5.60
  -6  -4   0  145.69    5.70
  -7   4   0    0.70    1.40
  -7  -4   0    1.90    1.60
  -7  -4   0   -0.40    1.10
  -7   4   0    0.20    1.30
  -7  -4   0   -0.70    0.90
  -7   4   0    2.60    1.60
  -8  -4   0  112.69    4.70
  -8   4   0  106.49    7.30
  -8  -4   0  111.69    5.00
  -8  -4   0  109.89    5.30
  -8   4   0  116.59    5.10
  -9   4   0    0.60    1.00
  -9  -4   0   -1.30    0.90
  -9   4   0    1.00    0.80
  -9  -4   0   -0.70    1.00
 -10  -4   0   44.40    2.70
 -10  -4   0   43.60    2.30
 -10   4   0   38.70    2.40
 -10   4   0   45.90    2.70
   0  -5   0    0.10    0.40
   0   5   0    0.00    0.40
  -1  -5   0   -0.20    0.40
  -1   5   0   -0.20    0.40
   1  -5   0    0.70    0.40
   1   5   0    0.50    0.60
  -2   5   0  232.78    7.60
   2  -5   0  219.08    7.50
   2   5   0  214.68    7.80
  -2  -5   0  218.98    7.70
   3   5   0    0.20    0.90
  -3  -5   0   -1.20    0.70
   3  -5   0   -0.10    0.50
  -3  -5   0    0.10    0.60
  -4  -5   0   45.00    2.40
   4  -5   0   43.80    2.00
   4  -5   0   45.70    2.00
   4   5   0   40.30    3.10
  -4  -5   0   46.00    2.80
  -5  -5   0   -0.30    0.90
  -5  -5   0   -0.40    1.10
  -5   5   0   -1.80    1.60
  -5   5   0    1.50    1.40
  -6   5   0   26.10    2.80
  -6  -5   0   24.70    2.20
  -6  -5   0   23.60    3.10
  -6   5   0   28.00    3.20
  -6  -5   0   24.20    2.10
  -6   5   0   20.90    3.00
  -7   5   0   -0.90    1.90
  -7   5   0   -0.40    1.30
  -7   5   0    0.20    1.10
  -7  -5   0   -0.30    0.90
  -7  -5   0    0.90    1.10
  -8  -5   0   19.10    2.60
  -8  -5   0   10.50    2.00
  -8   5   0   13.60    2.20
  -8   5   0   12.80    2.70
  -8  -5   0   11.40    1.80
  -9   5   0   -0.20    1.00
  -9   5   0    0.90    0.80
  -9  -5   0    0.10    1.10
  -9  -5   0   -0.50    0.90
 -10  -5   0   18.20    2.00
 -10   5   0   15.40    1.30
 -10  -5   0   15.80    1.90
 -10   5   0   16.10    1.60
   0   6   0  112.39    4.30
   0  -6   0  104.69    4.20
   1  -6   0   -0.30    0.50
  -1   6   0    0.20    0.60
  -1  -6   0    0.50    0.60
   1   6   0    0.20    0.60
  -2  -6   0  111.29    4.50
   2  -6   0  114.09    4.30
  -2   6   0  119.19    4.50
   2   6   0  114.69    4.70
  -3  -6   0    1.00    0.90
  -3  -6   0    0.00    0.90
   3  -6   0    0.70    0.70
   3   6   0    0.70    1.10
   4  -6   0   10.70    1.60
   4  -6   0    6.10    1.60
  -4  -6   0   10.00    2.30
  -4  -6   0   10.10    1.60
   4   6   0   10.80    3.30
  -5  -6   0    0.00    0.90
  -5  -6   0   -0.10    1.00
  -5   6   0   -2.00    1.30
  -5   6   0   -0.40    1.50
  -5  -6   0    1.20    1.70
  -5   6   0    0.30    1.60
  -6  -6   0    7.90    1.80
  -6  -6   0   10.10    2.90
  -6   6   0    4.80    1.70
  -6  -6   0    9.50    1.80
  -6   6   0    6.70    1.70
  -6   6   0    9.00    2.10
  -7   6   0    2.60    1.50
  -7   6   0    1.30    1.50
  -7  -6   0    1.20    1.00
  -7  -6   0   -0.50    1.00
  -7   6   0    0.30    1.40
  -7  -6   0    0.00    1.50
  -8  -6   0  125.29    5.30
  -8  -6   0  110.69    5.20
  -8   6   0  131.09    6.00
  -8   6   0  122.39    5.30
  -9   6   0    0.20    1.00
  -9  -6   0   -0.20    1.00
  -9  -6   0    1.30    1.00
  -9   6   0   -1.00    0.70
 -10   6   0    4.90    1.00
 -10  -6   0    4.90    1.20
 -10  -6   0    2.70    1.00
 -10   6   0    4.60    1.30
   0  -7   0   -0.10    0.50
   0   7   0   -0.70    0.70
  -1   7   0    0.00    0.70
   1  -7   0   -1.20    0.60
  -1  -7   0   -0.10    0.60
   1   7   0   -0.70    0.80
  -2   7   0  154.18    6.10
   2   7   0  146.19    6.30
   2  -7   0  166.38    6.00
  -2  -7   0  170.28    6.20
  -3  -7   0   -0.50    1.00
   3   7   0    2.10    1.40
  -3  -7   0    1.50    1.00
   3  -7   0   -1.50    0.80
  -4  -7   0 1515.95   48.70
  -4  -7   0 1487.85   47.90
  -5  -7   0    1.10    1.00
  -5  -7   0   -0.20    1.70
  -5   7   0    2.20    1.40
  -5   7   0    1.70    1.60
  -5   7   0    0.80    1.50
  -6  -7   0   26.60    2.30
  -6   7   0   26.10    2.80
  -6  -7   0   26.00    3.00
  -7   7   0    4.50    1.50
  -7   7   0    0.00    1.30
  -7   7   0    0.40    1.40
  -7  -7   0    2.80    1.40
  -8  -7   0   76.49    3.90
  -8  -7   0   72.09    3.90
  -8   7   0   81.79    4.40
  -8   7   0   79.19    4.40
  -9  -7   0    0.20    1.00
  -9   7   0   -0.60    1.00
  -9  -7   0    0.80    1.00
  -9   7   0   -0.50    0.80
 -10  -7   0    4.00    1.00
 -10   7   0    4.20    1.00
 -10   7   0    6.40    1.20
  10   7   0    4.70    0.90
   0  -8   0    5.60    1.50
   0   8   0    5.10    1.30
   1  -8   0   -1.30    0.80
   1   8   0   -0.60    1.10
  -1  -8   0   -0.10    0.90
  -1   8   0    1.20    1.10
   2   8   0   20.30    2.80
  -2  -8   0   21.00    2.30
  -2   8   0   24.70    2.80
   2  -8   0   20.80    2.20
   3  -8   0    0.40    1.20
  -3  -8   0    0.60    1.00
  -3  -8   0   -2.40    1.30
  -4  -8   0  318.17   12.30
  -4   8   0  304.17   11.50
  -4   8   0  321.67   11.10
  -4  -8   0  330.57   11.00
  -4   8   0  326.87   11.40
  -5  -8   0    0.70    1.80
  -5   8   0    1.10    1.80
  -5  -8   0    2.40    1.10
  -5   8   0   -0.80    1.50
  -5   8   0   -0.70    1.40
  -6   8   0  436.26   14.80
  -6  -8   0  392.36   15.50
  -6   8   0  442.96   15.40
  -6   8   0  450.55   15.20
  -6  -8   0  432.96   15.10
  -7   8   0   -0.40    1.30
  -7   8   0    0.70    1.50
  -7  -8   0    0.60    1.00
  -7  -8   0    0.00    1.50
  -7   8   0    2.10    1.40
  -8   8   0   45.60    2.90
  -8   8   0   46.20    3.30
  -8  -8   0   41.20    2.80
  -9   8   0    0.70    1.10
  -9   8   0    0.90    0.80
  -9  -8   0   -0.70    1.10
  10   8   0    1.00    0.50
 -10   8   0    2.30    0.80
 -10   8   0    1.40    0.60
   0  -9   0    1.60    1.10
   0   9   0    1.30    1.50
  -1  -9   0   -0.60    1.00
   1  -9   0    1.20    1.10
  -1   9   0    0.20    1.50
   2  -9   0  387.76   13.20
  -2  -9   0  349.57   12.40
  -2   9   0  377.36   13.60
  -2  -9   0  380.56   13.50
  -3  -9   0   -2.00    1.90
  -3  -9   0    1.20    1.00
  -3   9   0   -1.20    1.60
   3  -9   0   -2.00    1.60
  -3   9   0    0.00    1.30
  -4  -9   0   48.70    2.80
  -4   9   0   43.20    3.50
  -4   9   0   47.20    3.70
  -4   9   0   50.29    3.30
  -4   9   0   49.60    3.00
  -5   9   0   -0.40    1.70
  -5  -9   0   -1.00    1.00
  -5   9   0   -2.00    1.60
  -5   9   0    0.50    1.50
  -5   9   0   -1.70    1.30
  -5  -9   0   -0.70    1.70
  -6   9   0    3.60    1.30
  -6   9   0    2.50    1.70
  -6  -9   0    1.70    1.20
  -6   9   0    1.40    1.50
  -6  -9   0    4.70    1.70
  -7   9   0    0.70    1.20
  -7  -9   0   -1.50    1.50
  -7   9   0    1.60    1.20
  -7   9   0   -2.80    1.40
  -7  -9   0    0.10    1.00
  -8  -9   0   20.00    2.20
  -8  -9   0   16.60    2.00
  -8   9   0   19.40    3.50
   9   9   0    0.50    0.60
  -9   9   0   -0.30    1.20
  -9  -9   0    0.70    1.00
  -9   9   0   -1.00    0.70
 -10   9   0    8.10    1.00
  10   9   0    7.60    0.90
 -10   9   0    6.80    1.30
   0 -10   0   32.80    3.20
   1 -10   0    0.00    1.40
  -1 -10   0    0.00    1.60
   2 -10   0   18.50    3.40
  -2 -10   0   18.40    3.50
  -3  10   0    1.00    1.30
   3  10   0   -1.00    1.10
   3 -10   0   -2.70    2.20
  -3  10   0    0.30    1.60
  -3  10   0   -3.20    1.60
  -3 -10   0   -1.30    1.20
  -3  10   0   -0.80    1.20
  -4  10   0  119.29    5.00
  -4  10   0  118.49    5.40
   4  10   0  120.79    4.80
  -4 -10   0  115.69    4.90
  -4  10   0  115.79    5.10
  -4  10   0  119.59    5.80
  -5  10   0   -1.30    1.30
  -5 -10   0   -1.50    1.60
  -5  10   0    1.90    1.30
  -5  10   0    1.90    2.20
  -5  10   0    0.20    1.40
  -6  10   0  133.79    6.20
  -6  10   0  133.59    5.80
  -6  10   0  139.29    6.50
  -6 -10   0  159.98    6.00
  -6 -10   0  139.39    5.80
  -7  10   0   -1.00    1.10
  -7 -10   0   -1.60    1.40
  -7  10   0   -0.10    1.20
  -7 -10   0    1.10    1.10
  -7  10   0   -1.90    1.40
  -8  10   0    1.30    0.90
  -8  10   0   -0.50    1.10
   8  10   0    0.00    0.60
  -8 -10   0   -0.80    1.10
  -9  10   0   -0.40    0.90
  -9 -10   0    0.50    1.10
   9  10   0    0.40    0.60
  -9  10   0   -0.10    0.80
   0  11   0    0.40    1.10
  -1  11   0   -0.70    1.20
   1  11   0    0.40    1.10
  -1  11   0    1.00    1.30
  -1  11   0    0.90    1.30
   1 -11   0   -0.60    1.90
   2 -11   0    3.20    2.30
  -2  11   0    5.40    1.40
  -2  11   0    5.10    1.40
   2  11   0    7.50    1.70
  -2  11   0    4.90    1.60
  -3  11   0    1.50    1.30
  -3  11   0   -2.20    1.20
   3  11   0    0.10    1.10
  -3  11   0   -1.30    1.50
  -3  11   0   -1.30    1.70
  -4  11   0   38.40    2.80
  -4  11   0   41.10    3.30
  -4 -11   0   40.40    2.80
  -4  11   0   49.60    3.70
  -4  11   0   38.80    2.80
   4  11   0   38.30    2.50
   5  11   0    1.00    1.00
  -5  11   0    0.00    1.20
  -5  11   0   -0.40    1.30
  -5  11   0    0.10    1.60
  -5  11   0    0.20    1.40
  -5 -11   0   -0.90    1.20
  -6 -11   0   47.40    2.90
   6  11   0   49.40    2.80
  -6  11   0   48.20    3.80
  -6  11   0   47.30    3.50
  -6  11   0   50.39    3.10
  -7 -11   0   -0.40    1.10
   7  11   0   -1.00    0.80
  -7  11   0   -0.40    1.40
  -7  11   0    1.50    1.00
  -7  11   0    1.00    1.00
  -8  11   0   21.00    2.50
  -8 -11   0   20.50    2.10
  -8  11   0   21.90    2.10
   8  11   0   24.00    1.70
  -9  11   0    0.20    0.70
   9  11   0    0.60    0.50
  -9 -11   0    0.60    1.30
  -9  11   0    0.30    0.90
   0  12   0   47.40    3.00
   0  12   0   48.50    3.00
   0  12   0   47.50    3.30
   1  12   0    1.60    1.80
  -1  12   0    3.60    2.40
  -1  12   0    1.60    1.10
  -1  12   0    0.50    1.30
   1  12   0    1.40    1.10
  -1  12   0    2.20    1.30
   1  12   0   -2.00    1.30
  -2  12   0    9.10    2.20
  -2  12   0    3.70    1.40
  -2  12   0    7.00    1.90
   2  12   0    5.00    1.20
   2  12   0    3.10    1.70
  -3  12   0    1.00    1.30
  -3  12   0    1.10    1.90
  -3  12   0   -0.20    1.10
  -3  12   0   -0.80    1.40
   3  12   0    0.80    1.00
  -4  12   0    0.20    1.70
  -4  12   0   -0.30    1.20
  -4  12   0    0.80    1.50
   4  12   0   -0.10    1.00
  -4 -12   0    1.60    1.40
  -4  12   0    2.10    1.10
  -5  12   0    0.70    1.20
  -5 -12   0   -1.90    1.30
  -5  12   0    0.90    1.40
  -5  12   0   -1.30    1.60
   5  12   0    0.00    1.00
  -5  12   0    0.70    1.10
  -6 -12   0  195.08    7.80
  -6  12   0  206.38    8.30
  -6  12   0  216.88    7.90
   6  12   0  216.48    7.70
  -6  12   0  210.38    8.50
  -7  12   0   -0.20    0.90
  -7 -12   0   -0.60    1.20
  -7  12   0   -0.90    1.20
  -8  12   0   41.20    2.60
  -8 -12   0   45.50    2.70
   8  12   0   40.80    2.10
  -8  12   0   40.70    2.80
  -9  12   0    0.10    0.60
  -9  12   0    0.70    0.90
   9  12   0   -0.20    0.50
   0  13   0    0.80    1.20
   0  13   0   -0.40    1.20
   0  13   0   -1.10    1.40
  -1  13   0    1.80    1.40
   1  13   0    1.10    1.10
   1  13   0    0.50    1.60
   1  13   0   -0.20    1.40
  -1  13   0   -0.30    1.20
  -1  13   0   -0.10    1.10
  -2  13   0   -0.30    1.20
   2  13   0    1.20    1.00
  -2  13   0    0.10    1.10
  -2  13   0    1.70    1.40
   2  13   0   -2.00    1.60
  -2  13   0    3.10    2.10
  -3  13   0    0.80    1.30
  -3  13   0    0.90    1.10
   3  13   0   -0.20    0.90
  -3  13   0   -0.60    1.20
  -3  13   0    0.60    1.90
  -4  13   0  160.68    6.50
  -4  13   0  167.08    6.90
  -4  13   0  166.48    6.40
   4  13   0  162.78    6.20
  -4  13   0  157.98    7.00
  -5 -13   0    0.00    1.50
  -5  13   0    2.90    1.30
  -5  13   0    0.00    1.40
  -5  13   0    0.40    1.20
  -5  13   0    2.40    1.80
   5  13   0   -0.30    0.90
  -6  13   0   36.40    3.00
  -6  13   0   39.30    2.60
  -6 -13   0   38.60    2.90
  -6  13   0   36.10    3.30
   6  13   0   40.50    2.40
  -7  13   0   -0.30    0.90
  -7 -13   0   -0.60    1.40
   7  13   0   -0.80    0.60
  -7  13   0   -0.20    0.90
  -7  13   0   -1.00    1.20
   8  13   0   74.59    3.20
  -8 -13   0   63.89    3.60
  -8  13   0   73.99    3.40
  -8  13   0   72.29    3.20
   0  14   0   27.50    2.40
   0  14   0   25.80    3.10
   0  14   0   31.60    2.90
  -1  14   0   -1.20    1.30
   1  14   0    1.20    1.30
  -1  14   0    0.10    1.20
  -1  14   0   -0.10    1.20
   1  14   0    2.40    1.80
   1  14   0   -0.20    1.40
   2  14   0   16.50    2.90
  -2  14   0   17.40    2.10
  -2  14   0   13.60    2.50
  -2  14   0   18.70    3.60
  -2  14   0   22.50    2.40
   2  14   0   15.30    2.00
  -3  14   0    1.30    1.40
  -3  14   0    0.10    1.80
  -3  14   0   -0.70    1.20
  -3  14   0   -0.10    1.00
   3  14   0   -0.80    0.90
  -4  14   0  112.79    5.40
  -4  14   0  114.09    4.80
  -4  14   0  113.89    5.70
  -4  14   0  115.69    5.10
   4  14   0  117.89    4.80
  -5  14   0    0.60    1.10
  -5  14   0    2.20    1.70
  -5  14   0   -2.60    1.40
  -5  14   0    2.30    1.10
   5  14   0   -1.10    0.80
  -6  14   0   21.30    2.60
  -6  14   0   17.30    2.50
  -7  14   0    2.00    1.20
  -7  14   0    1.30    0.80
  -7  14   0    0.30    0.90
   7  14   0   -0.20    0.60
  -8  14   0    4.00    1.10
   8  14   0    3.80    0.90
  -8  14   0    1.90    0.80
   0  15   0    2.60    1.20
   0  15   0    0.70    1.50
   0  15   0   -2.10    1.10
  -1  15   0   -2.40    1.20
   1  15   0   -2.80    1.60
   1  15   0   -0.50    1.00
  -1  15   0   -1.10    1.10
  -1  15   0    0.30    1.10
   1  15   0    0.30    1.10
  -2  15   0   17.70    3.60
   2  15   0   24.40    2.70
  -2  15   0   23.60    2.30
  -2  15   0   21.70    2.40
  -2  15   0   20.40    2.60
   2  15   0   22.80    2.20
  -3  15   0    0.20    1.00
  -3  15   0    1.10    1.20
  -3  15   0    1.50    1.90
  -3  15   0   -0.80    1.30
   3  15   0    0.90    1.00
   4  15   0  116.49    5.00
  -4  15   0  127.19    5.10
  -4  15   0  115.19    5.20
  -4  15   0  119.89    5.80
  -4  15   0  123.89    5.70
  -5  15   0   -0.50    1.20
  -5  15   0   -1.40    0.90
   5  15   0   -1.00    0.70
  -5  15   0   -0.40    0.90
  -6  15   0   33.50    2.80
  -6  15   0   29.00    2.10
  -6  15   0   30.50    2.50
   6  15   0   31.90    1.90
   7  15   0   -0.90    0.60
  -7  15   0   -0.80    1.20
  -7  15   0    0.80    0.70
  -7  15   0    0.50    0.80
   8  15   0   24.40    1.40
   0  16   0   20.00    2.30
   0  16   0   21.10    2.20
   0  16   0   24.50    2.70
   1  16   0    0.60    1.70
  -1  16   0   -0.50    1.20
   1  16   0   -0.20    1.20
   1  16   0    1.60    1.20
  -1  16   0    0.00    1.00
  -1  16   0    0.90    1.30
  -2  16   0  106.19    4.90
   2  16   0  116.59    5.00
  -2  16   0  109.19    4.90
   2  16   0  112.99    6.00
  -2  16   0  119.29    5.30
   3  16   0    0.10    1.00
  -3  16   0   -1.00    1.80
  -3  16   0   -0.50    0.90
  -3  16   0   -0.30    1.30
  -3  16   0    0.30    1.10
  -4  16   0    9.60    1.70
   4  16   0    5.70    1.20
  -4  16   0    9.70    2.10
  -4  16   0    7.40    1.70
  -5  16   0   -0.40    1.00
   5  16   0   -0.20    0.70
  -5  16   0   -1.60    0.80
  -5  16   0   -1.70    1.50
   6  16   0   17.90    1.50
  -6  16   0   15.90    2.40
  -6  16   0   16.50    1.60
  -6  16   0   20.90    2.00
  -7  16   0   -0.60    0.70
   7  16   0    0.40    0.60
  -7  16   0   -0.20    0.70
  -7  16   0   -0.90    1.50
   0  17   0    1.50    1.00
   0  17   0    1.20    1.40
   0  17   0    6.40    1.90
   1  17   0   -2.20    1.50
  -1  17   0   -0.20    1.20
  -1  17   0    0.30    1.20
  -1  17   0    0.10    0.90
   1  17   0    0.60    1.10
   1  17   0    2.60    1.20
  -2  17   0  239.18    8.90
  -2  17   0  243.88    9.20
   2  17   0  247.58    8.80
   2  17   0  238.48    8.90
  -2  17   0  249.28    8.90
  -3  17   0   -1.00    0.90
   3  17   0    0.80    1.00
  -3  17   0   -0.70    0.90
  -4  17   0    3.70    1.00
   4  17   0    5.80    1.30
  -4  17   0    5.80    1.50
  -4  17   0    5.60    1.70
  -5  17   0   -0.50    1.70
  -5  17   0    0.10    0.90
   5  17   0    0.00    0.80
  -5  17   0    0.20    0.70
   6  17   0   -0.20    0.60
  -6  17   0    1.10    1.00
  -6  17   0   -0.30    0.70
   7  17   0   -0.50    0.60
  -7  17   0   -0.30    0.70
   0  18   0  110.39    4.90
   0  18   0  108.69    4.80
   0  18   0  113.09    4.70
   1  18   0    0.00    0.90
  -1  18   0   -0.30    1.00
  -1  18   0   -0.70    1.10
   1  18   0    0.30    1.00
  -1  18   0   -0.70    0.90
  -2  18   0   24.80    2.00
   2  18   0   27.40    2.20
  -2  18   0   23.20    2.40
   3  18   0   -0.50    0.80
  -3  18   0    0.50    0.70
  -3  18   0    0.60    0.80
  -3  18   0    0.80    1.00
  -4  18   0    0.80    0.80
  -4  18   0    1.70    1.10
   4  18   0    0.10    0.70
  -5  18   0    0.00    1.00
   5  18   0    0.90    0.70
  -5  18   0    0.10    0.70
   6  18   0    0.30    0.60
  -6  18   0   -0.30    1.00
  -6  18   0   -0.80    0.70
   0  19   0   -0.30    0.80
   0  19   0    0.70    1.20
   0  19   0    2.10    1.00
  -1  19   0    0.60    0.70
   1  19   0    0.60    0.90
  -1  19   0    1.30    1.00
  -1  19   0   -0.30    1.00
  -2  19   0   21.10    1.80
  -2  19   0   19.70    2.10
  -2  19   0   19.90    1.70
   2  19   0   22.50    2.00
  -3  19   0   -0.20    0.80
  -3  19   0   -0.40    1.10
   3  19   0    0.10    1.00
   4  19   0   23.00    1.90
  -4  19   0   20.00    2.00
  -4  19   0   23.20    1.60
  -5  19   0   -0.20    0.70
   5  19   0    1.00    0.70
  -5  19   0    0.00    0.60
   0  20   0  173.88    6.60
  -1  20   0    0.50    1.00
   1  20   0    0.10    0.80
  -1  20   0   -0.20    0.90
  -2  20   0    9.40    1.70
   2  20   0    8.80    1.50
  -2  20   0   11.70    1.50
  -3  20   0    0.10    0.70
   3  20   0   -0.90    0.70
  -3  20   0   -1.50    0.80
   4  20   0    2.30    0.90
  -4  20   0    1.80    0.90
  -4  20   0    3.50    1.00
   0  21   0    0.10    0.80
   1  21   0    1.50    0.90
  -1  21   0   -0.80    1.10
  -1  21   0   -0.10    1.00
  -2  21   0   -0.20    0.80
  -2  21   0    0.80    0.80
   2  21   0    0.90    0.80
  -3  21   0   -0.10    0.70
  -3  21   0   -0.60    0.70
   3  21   0    0.00    0.70
   0  22   0   58.09    2.70
   1  22   0   -0.20    0.80
  -1  22   0   -0.10    0.80
  -1   0  -1   -0.10    0.10
  -1   0   1    0.10    0.10
   1   0   1    0.00    0.10
   2   0   1    0.20    0.20
  -2   0  -1   -0.10    0.20
   2   0  -1    0.20    0.10
   3   0   1    0.30    0.30
  -3   0  -1    0.10    0.30
  -4   0  -1    1.40    0.90
  -4   0   1    0.50    0.90
  -5   0  -1   -0.10    0.80
  -5   0   1    1.30    1.00
  -6   0   1   -0.80    1.00
  -6   0   1   -1.00    1.70
  -6   0  -1    2.10    1.70
  -6   0  -1   -0.10    1.00
  -6   0   1    1.30    1.40
  -6   0  -1   -0.80    1.20
  -7   0   1    0.00    1.40
  -7   0   1    0.80    1.20
  -7   0  -1    0.20    1.10
  -7   0   1   -0.60    1.10
  -7   0  -1    0.40    1.20
  -7   0  -1   -0.90    1.60
  -8   0  -1   -1.30    1.30
  -8   0   1   -1.00    1.10
  -8   0   1    0.10    1.40
  -8   0  -1   -0.20    1.00
  -8   0  -1   -1.10    1.10
  -8   0   1   -1.00    1.00
  -9   0   1    0.00    0.70
  -9   0   1    0.10    1.00
  -9   0  -1    1.10    1.10
  -9   0   1   -1.70    1.20
  -9   0  -1    0.10    1.10
  -9   0  -1   -0.20    0.80
 -10   0   1   -2.30    1.70
 -10   0  -1    0.50    0.80
 -10   0  -1    0.40    1.60
 -10   0  -1    0.40    0.70
 -10   0   1   -0.50    0.60
 -10   0   1    1.50    0.90
   0   1   1    0.00    0.10
   0  -1   1    0.00    0.10
   0  -1  -1    0.20    0.10
   0   1  -1    0.00    0.10
  -1  -1  -1    1.80    0.30
  -1   1   1    2.00    0.20
   1   1  -1    2.30    0.30
   1  -1   1    2.10    0.30
   1   1   1    1.90    0.30
  -1  -1   1    2.00    0.30
   1  -1  -1    2.20    0.20
   2   1  -1   48.20    1.80
  -2  -1  -1   45.80    1.80
   2  -1   1   47.20    1.70
   2   1   1   44.50    1.80
  -2  -1   1   46.00    1.70
   3  -1   1   90.19    3.20
   3   1  -1   93.89    3.20
  -3  -1  -1   91.19    3.30
   3   1   1   92.09    3.30
  -3  -1   1   92.29    3.20
   4  -1   1   13.60    0.90
  -4   1   1   12.70    1.50
   4   1  -1   14.90    0.80
  -4  -1  -1   13.70    1.50
  -4  -1  -1   13.70    1.20
   4  -1   1   14.20    0.90
   4   1   1   14.60    1.20
  -4   1  -1   12.90    1.50
  -4  -1   1   15.30    1.60
  -5  -1  -1   38.70    2.20
  -5   1   1   37.70    2.30
  -5   1  -1   39.60    2.30
  -5  -1   1   34.20    2.20
  -6  -1  -1   52.69    3.90
  -6   1   1   52.09    3.90
  -6  -1  -1   55.09    3.00
  -6   1   1   57.29    3.00
  -6  -1  -1   54.69    3.20
  -6   1   1   52.39    3.40
  -6   1  -1   52.89    3.20
  -6  -1   1   53.39    4.00
  -6   1  -1   52.59    3.90
  -6   1  -1   56.39    2.90
  -6  -1   1   57.69    3.00
  -6  -1   1   58.19    3.30
  -7  -1  -1    1.90    1.50
  -7   1   1    4.60    1.40
  -7  -1  -1    3.10    1.20
  -7   1   1    1.80    1.20
  -7  -1  -1    2.20    1.20
  -7   1   1    3.00    1.60
  -7   1  -1   -0.80    1.30
  -7   1  -1    4.10    1.30
  -7  -1   1    1.20    1.20
  -7  -1   1    1.50    2.00
  -7  -1   1    2.30    1.10
  -7   1  -1    3.50    1.20
  -8  -1  -1   15.10    2.10
  -8  -1  -1   16.60    2.10
  -8  -1  -1   18.40    2.70
  -8   1   1   20.50    2.30
  -8   1   1   18.90    2.90
  -8   1   1   14.20    2.10
  -8   1  -1   16.60    2.10
  -8  -1   1   11.80    2.00
  -8   1  -1   18.40    2.20
  -8  -1   1   21.30    2.80
  -8  -1   1   15.10    2.10
  -8   1  -1   18.60    2.60
  -9   1   1    1.30    1.30
  -9  -1  -1   -1.50    1.10
  -9   1   1    0.20    1.00
  -9  -1  -1   -0.50    1.10
  -9  -1  -1    1.20    1.30
  -9   1   1    2.80    0.90
  -9  -1   1   -1.20    1.20
  -9  -1   1    2.90    0.90
  -9  -1   1    1.30    1.10
  -9   1  -1    0.50    1.00
  -9   1  -1    2.00    0.80
  -9   1  -1    3.60    1.30
 -10  -1  -1   42.00    3.10
 -10  -1  -1   47.30    2.50
 -10  -1  -1   44.30    2.30
 -10   1   1   46.20    2.60
 -10   1   1   42.50    2.20
 -10  -1   1   46.10    2.20
 -10   1  -1   46.30    3.10
 -10  -1   1   42.40    3.00
 -10   1  -1   45.30    2.20
 -10  -1   1   44.80    2.50
   0  -2   1   45.30    1.70
   0  -2  -1   46.30    1.70
   0   2  -1   48.10    1.80
   0   2   1   48.90    1.70
  -1   2   1  285.97    8.90
   1  -2   1  265.07    8.90
   1   2  -1  293.17    9.00
  -1  -2  -1  259.47    9.00
   1   2   1  285.17    9.00
   1  -2  -1  272.57    8.80
  -1  -2   1  276.97    9.00
   2   2  -1   41.60    1.70
   2  -2   1   40.90    1.60
  -2  -2  -1   37.20    1.70
   2  -2   1   38.90    1.60
   2  -2  -1   42.70    1.40
   2   2   1   39.70    1.70
  -2  -2   1   36.70    1.60
   3  -2   1    7.80    0.70
  -3  -2  -1    7.70    0.90
   3  -2   1    8.10    0.70
   3   2  -1    8.60    0.80
  -3  -2   1    6.10    0.70
   3   2   1    7.00    1.00
  -4  -2  -1   14.40    1.50
  -4  -2  -1   15.30    1.40
   4  -2   1   15.40    0.90
   4  -2   1   16.10    0.90
   4   2  -1   15.30    1.20
  -4   2   1   11.70    1.60
  -4  -2   1   13.20    1.50
  -4   2  -1   12.90    1.60
   4   2   1   15.70    1.50
  -4  -2   1   14.00    1.20
  -5  -2  -1    8.50    1.40
  -5   2   1    5.70    1.60
  -5  -2   1    9.50    1.50
  -5   2  -1    9.40    1.70
  -6  -2  -1    8.60    1.60
  -6  -2  -1    7.30    2.10
  -6  -2  -1    9.10    2.80
  -6   2   1   10.10    2.90
  -6   2   1    7.10    1.80
  -6   2   1   11.60    2.40
  -6  -2   1    9.80    1.60
  -6   2  -1    8.50    2.00
  -6  -2   1    9.70    3.10
  -6  -2   1   12.90    2.10
  -6   2  -1    9.80    1.80
  -6   2  -1    7.90    1.80
  -7   2   1    9.90    2.50
  -7  -2  -1    9.20    2.00
  -7   2   1   13.50    2.90
  -7  -2  -1   11.20    2.60
  -7  -2  -1   10.60    1.90
  -7   2   1   10.00    2.20
  -7   2  -1    6.10    1.50
  -7  -2   1    8.20    2.00
  -7   2  -1   15.20    3.70
  -7  -2   1    8.20    1.90
  -7  -2   1    7.50    2.10
  -7   2  -1    8.80    2.10
  -8  -2  -1    4.00    1.80
  -8   2   1    3.40    1.60
  -8   2   1    4.30    1.30
  -8  -2  -1    8.50    2.30
  -8   2   1    3.30    1.30
  -8  -2  -1    4.80    1.30
  -8   2  -1    2.70    1.10
  -8   2  -1    3.30    1.30
  -8  -2   1    3.40    1.20
  -8  -2   1    3.10    1.40
  -8   2  -1    5.10    1.70
  -8  -2   1    3.30    1.10
  -9   2   1   58.69    3.30
  -9   2   1   55.99    3.30
  -9  -2  -1   54.09    2.80
  -9  -2  -1   53.29    3.10
  -9   2   1   56.49    2.90
  -9  -2  -1   53.29    3.60
  -9  -2   1   50.79    3.20
  -9   2  -1   58.79    3.30
  -9   2  -1   57.29    2.90
  -9  -2   1   54.79    2.80
  -9   2  -1   49.80    3.10
 -10   2   1    9.70    1.60
 -10   2   1    9.40    1.30
 -10  -2  -1    9.70    1.40
 -10  -2  -1   12.80    2.10
 -10  -2   1    8.80    1.50
 -10  -2   1   13.60    2.20
 -10   2  -1   10.70    1.20
 -10   2  -1    9.60    1.50
   0   3  -1    0.10    0.30
   0  -3   1    0.00    0.20
   0  -3  -1    0.10    0.20
   0   3   1    0.10    0.30
  -1   3   1   50.29    1.80
   1   3  -1   46.10    1.90
   1  -3   1   47.60    1.90
  -1  -3  -1   45.60    1.90
   1  -3  -1   47.60    1.80
  -1   3  -1   49.70    1.90
  -1  -3   1   47.40    1.90
   1   3   1   43.20    1.90
  -2   3   1 2841.72   81.19
   2  -3   1 2523.25   80.69
  -2  -3  -1 2523.15   81.19
   2   3  -1 2490.65   80.69
   2   3   1 2381.86   80.69
   2  -3  -1 2545.65   80.89
  -2  -3   1 2640.84   81.29
   3  -3   1   54.29    2.10
  -3  -3  -1   49.99    2.20
   3   3  -1   49.70    2.20
   3  -3   1   52.89    2.00
  -3  -3   1   48.80    2.20
   3   3   1   47.90    2.30
   4   3  -1  164.38    6.00
   4  -3   1  163.08    5.50
   4  -3   1  174.88    5.50
  -4  -3  -1  163.68    6.00
  -4  -3  -1  163.08    6.00
  -4   3  -1  173.88    6.20
   4   3   1  162.48    6.10
  -4  -3   1  161.48    6.00
  -4  -3   1  162.78    5.80
  -5   3   1   16.00    2.00
  -5   3  -1   19.50    1.90
  -6  -3  -1   10.00    2.70
  -6   3   1    7.10    1.90
  -6  -3  -1    7.70    2.00
  -6   3   1   12.10    2.00
  -6   3   1    9.80    2.40
  -6  -3  -1    8.30    1.70
  -6   3  -1    6.10    1.90
  -6  -3   1    7.10    1.90
  -6  -3   1    6.60    2.00
  -6   3  -1   11.20    2.70
  -6  -3   1    8.70    1.70
  -6   3  -1    8.70    2.30
  -7   3   1    0.20    1.30
  -7   3   1    1.20    1.40
  -7  -3  -1    5.70    1.70
  -7   3   1    2.40    1.70
  -7  -3  -1    0.50    1.10
  -7  -3  -1    1.30    1.50
  -7   3  -1    1.40    1.40
  -7   3  -1    2.90    1.60
  -7  -3   1    1.90    1.10
  -7  -3   1    4.80    1.70
  -7   3  -1   -1.10    1.20
  -7  -3   1    2.30    1.10
  -8   3   1  151.68    6.40
  -8   3   1  169.88    7.00
  -8  -3  -1  163.78    6.60
  -8   3   1  175.78    7.30
  -8  -3  -1  165.98    6.90
  -8  -3  -1  170.08    6.40
  -8  -3   1  167.18    6.90
  -8  -3   1  159.38    6.60
  -8   3  -1  168.28    6.70
  -8  -3   1  163.88    6.40
  -8   3  -1  156.28    6.30
  -9  -3  -1   61.79    3.30
  -9   3   1   62.19    4.00
  -9  -3  -1   58.49    3.90
  -9  -3   1   66.19    3.50
  -9  -3   1   70.39    3.40
 -10   3   1  252.87    9.00
 -10   3   1  246.38    8.80
 -10  -3  -1  262.97    9.00
 -10  -3  -1  259.77    8.90
 -10  -3   1  254.27    9.00
 -10   3  -1  261.27    9.20
 -10  -3   1  257.47    8.80
 -10   3  -1  254.17    8.80
   0   4  -1 1392.96   41.60
   0   4   1 1383.16   41.50
   0  -4  -1 1232.28   41.40
   0  -4   1 1233.78   41.50
   1   4  -1 1915.61   61.39
  -1  -4  -1 1929.81   61.29
  -1   4   1 1877.11   61.19
   1  -4   1 1966.60   61.59
  -1   4  -1 1963.40   61.29
  -1  -4   1 1928.31   61.29
   1  -4  -1 1934.51   61.69
   1   4   1 2034.50   61.39
  -2   4   1  328.07   10.30
  -2  -4  -1  315.07   10.50
   2   4  -1  322.07   10.60
   2  -4   1  304.57   10.40
  -2  -4   1  305.07   10.50
   2   4   1  322.77   10.60
   2  -4  -1  309.97   10.30
  -3  -4  -1  204.18    7.40
  -3  -4  -1  202.58    7.30
   3  -4   1  216.98    7.20
   3  -4   1  222.48    7.30
   3   4  -1  224.58    7.60
  -3  -4   1  201.58    7.30
  -3  -4   1  211.98    7.40
   3  -4  -1  216.48    7.00
   3  -4  -1  227.18    7.10
   3   4   1  202.78    7.50
   4   4  -1   34.40    2.50
   4  -4   1   34.50    1.80
  -4  -4  -1   34.90    2.30
   4  -4   1   33.70    1.70
  -4  -4  -1   34.40    2.00
  -4  -4   1   35.80    2.10
   4   4   1   30.60    2.60
  -4  -4   1   38.70    2.20
  -5   4   1   13.50    2.60
  -5  -4  -1   12.60    1.60
  -5   4   1   11.90    2.50
  -5   4   1    8.90    2.00
  -5  -4  -1    9.20    1.90
  -5  -4   1   12.50    1.60
  -5   4  -1   16.00    2.00
  -5  -4   1   10.40    1.70
  -5   4  -1   11.40    2.80
  -5   4  -1   17.50    2.60
  -6  -4  -1   27.30    3.10
  -6  -4  -1   28.10    2.20
  -6   4   1   31.40    2.80
  -6   4   1   31.10    2.50
  -6  -4  -1   28.30    2.20
  -6   4   1   32.30    3.20
  -6   4   1   29.50    3.30
  -6  -4   1   32.00    2.30
  -6  -4   1   26.50    2.20
  -6   4  -1   26.10    2.50
  -6   4  -1   23.50    3.20
  -6  -4   1   25.20    3.40
  -6   4  -1   29.90    2.70
  -7  -4  -1    8.70    1.90
  -7  -4  -1    6.50    1.80
  -7   4   1    3.10    1.50
  -7   4   1    4.70    1.60
  -7   4   1    4.30    1.50
  -7  -4  -1    7.60    1.80
  -7  -4   1    4.90    1.30
  -7   4  -1    8.10    2.50
  -7  -4   1   11.40    2.70
  -7   4  -1    7.70    2.20
  -7  -4   1    4.60    1.30
  -7   4  -1    6.60    1.60
  -8   4   1   68.39    4.10
  -8  -4  -1   64.49    3.20
  -8   4   1   61.19    3.70
  -8  -4  -1   62.69    3.80
  -8  -4  -1   58.99    3.40
  -8   4  -1   60.99    4.00
  -8  -4   1   65.29    3.30
  -8   4  -1   60.89    3.50
  -8  -4   1   63.69    3.80
  -8  -4   1   54.99    3.40
  -9  -4  -1   19.20    2.00
  -9   4   1   19.40    1.70
  -9  -4  -1   18.00    2.00
  -9   4   1   17.20    2.10
  -9  -4   1   16.80    2.20
  -9   4  -1   17.20    1.70
  -9  -4   1   17.30    2.00
  -9   4  -1   18.40    2.10
 -10   4   1   51.69    2.80
 -10  -4  -1   56.09    3.00
 -10  -4  -1   55.09    2.60
 -10   4   1   55.59    2.50
 -10   4  -1   52.79    3.00
 -10  -4   1   54.99    2.60
 -10   4  -1   56.09    2.50
   0   5  -1    0.20    0.50
   0  -5   1    0.30    0.40
   0   5   1    0.70    0.40
   0  -5  -1    0.70    0.50
   1   5  -1   50.19    2.80
  -1   5   1   64.59    2.60
   1  -5   1   60.29    2.50
  -1  -5  -1   62.39    2.60
  -1   5  -1   65.59    2.60
   1  -5  -1   59.69    2.80
   1   5   1   59.39    2.60
  -1  -5   1   57.39    2.60
   2   5  -1  696.63   22.10
  -2   5   1  662.53   21.80
   2  -5   1  680.83   21.80
  -2  -5  -1  685.13   22.10
  -2  -5   1  653.03   21.90
   2   5   1  686.83   22.10
   2  -5  -1  675.83   21.70
  -3  -5  -1  133.39    5.20
  -3  -5  -1  128.09    5.00
   3  -5   1  136.79    4.90
   3  -5   1  149.79    5.10
   3   5  -1  128.79    5.30
  -3  -5   1  133.19    5.00
   3   5   1  134.89    5.30
  -3  -5   1  130.59    5.20
   3  -5  -1  135.59    4.70
  -4  -5  -1  269.47    9.10
   4  -5   1  267.07    8.80
  -4  -5  -1  259.07    9.40
   4  -5   1  265.67    8.80
   4   5  -1  254.37    9.50
   4   5   1  249.48    9.60
  -4  -5   1  262.67    9.00
  -4  -5   1  261.97    9.30
  -5  -5  -1   30.00    2.10
  -5   5   1   29.00    2.70
  -5  -5  -1   26.30    3.80
  -5   5   1   24.50    3.00
  -5  -5  -1   26.80    2.20
  -5   5  -1   24.30    2.90
  -5  -5   1   26.70    2.30
  -5  -5   1   27.10    2.00
  -5   5  -1   23.10    3.20
  -6   5   1    3.60    1.40
  -6  -5  -1    4.10    1.70
  -6  -5  -1    4.70    1.20
  -6   5   1    4.90    1.80
  -6   5   1    2.50    1.60
  -6  -5  -1    3.10    1.20
  -6   5  -1    3.90    1.90
  -6  -5   1    5.10    1.20
  -6  -5   1    5.30    1.70
  -6   5  -1    4.00    1.40
  -6   5  -1    2.80    1.70
  -6  -5   1    4.70    1.90
  -7  -5  -1   87.59    4.00
  -7  -5  -1   86.49    4.20
  -7   5   1   82.29    4.80
  -7  -5  -1   82.79    4.50
  -7   5   1   88.29    4.40
  -7  -5   1   86.69    3.90
  -7  -5   1   90.19    4.70
  -7  -5   1   91.99    4.20
  -7   5  -1   81.69    4.70
  -7   5  -1   85.19    4.40
  -8  -5  -1   35.90    3.00
  -8   5   1   34.70    3.30
  -8  -5  -1   35.50    2.40
  -8   5   1   35.00    2.80
  -8  -5  -1   31.70    2.70
  -8  -5   1   40.10    3.20
  -8  -5   1   33.60    2.70
  -8  -5   1   37.80    2.40
  -8   5  -1   40.40    3.40
  -8   5  -1   37.00    2.80
  -9   5   1   -1.20    1.10
  -9   5   1   -0.40    0.80
  -9  -5  -1    1.70    0.90
  -9  -5  -1    0.80    1.30
  -9   5  -1    1.20    0.80
  -9   5  -1   -1.60    1.00
  -9  -5   1    0.60    1.70
  -9  -5   1   -0.20    1.00
 -10  -5  -1   12.90    1.50
 -10  -5  -1   15.50    1.90
 -10   5   1   15.60    1.60
 -10   5   1   14.10    1.30
 -10  -5   1   10.10    2.00
 -10   5  -1   14.50    1.70
 -10   5  -1   15.70    1.30
 -10  -5   1   17.20    1.90
   0   6   1  573.84   18.00
   0   6  -1  570.54   18.00
   0  -6  -1  524.45   17.90
   0  -6   1  520.85   17.90
   1  -6   1   51.09    2.40
  -1  -6  -1   51.39    2.50
   1   6  -1   52.49    2.60
  -1   6   1   49.99    2.40
   1   6   1   49.20    2.60
  -1  -6   1   50.99    2.50
  -1   6  -1   51.19    2.50
   1  -6  -1   46.50    2.30
   2   6  -1  119.69    5.00
   2  -6   1  129.09    4.70
  -2   6   1  120.19    5.00
  -2  -6  -1  124.99    4.90
   2  -6  -1  127.39    4.60
  -2   6  -1  122.89    4.80
   2   6   1  115.49    4.90
  -2  -6   1  128.89    4.90
   3  -6   1  227.68    7.80
   3   6  -1  218.68    8.30
  -3  -6  -1  208.38    7.70
  -3  -6  -1  232.48    8.20
  -3  -6   1  223.88    7.70
   3   6   1  214.98    8.30
   3  -6  -1  234.78    7.70
  -4  -6  -1  291.37   10.70
   4   6  -1  281.97   11.00
   4  -6   1  292.37   10.20
  -4  -6  -1  309.67   10.20
   4  -6   1  304.37   10.10
  -4  -6   1  306.57   10.70
   4  -6  -1  289.77    9.70
  -4  -6   1  310.37   10.20
   4   6   1  273.07   11.00
  -5  -6  -1   11.20    2.70
  -5   6   1    8.80    2.50
  -5   6   1    9.50    1.80
  -5  -6  -1    7.70    1.60
  -5   6   1    9.60    2.80
  -5  -6  -1    9.60    1.80
  -5  -6   1    7.30    1.90
  -5   6  -1   13.10    2.70
  -5   6  -1   12.40    3.10
  -5   6  -1   12.10    2.60
  -5  -6   1    9.70    1.70
  -6   6   1   59.99    3.60
  -6   6   1   62.19    3.80
  -6  -6  -1   62.19    3.30
  -6  -6  -1   64.39    3.20
  -6   6   1   61.09    4.10
  -6  -6  -1   60.59    3.80
  -6   6  -1   58.49    4.10
  -6  -6   1   58.99    3.30
  -6   6  -1   60.79    3.70
  -6  -6   1   59.89    3.20
  -6   6  -1   62.89    3.70
  -6  -6   1   65.19    4.20
  -7   6   1   91.79    5.10
  -7   6   1   94.09    5.30
  -7  -6  -1  104.89    4.90
  -7  -6  -1   95.59    4.80
  -7   6   1   95.49    4.60
  -7  -6   1  101.79    4.60
  -7  -6   1   99.89    4.30
  -7   6  -1   96.39    5.10
  -7  -6   1   97.59    4.90
  -7   6  -1   92.99    4.70
  -7   6  -1   94.49    4.70
  -8   6   1   75.99    4.40
  -8  -6  -1   80.19    3.90
  -8  -6  -1   69.49    3.80
  -8   6   1   73.59    3.90
  -8  -6   1   74.79    4.00
  -8   6  -1   80.89    4.40
  -8   6  -1   79.59    3.90
  -8  -6   1   71.99    3.90
  -9   6   1    6.00    2.00
  -9  -6  -1    3.00    1.10
  -9   6   1    6.80    1.40
  -9  -6  -1    5.30    1.10
  -9  -6   1    7.30    1.80
  -9   6  -1    7.60    1.70
  -9   6  -1    6.60    1.40
  -9  -6   1    4.60    1.80
 -10  -6  -1    1.50    0.90
 -10  -6  -1   -2.00    1.00
 -10   6   1    0.20    0.60
 -10   6   1    0.80    0.70
 -10  -6   1    0.20    1.10
 -10   6  -1   -0.90    1.00
 -10   6  -1    0.90    0.70
   0   7  -1   -0.70    0.70
   0   7   1   -0.30    0.80
   0  -7  -1    0.10    0.60
   0  -7   1    0.40    0.50
  -1  -7  -1  378.56   12.80
  -1   7   1  368.36   12.60
   1  -7   1  366.76   12.60
   1   7  -1  375.26   12.80
  -1  -7   1  383.16   12.70
   1  -7  -1  361.06   12.50
  -1   7  -1  358.86   12.70
   1   7   1  372.06   12.80
   2  -7   1  111.39    4.50
  -2  -7  -1  115.19    4.80
  -2   7   1  119.19    4.70
   2   7  -1  107.39    4.90
   2   7   1  101.69    4.90
  -2  -7   1  118.79    4.80
   2  -7  -1  116.79    4.50
  -2   7  -1  111.29    4.80
  -3  -7  -1  491.35   16.70
   3   7  -1  498.85   17.50
   3  -7   1  519.45   16.90
  -3  -7  -1  526.05   17.40
  -3  -7   1  497.25   16.70
   3  -7  -1  509.75   16.80
  -3  -7   1  531.25   17.40
   3   7   1  500.05   17.50
  -4  -7  -1  799.22   25.80
  -4  -7  -1  795.82   26.60
  -4  -7   1  817.82   26.50
  -4  -7   1  764.82   25.70
  -5   7   1  107.49    5.40
  -5   7   1  113.99    5.00
  -5  -7  -1  114.29    4.70
  -5   7   1  114.29    5.10
  -5  -7  -1  107.79    5.10
  -5   7  -1  114.19    5.10
  -5  -7   1  115.19    4.70
  -5   7  -1  105.99    5.50
  -5  -7   1  106.09    5.30
  -5   7  -1  114.69    5.20
  -6   7   1   86.59    4.20
  -6  -7  -1   91.29    4.10
  -6  -7  -1   80.39    4.30
  -6  -7   1   84.79    4.00
  -6  -7   1   75.49    4.50
  -6   7  -1   80.59    4.20
  -7  -7  -1   27.50    3.20
  -7  -7  -1   21.90    2.50
  -7   7   1   17.40    3.10
  -7   7   1   18.00    2.50
  -7   7   1   18.90    2.50
  -7   7  -1   20.70    2.50
  -7   7  -1   22.50    2.80
  -7   7  -1   21.70    2.90
  -7  -7   1   23.70    2.80
  -7  -7   1   20.70    3.40
  -8  -7  -1  328.37   12.40
  -8  -7  -1  363.26   12.20
  -8   7   1  366.46   13.70
  -8   7   1  353.16   12.30
  -8   7  -1  348.67   12.80
  -8   7  -1  352.26   12.30
  -8  -7   1  322.77   12.30
  -8  -7   1  356.66   12.20
  -9   7   1    4.00    1.20
  -9  -7  -1    6.10    1.60
  -9   7   1    4.40    1.40
  -9  -7  -1    2.90    1.10
  -9  -7   1    3.50    1.10
  -9   7  -1    3.00    1.10
  -9   7  -1    4.20    1.50
  -9  -7   1    8.10    2.00
  10   7  -1    2.50    0.80
 -10   7   1    3.50    1.00
 -10  -7  -1    1.90    1.00
 -10   7   1    1.10    0.70
 -10  -7   1    2.60    1.00
 -10   7  -1    2.80    0.90
  10   7   1    3.60    0.80
 -10   7  -1    4.50    0.90
   0  -8   1    1.00    0.90
   0   8  -1    2.10    1.10
   0  -8  -1    0.60    0.80
   0   8   1    0.30    1.10
   1   8  -1  168.78    6.90
   1  -8   1  177.58    6.50
  -1  -8  -1  177.08    6.60
  -1   8   1  168.18    6.70
   1   8   1  164.28    6.80
   1  -8  -1  168.28    6.50
  -1   8  -1  161.68    6.70
  -1  -8   1  171.78    6.60
  -2   8   1  181.68    7.00
   2   8  -1  174.08    7.30
   2  -8   1  182.58    6.80
  -2  -8  -1  193.68    7.20
  -2   8  -1  174.28    7.10
  -2  -8   1  168.98    6.30
  -2  -8   1  176.88    7.00
   2   8   1  173.08    7.30
   2  -8  -1  166.28    7.10
  -3  -8  -1  173.88    6.30
   3  -8   1  174.48    6.80
  -3  -8  -1  184.18    7.30
  -3  -8   1  166.58    6.30
  -3  -8   1  170.88    7.30
   3  -8  -1  169.08    6.60
  -4   8   1  292.77   10.60
  -4   8   1  299.27   10.30
  -4   8   1  293.77   10.80
  -4  -8  -1  309.27   10.20
  -4  -8  -1  283.97   11.50
  -4   8  -1  293.47   10.30
  -4  -8   1  288.17   11.50
  -4   8  -1  292.27   10.60
  -4  -8   1  299.07   10.20
  -4   8  -1  278.67   10.80
  -5   8   1  111.09    5.20
  -5   8   1  114.09    5.00
  -5  -8  -1  113.09    5.10
  -5  -8  -1  117.09    4.80
  -5   8   1  113.99    5.50
  -5   8  -1  112.59    5.60
  -5  -8   1  109.69    4.70
  -5  -8   1   98.39    5.30
  -5   8  -1  111.39    5.00
  -5   8  -1  108.89    5.20
  -6   8   1    4.60    1.70
  -6   8   1    7.30    2.10
  -6   8   1    7.30    1.90
  -6  -8  -1    6.80    2.10
  -6  -8   1    2.50    1.20
  -6   8  -1    9.10    2.50
  -6   8  -1    2.40    1.70
  -6   8  -1    5.20    1.60
  -6  -8   1    2.80    1.80
  -7  -8  -1    4.10    1.20
  -7  -8  -1    1.80    1.40
  -7   8   1    3.00    1.70
  -7   8   1    2.30    1.40
  -7   8   1    5.40    2.40
  -7   8  -1    5.00    1.60
  -7  -8   1    3.10    1.10
  -7   8  -1    3.70    1.40
  -7  -8   1    1.80    1.70
  -7   8  -1    2.90    1.30
  -8  -8  -1   11.80    2.40
  -8   8   1    7.60    2.20
  -8  -8  -1    3.40    1.20
  -8   8   1    7.50    1.90
  -8  -8   1    5.50    1.80
  -8   8  -1    7.20    1.90
  -8   8  -1    7.00    2.40
  -8  -8   1    4.30    1.30
  -9  -8  -1    8.50    1.90
  -9   8   1   11.10    1.90
  -9   8   1    6.10    1.50
  -9  -8  -1    8.30    1.70
  -9   8  -1   10.10    1.50
  -9  -8   1    7.70    2.40
  -9   8  -1    7.10    1.80
 -10   8   1   -0.30    0.50
  10   8  -1    0.70    0.50
 -10   8   1    1.20    0.70
 -10   8  -1    0.00    0.70
  10   8   1    0.10    0.50
 -10   8  -1   -0.20    0.50
   0  -9   1    0.10    1.00
   0   9   1   -2.10    1.40
   0   9  -1    0.90    2.40
  -1   9   1   53.19    3.70
   1  -9   1   54.79    3.30
  -1  -9  -1   55.39    3.40
  -1  -9   1   50.69    3.40
   1  -9  -1   56.69    3.30
  -1   9  -1   48.70    3.80
  -2  -9  -1    9.10    2.00
  -2   9   1    9.30    2.10
  -2  -9  -1   11.10    2.10
   2  -9   1    8.70    2.50
  -2  -9   1   10.10    1.90
  -2   9  -1    5.20    1.90
   2  -9  -1   11.30    2.30
  -2  -9   1    8.70    2.70
  -3  -9  -1   -0.40    1.80
  -3   9   1    2.90    1.60
  -3  -9  -1    1.40    1.10
  -3   9   1    0.50    1.20
   3  -9   1    1.30    1.60
  -3  -9   1    2.70    2.00
  -3  -9   1    0.10    1.10
  -3   9  -1    1.70    1.30
  -3   9  -1    1.50    1.70
   3  -9  -1    2.50    1.60
  -4   9   1   89.49    4.10
  -4  -9  -1   78.09    4.30
  -4   9   1   87.79    4.70
  -4   9   1   86.79    4.60
  -4   9   1   89.29    4.20
  -4  -9  -1   89.79    3.90
  -4   9  -1   82.59    4.90
  -4  -9   1   93.39    3.90
  -4   9  -1   83.39    4.20
  -4   9  -1   81.59    4.40
  -4   9  -1   81.79    4.10
  -5   9   1   75.59    4.20
  -5   9   1   72.89    4.30
  -5  -9  -1   79.09    3.80
  -5  -9  -1   70.19    4.10
  -5   9   1   81.89    4.00
  -5   9   1   80.49    4.60
  -5  -9   1   78.09    3.80
  -5   9  -1   77.29    4.50
  -5   9  -1   76.29    4.30
  -5   9  -1   75.59    3.90
  -6   9   1   93.29    4.40
  -6  -9  -1   97.19    4.40
  -6   9   1   97.89    4.90
  -6  -9  -1   91.79    4.60
  -6   9   1   96.49    5.10
  -6   9  -1   86.19    4.40
  -6   9  -1   90.19    5.00
  -6  -9   1   87.89    4.60
  -6   9  -1   94.99    4.80
  -6  -9   1   99.19    4.40
  -7  -9  -1    0.10    1.40
  -7   9   1    0.00    1.30
  -7  -9  -1   -1.60    1.10
  -7   9   1    2.10    1.70
  -7   9   1    1.30    1.30
  -7   9  -1    0.40    1.50
  -7  -9   1   -0.30    0.90
  -7   9  -1    0.90    1.30
  -7   9  -1    1.00    1.30
  -7  -9   1    2.10    1.60
  -8  -9  -1   12.20    1.90
  -8  -9  -1   12.20    1.90
  -8   9   1   12.30    3.00
  -8  -9   1    8.10    2.20
  -8   9  -1   12.50    2.40
  -9  -9  -1    1.70    1.00
  -9   9   1    2.20    0.80
  -9   9   1    4.20    1.20
   9   9  -1    3.20    1.00
   9   9   1    3.80    1.00
  -9  -9   1    2.30    1.00
  -9   9  -1    3.60    1.10
  -9   9  -1    2.50    0.90
  10   9  -1    0.90    0.60
 -10   9   1    0.60    0.70
 -10   9   1    2.90    0.90
  10   9   1    0.70    0.50
 -10   9  -1    1.50    0.80
 -10   9  -1    0.70    0.60
   0 -10   1    1.60    1.70
   0 -10  -1    1.10    1.50
  -1 -10  -1   23.20    3.20
   1 -10   1   34.80    3.30
  -1 -10   1   25.30    3.40
   1 -10  -1   30.30    3.30
   2 -10   1   22.50    3.50
  -2 -10  -1   26.60    3.90
  -2  10   1   29.50    4.10
  -2 -10   1   22.60    2.40
   2  10   1   29.10    2.90
   2 -10  -1   18.80    3.40
  -2 -10   1   23.50    3.80
  -3  10   1   31.50    2.70
  -3  10   1   34.70    3.10
   3 -10   1   36.60    5.00
   3  10  -1   36.80    2.40
  -3  10   1   34.40    2.80
  -3  10   1   36.20    3.40
  -3 -10  -1   35.20    2.60
  -3  10  -1   36.40    3.80
  -3  10  -1   35.50    3.10
  -3 -10   1   37.10    2.60
  -3  10  -1   35.20    2.70
   3  10   1   35.20    2.40
  -3  10  -1   34.40    2.70
  -4  10   1  291.37   10.80
  -4  10   1  290.17   10.20
  -4 -10  -1  268.77   10.20
  -4  10   1  298.67   10.30
  -4 -10  -1  291.07   10.10
  -4  10   1  277.67   10.50
   4  10  -1  292.77   10.00
  -4 -10   1  291.17   10.10
  -4  10  -1  296.27   10.60
  -4  10  -1  285.77   10.20
  -4  10  -1  293.07   10.20
   4  10   1  281.87   10.00
  -4  10  -1  275.77   10.80
  -5 -10  -1   16.10    2.80
  -5  10   1   15.90    2.70
  -5  10   1   16.50    2.30
  -5 -10  -1   17.90    2.20
  -5  10   1   17.60    2.90
  -5  10   1   16.10    2.70
  -5  10  -1   17.90    2.30
  -5 -10   1   12.20    2.10
  -5  10  -1   14.90    2.60
  -5  10  -1   18.60    2.80
  -6  10   1  519.75   18.70
  -6 -10  -1  531.35   18.00
  -6  10   1  524.85   18.50
  -6  10   1  526.65   18.10
  -6 -10  -1  554.14   18.20
  -6  10  -1  520.65   18.70
  -6  10  -1  541.25   18.10
  -6 -10   1  579.94   18.30
  -6  10  -1  531.55   18.50
  -7 -10  -1    8.10    1.80
  -7  10   1    7.20    2.10
  -7 -10  -1    7.40    2.30
  -7  10   1    7.20    2.20
  -7  10  -1   12.80    2.80
  -7  10  -1    6.40    1.40
  -7 -10   1    5.50    1.80
  -7  10  -1    5.40    1.40
  -8  10   1    9.30    1.60
  -8  10   1    5.80    1.40
  -8 -10  -1   10.70    1.80
   8  10  -1    8.10    1.20
  -8 -10   1   10.30    1.80
   8  10   1    8.90    1.20
  -8  10  -1    8.00    2.20
  -8  10  -1   10.40    1.70
  -9  10   1    1.00    0.80
   9  10  -1    0.30    0.50
  -9  10   1    0.90    0.90
  -9 -10  -1   -0.50    1.00
   9  10   1   -0.30    0.50
  -9  10  -1   -0.60    0.90
  -9 -10   1    1.30    1.10
  -9  10  -1   -0.10    0.80
   0  11  -1    1.40    1.10
   0  11   1    0.70    1.10
   0  11   1    2.90    2.20
   0  11  -1   -1.30    1.60
   1 -11   1   20.40    4.60
  -1  11   1   18.10    2.10
   1  11  -1   16.90    2.00
  -1  11   1   16.50    2.30
  -1  11   1   19.30    3.00
   1 -11  -1   21.30    3.80
  -1  11  -1   16.30    2.30
  -1  11  -1   15.70    2.00
  -1  11  -1   20.20    2.30
   1  11   1   11.80    1.90
  -2  11   1   20.40    3.20
  -2  11   1   20.20    2.60
  -2  11   1   22.70    2.30
  -2  11   1   18.80    2.10
   2  11  -1   22.40    2.00
   2 -11  -1   24.00    4.70
  -2  11  -1   18.00    2.30
  -2  11  -1   23.70    2.40
   2  11   1   21.70    2.00
  -2  11  -1   21.10    2.70
  -3  11   1   91.09    4.70
  -3  11   1   92.29    5.10
   3  11  -1   90.49    4.10
  -3  11   1  100.19    4.30
  -3  11   1   99.79    4.40
  -3  11  -1   99.99    5.30
  -3 -11   1   90.19    4.30
  -3  11  -1   93.49    4.70
  -3  11  -1   96.19    4.30
  -3  11  -1   98.19    4.40
   3  11   1   94.89    4.10
  -4 -11  -1  318.37   10.80
  -4  11   1  292.17   11.10
  -4  11   1  303.27   10.70
  -4  11   1  307.77   10.80
   4  11  -1  304.27   10.60
  -4  11   1  303.07   11.30
   4  11   1  299.87   10.50
  -4  11  -1  297.17   11.10
  -4 -11   1  311.97   10.80
  -4  11  -1  293.07   11.30
  -4  11  -1  309.77   10.70
  -4  11  -1  308.37   10.80
  -5  11   1   83.29    4.60
  -5  11   1   85.19    4.70
  -5  11   1   85.29    4.20
   5  11  -1   84.69    3.90
  -5  11   1   84.49    4.20
  -5 -11  -1   95.09    4.20
  -5  11  -1   86.99    4.70
  -5  11  -1   85.29    4.90
   5  11   1   85.69    3.90
  -5  11  -1   82.99    4.10
  -5  11  -1   88.29    4.20
  -5 -11   1   94.69    4.30
  -6  11   1   59.99    3.80
  -6  11   1   64.49    4.30
  -6  11   1   60.69    3.40
   6  11  -1   62.29    3.10
  -6 -11  -1   62.39    3.30
  -6  11  -1   54.29    4.00
  -6  11  -1   58.19    3.80
  -6 -11   1   56.59    3.30
  -6  11  -1   61.19    3.40
   6  11   1   58.39    3.10
  -7  11   1   15.70    2.10
  -7  11   1   18.10    2.30
  -7  11   1   12.40    2.60
   7  11  -1   14.50    1.60
  -7 -11  -1   14.00    2.10
  -7  11  -1   18.40    2.10
  -7  11  -1   17.30    2.20
  -7 -11   1   12.40    2.10
  -7  11  -1   14.30    2.60
   7  11   1   16.20    1.70
  -8 -11  -1    3.80    1.40
   8  11  -1    2.30    0.80
  -8  11   1    1.40    1.20
  -8  11   1    2.10    0.90
  -8  11  -1    1.70    0.90
  -8  11  -1    0.60    1.20
   8  11   1    3.00    0.80
  -8 -11   1    0.90    1.10
  -9  11   1    0.00    0.90
   9  11  -1   -0.30    0.50
  -9  11   1   -0.30    0.90
  -9  11  -1    1.90    1.00
  -9 -11   1   -0.20    1.10
  -9  11  -1    0.20    0.70
   9  11   1    0.70    0.50
   0  12  -1    0.50    1.50
   0  12  -1    1.50    1.20
   0  12   1    1.20    1.20
   0  12   1   -0.20    1.50
   0  12   1    1.50    1.30
   0  12  -1    0.70    1.30
  -1  12   1   26.60    2.50
  -1  12   1   24.50    2.40
   1  12  -1   24.00    2.20
   1  12  -1   24.60    2.80
  -1  12   1   29.20    2.70
  -1  12   1   21.40    3.30
   1  12  -1   22.70    2.70
   1  12   1   27.50    2.20
   1  12   1   26.00    2.70
  -1  12  -1   29.00    2.30
  -1  12  -1   30.20    2.60
  -1  12  -1   22.60    2.50
  -2  12   1    0.70    1.40
   2  12  -1    4.90    1.80
   2  12  -1    1.90    1.10
  -2  12   1    1.70    1.40
  -2  12   1    4.70    2.00
  -2  12   1    2.00    1.20
  -2  12  -1    3.40    1.50
  -2  12  -1    3.80    2.50
   2  12   1    2.50    1.70
  -2  12  -1    3.00    1.30
  -2  12  -1    1.50    1.20
   2  12   1    2.30    1.10
  -3  12   1  114.69    5.20
   3  12  -1  110.39    4.60
  -3  12   1  104.69    4.70
  -3  12   1  108.49    4.70
  -3  12   1  111.39    5.50
  -3  12  -1  109.39    5.70
   3  12   1  111.59    4.60
  -3  12  -1  106.29    5.10
  -3  12  -1  114.19    4.90
  -3  12  -1  111.59    4.80
  -4  12   1   -0.10    1.00
  -4  12   1   -1.50    1.50
  -4 -12  -1   -0.60    1.60
  -4  12   1    2.60    1.50
  -4  12   1    0.20    1.00
   4  12  -1   -0.50    1.00
   4  12   1   -1.70    0.90
  -4  12  -1    0.50    1.10
  -4 -12   1   -1.40    1.40
  -4  12  -1   -1.20    1.80
  -4  12  -1    1.40    1.50
  -4  12  -1    0.10    1.10
   5  12  -1    4.30    1.20
  -5  12   1    7.80    2.30
  -5  12   1    8.10    2.00
  -5  12   1    7.00    1.70
  -5  12   1    8.30    2.00
  -5 -12  -1    6.70    1.60
   5  12   1    6.40    1.70
  -5  12  -1    9.20    2.10
  -5  12  -1    8.80    2.20
  -5 -12   1   11.20    2.20
  -5  12  -1    3.70    1.70
  -5  12  -1    3.90    1.90
  -6  12   1   58.09    4.00
  -6  12   1   50.49    3.60
  -6 -12  -1   51.89    3.20
   6  12  -1   53.29    2.90
  -6  12   1   52.49    3.10
  -6  12  -1   58.49    4.00
   6  12   1   56.49    2.90
  -6 -12   1   54.69    3.20
  -6  12  -1   52.99    3.70
  -6  12  -1   49.40    3.20
  -7  12   1    3.40    1.40
  -7 -12  -1    0.40    1.20
  -7  12   1    0.40    0.90
   7  12  -1    1.50    0.90
  -7  12  -1    1.40    1.30
  -7 -12   1    2.80    1.20
  -7  12  -1    2.90    1.30
  -7  12  -1    1.50    1.00
   8  12  -1   34.00    1.90
  -8 -12  -1   32.60    2.60
  -8  12   1   33.40    2.30
  -8  12   1   28.80    2.60
  -8  12  -1   34.70    2.30
  -8  12  -1   34.90    2.50
  -8 -12   1   37.90    2.50
   8  12   1   34.20    2.00
  -9  12   1    1.30    0.70
   9  12  -1    2.90    0.80
  -9  12   1    2.00    1.00
   9  12   1    2.70    0.80
  -9  12  -1    2.50    0.70
  -9  12  -1    2.70    1.00
   0  13   1   -2.90    1.90
   0  13   1    1.50    1.20
   0  13  -1    2.60    1.20
   0  13  -1   -1.70    1.10
   0  13  -1   -0.70    1.40
   0  13   1    0.50    1.10
   0  13   1   -1.10    1.60
  -1  13   1    0.80    1.30
  -1  13   1   -1.60    1.70
   1  13  -1    2.90    1.50
  -1  13   1    0.90    1.00
   1  13  -1    2.30    1.20
   1  13  -1    0.80    1.70
  -1  13   1    2.40    1.40
  -1  13  -1    0.60    1.20
   1  13   1    0.80    1.10
   1  13   1    0.60    1.40
  -1  13  -1   -0.20    1.30
   1  13   1    1.40    1.80
  -1  13  -1    3.10    1.30
  -2  13   1    7.20    2.30
   2  13  -1    0.30    1.00
  -2  13   1    0.30    1.20
  -2  13   1    2.40    2.00
   2  13  -1    4.70    1.70
  -2  13   1    0.80    1.40
   2  13   1    2.70    1.10
  -2  13  -1    0.90    1.10
  -2  13  -1    0.30    1.40
  -2  13  -1    0.80    1.20
   2  13   1    1.50    1.50
  -2  13  -1   -0.40    2.50
  -3  13   1    1.90    1.20
  -3  13   1   -1.50    1.00
  -3  13   1   -2.00    1.30
   3  13  -1   -1.20    0.90
  -3  13  -1   -0.40    1.10
  -3  13  -1    2.70    1.60
   3  13   1    1.20    0.90
  -3  13  -1   -0.40    1.10
  -3  13  -1    1.40    2.00
  -4  13   1   39.60    2.60
   4  13  -1   37.50    2.50
  -4  13   1   36.40    3.20
  -4  13   1   35.40    3.50
  -4  13   1   36.50    2.70
  -4  13  -1   40.00    2.80
  -4  13  -1   36.90    2.70
  -4  13  -1   34.50    3.10
  -4  13  -1   38.50    3.90
   4  13   1   36.10    2.40
  -4 -13   1   43.90    4.70
  -5  13   1    2.50    1.20
   5  13  -1    1.60    0.90
  -5  13   1    3.50    1.80
  -5 -13  -1   -0.20    1.50
  -5  13   1    1.70    1.50
  -5  13   1    0.70    1.00
  -5  13  -1    1.00    1.70
  -5  13  -1    0.80    1.60
  -5 -13   1    3.70    1.50
  -5  13  -1    0.70    1.20
   5  13   1    1.70    0.90
  -5  13  -1    1.20    1.20
  -6 -13  -1   40.20    3.10
   6  13  -1   45.20    2.60
  -6  13   1   39.60    3.30
  -6  13   1   45.20    2.80
  -6  13   1   46.60    3.50
  -6  13  -1   41.80    3.20
  -6  13  -1   46.00    3.50
  -6  13  -1   48.40    2.80
   6  13   1   45.10    2.50
  -6 -13   1   44.90    3.00
  -7 -13  -1   -0.30    2.10
  -7  13   1    0.60    0.90
   7  13  -1   -0.20    0.60
  -7  13   1   -0.30    0.90
  -7  13   1   -2.40    1.10
  -7 -13   1   -1.90    1.30
   7  13   1    0.00    0.60
  -7  13  -1    0.50    0.90
  -7  13  -1   -0.30    0.90
  -7  13  -1    2.00    1.30
  -8  13   1    7.90    1.40
  -8 -13  -1    8.50    2.40
   8  13  -1    5.20    1.00
  -8  13   1    6.10    1.80
  -8  13  -1    7.70    1.60
  -8 -13   1    6.40    1.50
   8  13   1    5.50    0.90
  -8  13  -1    3.60    1.20
   0  14   1   40.50    3.10
   0  14  -1   43.20    3.70
   0  14   1   44.40    2.90
   0  14  -1   43.20    3.10
   0  14  -1   42.80    2.90
   0  14   1   44.70    4.20
   1  14  -1   64.89    4.30
  -1  14   1   74.59    4.50
  -1  14   1   74.99    3.90
  -1  14   1   73.39    3.90
   1  14  -1   76.39    3.80
  -1  14   1   75.49    3.90
   1  14  -1   73.59    4.00
  -1  14  -1   75.99    4.10
  -1  14  -1   72.49    4.10
   1  14   1   65.49    4.10
   1  14   1   75.99    3.70
   1  14   1   75.89    3.70
  -1  14  -1   68.89    3.70
   2  14  -1   14.60    2.90
  -2  14   1   15.50    2.40
   2  14  -1   13.10    2.00
  -2  14   1   15.60    2.30
  -2  14   1   12.80    2.00
   2  14   1   14.20    1.90
  -2  14  -1   18.60    2.20
   2  14   1   12.10    2.90
  -2  14  -1   16.90    2.40
  -2  14  -1   13.30    2.10
  -3  14   1    9.50    2.20
  -3  14   1    7.10    1.80
   3  14  -1    9.40    1.80
  -3  14   1    9.10    2.50
  -3  14   1   10.90    2.20
  -3  14  -1    9.30    2.10
  -3  14  -1    7.90    2.30
  -3  14  -1   10.80    2.00
  -3  14  -1    5.70    2.10
   3  14   1    9.50    1.70
  -4  14   1   37.20    2.70
  -4  14   1   38.40    3.20
   4  14  -1   36.60    2.50
  -4  14   1   38.40    2.80
  -4  14   1   39.00    3.60
  -4  14  -1   40.50    2.80
  -4  14  -1   39.20    2.80
   4  14   1   43.80    3.70
  -4  14  -1   39.10    3.90
  -4  14  -1   38.60    3.20
  -5  14   1   30.40    2.50
   5  14  -1   29.10    2.20
  -5  14   1   33.60    2.40
  -5  14   1   34.10    3.00
  -5  14   1   33.00    3.20
  -5  14  -1   30.00    3.40
  -5  14  -1   30.70    2.50
   5  14   1   27.80    2.10
  -5  14  -1   29.80    2.90
  -5  14  -1   27.40    2.50
  -6  14   1   17.60    2.50
   6  14  -1   19.30    2.30
  -6  14   1   17.50    2.60
  -6  14  -1   23.80    2.70
  -6  14  -1   18.60    2.00
  -6 -14   1   22.70    3.20
  -7  14   1    7.90    1.60
  -7  14   1    6.70    1.90
   7  14  -1    6.40    1.20
  -7  14   1    7.50    1.50
  -7  14  -1    7.10    2.20
   7  14   1    7.00    1.20
  -7  14  -1    5.20    1.50
  -7  14  -1    6.20    1.60
   8  14  -1   70.09    2.80
  -8  14   1   65.29    3.10
   8  14   1   64.69    2.70
  -8  14  -1   68.79    2.90
  -8  14  -1   68.89    3.20
   0  15   1    0.80    1.60
   0  15  -1    0.80    1.30
   0  15  -1   -0.10    1.40
   0  15   1    1.10    1.10
   0  15   1   -1.10    1.10
   0  15  -1   -0.90    1.10
   1  15  -1    1.60    1.30
  -1  15   1    2.30    1.40
  -1  15   1    2.50    2.00
   1  15  -1   -0.20    1.10
  -1  15   1   -0.20    1.20
  -1  15   1    0.90    1.10
   1  15  -1    0.80    1.70
   1  15   1    0.30    1.20
   1  15   1    2.40    1.20
  -1  15  -1   -1.90    1.20
  -1  15  -1    1.40    1.20
   1  15   1   -0.60    1.70
  -1  15  -1   -0.80    1.10
  -2  15   1  172.98    7.40
  -2  15   1  173.48    6.90
   2  15  -1  179.38    6.80
  -2  15   1  174.78    7.60
   2  15  -1  175.28    6.90
  -2  15   1  167.98    6.80
  -2  15  -1  176.68    6.90
   2  15   1  184.08    6.90
   2  15   1  175.18    6.80
  -2  15  -1  187.58    7.00
  -2  15  -1  177.88    7.20
  -3  15   1   11.30    2.20
  -3  15   1   14.40    2.50
  -3  15   1   11.10    1.90
   3  15  -1    9.50    1.90
  -3  15   1   12.60    2.00
  -3  15  -1   18.00    3.50
  -3  15  -1   12.40    2.20
  -3  15  -1    7.30    2.40
  -3  15  -1   12.70    1.90
   3  15   1   15.40    2.10
  -4  15   1   57.99    3.70
  -4  15   1   55.49    3.30
   4  15  -1   55.59    3.40
  -4  15   1   55.39    3.10
  -4  15   1   56.49    4.10
   4  15   1   52.19    3.00
  -4  15  -1   57.59    3.20
  -4  15  -1   55.29    3.10
  -4  15  -1   59.79    4.20
  -4  15  -1   57.19    3.70
  -5  15   1    4.20    2.10
   5  15  -1    5.40    1.40
  -5  15   1    4.90    1.30
  -5  15   1    5.80    1.60
  -5  15  -1    7.40    2.00
  -5  15  -1    8.90    2.00
   5  15   1    4.80    1.40
  -5  15  -1    7.40    1.70
  -5  15  -1    7.00    2.00
  -6  15   1    5.90    1.40
  -6  15   1    4.90    1.20
   6  15  -1    4.90    1.20
  -6  15   1    3.50    1.40
  -6  15  -1    8.40    1.70
  -6  15  -1    3.50    1.50
   6  15   1    4.00    1.20
  -6  15  -1    5.00    1.40
  -7  15   1    3.70    1.20
  -7  15   1    2.20    0.80
  -7  15   1    2.40    0.80
   7  15  -1    3.90    1.10
  -7  15  -1    1.70    0.90
  -7  15  -1    1.30    0.80
   7  15   1    2.40    0.70
  -7  15  -1    1.30    1.90
  -8  15   1   -0.10    0.70
   8  15  -1    0.00    0.60
  -8  15  -1    0.70    0.80
   8  15   1    0.40    0.60
   0  16  -1    3.80    1.40
   0  16  -1    2.60    1.10
   0  16  -1    0.90    1.30
   0  16   1    4.80    1.20
   0  16   1    0.70    1.20
   0  16   1   10.10    2.50
  -1  16   1   46.00    5.30
   1  16  -1   45.80    2.90
   1  16  -1   43.00    3.40
  -1  16   1   43.50    2.80
   1  16  -1   45.50    3.00
  -1  16   1   44.60    3.00
  -1  16  -1   48.60    2.90
   1  16   1   43.50    3.40
  -1  16  -1   46.50    3.10
   1  16   1   44.30    2.90
  -1  16  -1   41.80    3.10
   1  16   1   45.50    3.30
   2  16  -1   36.60    3.00
   2  16  -1   33.90    2.60
  -2  16   1   34.90    2.50
  -2  16   1   40.40    3.60
  -2  16   1   36.00    2.80
  -2  16   1   37.20    3.00
  -2  16  -1   30.40    2.90
   2  16   1   31.80    2.90
  -2  16  -1   35.20    2.60
  -2  16  -1   38.10    2.70
   2  16   1   32.50    2.50
  -3  16   1    5.10    1.50
   3  16  -1    6.20    1.80
  -3  16   1    2.60    1.10
  -3  16   1    6.40    1.90
  -3  16   1    5.20    1.80
  -3  16  -1    3.50    1.50
   3  16   1    4.00    1.30
  -3  16  -1    3.20    1.30
  -3  16  -1    3.60    1.10
  -4  16   1    0.80    0.90
  -4  16   1    1.70    1.90
  -4  16   1    0.50    0.90
  -4  16   1    0.70    1.20
   4  16  -1    0.40    0.90
  -4  16  -1    1.10    2.10
  -4  16  -1   -0.10    1.20
  -4  16  -1    0.70    1.00
   4  16   1    0.00    0.90
  -4  16  -1    1.20    1.00
  -5  16   1    7.10    1.70
  -5  16   1    6.10    1.60
   5  16  -1    6.80    1.40
  -5  16   1    6.20    1.40
  -5  16  -1    8.30    1.40
  -5  16  -1    4.20    1.10
  -5  16  -1    7.00    1.80
   5  16   1    8.90    1.30
   6  16  -1   33.90    2.00
  -6  16   1   35.70    2.40
  -6  16   1   33.30    2.10
  -6  16   1   32.70    2.60
  -6  16  -1   32.10    2.90
   6  16   1   35.20    2.00
  -6  16  -1   32.00    2.10
  -6  16  -1   33.90    2.40
  -7  16   1    5.30    1.30
  -7  16   1    5.50    1.40
  -7  16   1    5.50    1.10
   7  16  -1    6.00    1.20
  -7  16  -1    5.10    1.30
   7  16   1    7.50    1.90
   0  17   1   -1.50    1.40
   0  17  -1   -0.40    1.20
   0  17   1    1.80    1.20
   0  17  -1    1.10    1.40
   0  17   1    0.80    1.10
   0  17  -1    0.30    1.10
   1  17  -1    3.00    1.30
   1  17  -1    6.40    1.90
  -1  17   1    2.10    1.30
  -1  17   1    2.40    1.10
  -1  17   1    0.20    1.30
   1  17  -1    5.40    1.70
   1  17   1    2.40    1.50
  -1  17  -1    1.40    1.20
  -1  17  -1    3.70    1.20
   1  17   1    3.00    1.20
  -2  17   1   63.89    3.40
  -2  17   1   57.69    3.20
   2  17  -1   64.89    3.50
  -2  17   1   62.29    3.70
   2  17  -1   61.89    3.40
  -2  17  -1   63.09    3.30
   2  17   1   61.49    3.40
  -2  17  -1   60.19    3.30
  -3  17   1   29.00    2.60
  -3  17   1   27.50    2.30
  -3  17   1   28.80    2.20
   3  17  -1   28.10    2.20
  -3  17   1   32.90    3.30
   3  17   1   30.60    2.30
  -3  17  -1   28.30    2.20
  -3  17  -1   35.20    2.30
  -3  17  -1   26.60    2.60
   4  17  -1    5.00    1.40
  -4  17   1    5.20    1.40
  -4  17   1    3.00    1.00
  -4  17   1    2.10    1.60
  -4  17  -1    7.40    1.50
  -4  17  -1    2.40    1.10
   4  17   1    4.40    1.30
  -4  17  -1    4.40    1.40
  -5  17   1    2.60    0.80
  -5  17   1    1.80    1.00
  -5  17   1    3.60    1.50
   5  17  -1    2.00    0.80
   5  17   1    1.80    0.80
  -5  17  -1    2.90    0.80
  -6  17   1   -0.40    1.40
   6  17  -1    1.70    0.70
  -6  17   1    0.10    0.80
  -6  17   1    2.10    0.70
   6 -17  -1    1.00    1.00
  -6  17  -1    0.70    0.60
   6  17   1    1.10    0.70
  -6  17  -1    1.10    0.90
   7  17  -1    4.20    1.00
  -7  17   1    1.80    0.70
  -7  17  -1    3.60    1.10
   7  17   1    1.70    0.60
   0  18  -1   69.09    3.60
   0  18  -1   63.09    3.40
   0  18   1   64.79    3.30
   0  18  -1   64.69    3.30
   0  18   1   67.09    3.60
   0  18   1   68.39    3.60
   1  18  -1   28.90    2.40
  -1  18   1   27.70    2.50
   1  18  -1   26.60    2.20
  -1  18   1   29.10    2.10
  -1  18   1   28.90    2.40
  -1  18  -1   27.30    2.20
  -1  18  -1   28.60    2.10
  -1  18  -1   27.00    2.50
   1  18   1   29.60    2.30
   1  18   1   30.70    2.30
  -2  18   1    7.70    1.90
  -2  18   1    8.70    1.60
  -2  18  -1    8.40    1.50
   2  18   1   10.80    1.70
  -2  18  -1    8.40    2.30
  -2  18  -1    8.80    2.00
  -3  18   1   -0.20    0.80
  -3  18   1    0.90    0.80
  -3  18   1    0.70    1.00
   3  18  -1    0.20    0.90
   3  18   1   -0.10    0.80
  -3  18  -1   -0.70    0.80
  -3  18  -1   -0.50    0.70
  -3  18  -1   -1.60    0.90
  -4  18   1    6.70    1.30
   4  18  -1    8.00    1.40
  -4  18   1   12.30    2.00
   4  18   1    7.50    1.30
  -4  18  -1    7.10    1.80
  -4  18  -1    8.40    1.60
  -5  18   1   -0.20    0.70
  -5  18   1    1.10    0.90
   5  18  -1    1.00    0.70
  -5  18  -1    0.60    0.80
  -5  18  -1    0.10    0.70
  -6  18   1    5.60    1.30
  -6  18   1    4.10    1.30
   6  18  -1    6.60    1.20
   6  18   1    6.00    1.20
  -6  18  -1    7.50    1.30
  -6  18  -1    5.80    1.10
   0  19   1    0.70    1.00
   0  19  -1    1.00    0.80
   0  19   1   -0.30    1.30
   0  19  -1   -0.60    1.00
   0  19  -1    0.00    1.00
   1  19  -1    2.70    0.90
   1  19  -1    2.10    1.00
  -1  19   1    5.50    1.60
  -1  19   1    3.40    1.10
  -1  19  -1    2.40    1.10
   1  19   1    5.20    1.50
  -1  19  -1    2.80    0.80
  -1  19  -1    2.80    1.00
   2  19  -1    0.00    0.90
  -2  19   1   -0.10    1.80
  -2  19   1    0.20    0.90
  -2  19  -1   -1.30    0.80
  -2  19  -1   -0.50    1.00
  -2  19  -1   -0.40    0.70
   2  19   1    0.30    0.80
  -3  19   1    2.60    1.10
   3  19  -1    3.00    0.90
  -3  19   1    1.10    0.80
  -3  19  -1    6.50    1.70
   3  19   1    2.40    0.80
  -3  19  -1    4.10    1.20
  -3  19  -1    2.00    0.80
  -4  19   1    6.40    1.40
   4  19  -1    8.80    1.40
   4  19   1    8.60    2.20
  -4  19  -1    6.60    1.60
   5  19  -1    0.50    0.90
  -5  19   1    0.80    0.80
  -5  19   1    0.60    0.60
  -5  19  -1    0.50    0.60
   5  19   1    1.20    0.70
   0  20  -1  105.49    4.50
   0  20   1  104.29    4.50
   0  20  -1  105.99    4.30
   1  20  -1    4.40    1.10
  -1  20   1    3.00    1.10
  -1  20   1    2.50    1.00
  -1  20  -1    2.30    1.00
   1  20   1    2.10    0.90
  -1  20  -1    4.80    1.50
  -2  20   1    1.10    0.80
  -2  20   1    0.20    0.90
   2  20  -1   -0.10    0.90
  -2  20  -1    1.20    1.00
  -2  20  -1   -0.30    0.80
   2  20   1    1.30    0.80
   3  20  -1    7.70    1.40
  -3  20   1    9.20    1.80
  -3  20   1   10.70    1.30
  -3  20  -1    9.40    1.30
  -3  20  -1    6.60    1.50
   3  20   1    8.10    1.80
   4  20  -1   21.60    1.60
  -4  20   1   27.70    2.00
  -4  20  -1   23.70    1.50
   4  20   1   24.40    1.70
  -4  20  -1   24.80    2.40
   0  21   1    0.40    0.90
   0  21  -1    1.20    0.90
  -1  21   1    7.80    1.50
   1  21  -1    7.10    1.80
   1  21   1    6.40    1.40
  -1  21  -1    5.00    1.60
  -1  21  -1    6.30    1.60
  -2  21   1    1.40    0.90
  -2  21   1    1.60    0.80
   2  21  -1    0.60    0.80
  -2  21  -1    1.90    0.90
  -2  21  -1    2.20    0.80
   2  21   1    1.80    0.80
   3  21  -1    4.50    1.30
  -3  21   1    2.10    0.80
  -3  21   1   -0.20    0.70
  -3  21  -1   -0.20    0.70
  -3  21  -1    0.10    0.80
   3  21   1   -0.40    0.70
   0 -22  -1   54.69    2.50
   0  22   1   60.29    2.60
   0  22  -1   55.79    2.70
  -1  22   1   -0.10    0.80
   1  22  -1    0.90    0.80
   1  22   1    0.70    0.70
   0   0   2 2940.31   88.59
   0   0  -2 2650.23   88.49
   1   0   2 2217.98   73.39
  -1   0   2 2394.26   73.19
  -1   0  -2 2261.67   73.79
  -1   0   2 2410.96   73.29
  -2   0  -2  237.58    8.10
   2   0   2  256.77    8.10
  -3   0  -2   79.19    3.00
   3   0   2   82.29    3.00
  -4   0  -2  110.09    4.20
   4   0   2  107.09    3.90
  -4   0   2  102.09    4.10
  -5   0   2   14.10    1.60
  -5   0  -2   10.80    1.60
  -6   0  -2   16.70    2.80
  -6   0  -2   19.70    2.50
  -6   0  -2   20.00    1.90
  -6   0   2   21.30    2.70
  -6   0   2   20.90    2.00
  -6   0   2   13.30    3.20
  -7   0   2    1.20    1.30
  -7   0  -2   -0.10    1.10
  -7   0  -2    1.00    1.20
  -7   0  -2    0.30    1.50
  -7   0   2    0.40    1.10
  -7   0   2    0.00    1.60
  -8   0  -2   57.49    3.10
  -8   0   2   53.09    3.20
  -8   0   2   50.69    3.10
  -8   0  -2   55.09    3.60
  -8   0   2   52.19    3.70
  -8   0  -2   56.19    3.10
  -9   0   2   36.50    2.80
  -9   0   2   36.80    2.70
  -9   0  -2   37.00    2.30
  -9   0  -2   35.70    2.60
  -9   0  -2   46.00    3.00
  -9   0   2   35.40    2.30
 -10   0   2   41.80    2.10
 -10   0  -2   46.80    2.80
 -10   0   2   42.90    2.50
 -10   0  -2   42.60    2.10
 -10   0  -2   43.60    3.10
   0  -1  -2    0.10    0.10
   0   1   2    0.00    0.10
  -1   1   2   80.79    2.50
   1   1  -2   74.19    2.60
   1  -1   2   68.29    2.60
  -1  -1  -2   73.99    2.60
   1   1   2   72.19    2.60
   1  -1  -2   81.39    2.50
  -1  -1   2   69.39    2.50
  -2  -1  -2  417.76   13.60
   2   1  -2  416.66   13.40
   2  -1   2  438.76   13.60
   2   1   2  415.56   13.60
  -2  -1   2  419.86   13.40
   3  -1   2   17.60    1.10
  -3  -1  -2   16.40    1.10
   3   1  -2   16.90    0.80
   3   1   2   14.50    1.10
  -3  -1   2   17.30    0.80
  -4  -1  -2   36.70    2.10
   4  -1   2   37.20    1.80
  -4  -1  -2   37.70    2.00
  -4   1   2   37.90    2.10
  -4  -1   2   36.00    2.10
   4   1   2   38.50    2.00
  -4   1  -2   36.40    2.10
  -5  -1  -2   35.20    2.20
  -5   1   2   36.00    2.20
  -5   1  -2   34.50    2.20
  -5  -1   2   32.20    2.20
  -6  -1  -2   28.80    2.40
  -6   1   2   32.50    2.80
  -6  -1  -2   27.70    2.20
  -6  -1  -2   25.60    3.20
  -6   1   2   25.60    3.40
  -6   1   2   28.40    2.20
  -6  -1   2   21.80    3.60
  -6  -1   2   26.50    2.60
  -6   1  -2   27.50    3.20
  -6  -1   2   28.30    2.20
  -6   1  -2   31.00    2.20
  -6   1  -2   22.80    2.70
  -7  -1  -2    8.60    2.50
  -7  -1  -2    9.40    2.00
  -7   1   2    7.50    2.20
  -7   1   2   10.20    2.10
  -7   1   2    8.10    2.00
  -7  -1  -2    5.70    1.90
  -7   1  -2    9.60    2.10
  -7   1  -2    7.20    1.90
  -7  -1   2   12.40    1.90
  -7  -1   2   11.80    2.10
  -7   1  -2   10.70    2.70
  -7  -1   2   11.30    3.60
  -8   1   2  110.99    5.40
  -8   1   2  106.09    4.80
  -8  -1  -2  109.49    4.80
  -8  -1  -2  106.09    5.20
  -8   1   2  111.69    4.80
  -8  -1  -2  108.09    4.70
  -8   1  -2  110.59    4.80
  -8  -1   2  108.69    5.20
  -8  -1   2  104.79    4.80
  -8   1  -2  103.29    5.20
  -8   1  -2  106.49    4.70
  -8  -1   2  112.19    4.80
  -9   1   2    8.30    2.00
  -9   1   2    3.80    1.40
  -9  -1  -2    6.60    1.90
  -9  -1  -2    7.30    1.40
  -9  -1  -2    8.40    1.90
  -9   1   2    4.90    1.50
  -9  -1   2    9.50    2.80
  -9  -1   2    8.10    2.00
  -9   1  -2    4.80    1.00
  -9  -1   2    6.30    1.20
  -9   1  -2    7.90    2.00
  -9   1  -2    9.70    1.90
 -10  -1  -2    0.40    0.60
 -10   1   2   -1.30    0.90
 -10  -1  -2    1.10    0.80
 -10  -1  -2    0.30    1.40
 -10   1   2    1.00    0.60
 -10  -1   2   -0.50    0.60
 -10  -1   2   -0.70    1.50
 -10   1  -2    0.90    0.80
 -10   1  -2    0.00    0.60
 -10  -1   2   -1.20    0.90
   0  -2  -2  180.48    5.90
   0   2   2  168.28    5.90
   0  -2   2  187.78    5.90
   1  -2   2  430.06   14.80
  -1   2   2  494.05   14.70
  -1  -2  -2  463.15   14.80
   1   2  -2  463.95   14.80
   1   2   2  487.05   14.80
   1  -2  -2  435.96   14.60
  -1  -2   2  455.95   14.80
   2   2  -2  278.37    9.10
   2  -2   2  286.67    9.20
   2  -2   2  272.07    9.10
  -2  -2  -2  258.07    9.20
   2  -2  -2  294.87    8.80
   2   2   2  282.47    9.20
  -2  -2   2  276.07    9.10
  -3  -2  -2  888.31   29.00
   3  -2   2  894.81   28.80
   3  -2   2  931.11   28.80
   3   2  -2  923.21   28.80
   3   2   2  913.21   28.90
  -3  -2   2  886.51   28.70
   4   2  -2   75.99    2.80
   4  -2   2   74.29    2.80
  -4  -2  -2   73.29    3.20
  -4  -2  -2   75.99    3.20
  -4   2   2   67.99    3.10
   4  -2   2   73.69    2.80
   4   2   2   67.09    3.60
  -4   2  -2   70.19    3.10
  -4  -2   2   72.69    3.20
  -4  -2   2   75.19    2.70
  -5  -2  -2    7.30    1.50
  -5   2   2    7.80    1.70
  -5  -2   2    8.10    1.50
  -5   2  -2   10.60    1.60
  -6   2   2    1.80    1.50
  -6  -2  -2    0.70    1.10
  -6   2   2    1.60    1.80
  -6  -2  -2    1.80    1.10
  -6   2   2   -0.20    1.10
  -6  -2  -2    1.80    1.50
  -6  -2   2    0.90    1.20
  -6   2  -2    1.60    1.40
  -6  -2   2    0.30    1.90
  -6  -2   2    1.30    1.00
  -6   2  -2    2.00    1.00
  -6   2  -2   -0.80    1.60
  -7   2   2   11.80    2.20
  -7  -2  -2   12.30    2.00
  -7   2   2   12.00    2.70
  -7   2   2    8.30    2.20
  -7  -2  -2   11.40    1.90
  -7  -2  -2   13.90    2.60
  -7   2  -2    9.80    2.60
  -7  -2   2   17.40    2.10
  -7  -2   2    8.90    3.00
  -7   2  -2   14.90    2.10
  -7  -2   2   11.80    2.00
  -7   2  -2   10.10    2.30
  -8   2   2    1.40    1.40
  -8  -2  -2    1.60    0.90
  -8  -2  -2    2.80    1.10
  -8  -2  -2    3.10    1.40
  -8   2   2    2.40    1.50
  -8   2   2    1.60    1.30
  -8   2  -2    0.00    1.30
  -8  -2   2    1.90    1.10
  -8  -2   2    2.80    1.60
  -8   2  -2    2.00    1.20
  -8   2  -2    4.20    1.30
  -8  -2   2    0.80    1.00
  -9   2   2   14.80    2.40
  -9   2   2   15.80    1.70
  -9  -2  -2   14.30    2.30
  -9  -2  -2   14.30    1.60
  -9   2   2    8.60    2.40
  -9  -2  -2   10.80    2.00
  -9   2  -2   14.90    1.90
  -9  -2   2   10.70    2.10
  -9  -2   2   10.40    2.40
  -9   2  -2   17.80    2.30
  -9   2  -2   11.60    2.00
  -9  -2   2   13.60    1.80
 -10  -2  -2   23.10    1.70
 -10   2   2   23.10    1.90
 -10  -2  -2   25.70    2.30
 -10   2   2   23.10    1.60
 -10  -2   2   19.70    1.80
 -10   2  -2   22.00    1.60
 -10   2  -2   20.50    1.90
 -10  -2   2   26.40    2.50
   0   3   2    0.30    0.30
   0  -3   2    0.10    0.30
   0   3  -2    0.00    0.20
   0  -3  -2   -0.20    0.20
  -1  -3  -2  366.66   12.30
  -1   3   2  399.46   12.20
   1  -3   2  377.56   12.30
   1   3  -2  345.37   12.30
   1   3   2  394.06   12.40
   1  -3  -2  380.56   12.20
  -1  -3   2  394.36   12.30
   2   3  -2  293.67    9.60
  -2   3   2  303.87    9.40
   2  -3   2  283.07    9.60
   2  -3   2  296.87    9.70
  -2  -3  -2  290.77    9.70
   2  -3  -2  289.77    9.40
  -2  -3   2  272.77    9.60
   2   3   2  300.17    9.70
   3  -3   2  314.07   10.40
  -3  -3  -2  310.67   10.50
   3  -3   2  314.27   10.40
   3   3  -2  307.97   10.40
  -3  -3   2  322.37   10.40
  -4  -3  -2  310.27   10.70
   4  -3   2  322.37   10.50
   4   3  -2  319.17   10.60
   4  -3   2  336.47   10.50
  -4  -3  -2  315.57   10.90
   4   3   2  311.07   10.90
  -4  -3   2  314.87   10.70
  -4  -3   2  322.87   10.60
  -4   3  -2  311.47   10.70
  -5   3   2    9.50    1.80
  -5  -3  -2    7.90    1.40
  -5  -3   2    7.10    1.70
  -5   3  -2    8.50    1.70
  -6   3   2    8.70    2.00
  -6   3   2   10.80    2.90
  -6  -3  -2   12.20    1.70
  -6   3   2    9.10    2.40
  -6  -3  -2    9.90    1.90
  -6   3   2    9.10    3.00
  -6  -3  -2   10.20    2.70
  -6  -3   2   10.40    2.10
  -6  -3   2    9.80    1.70
  -6   3  -2    8.50    2.40
  -6   3  -2   11.60    2.70
  -6   3  -2   10.10    1.90
  -6  -3   2    9.90    2.20
  -7  -3  -2    9.00    2.40
  -7  -3  -2    9.30    1.90
  -7   3   2   10.50    2.40
  -7   3   2   10.20    2.20
  -7   3   2    6.30    1.90
  -7  -3  -2    5.30    1.70
  -7   3  -2    7.60    2.10
  -7   3  -2   10.50    2.70
  -7   3  -2    7.20    2.20
  -7  -3   2    6.90    1.90
  -7  -3   2    8.10    1.90
  -7  -3   2    8.60    1.90
  -8   3   2    4.60    1.60
  -8   3   2    1.10    1.20
  -8   3   2    4.00    1.50
  -8  -3  -2    2.70    1.20
  -8  -3  -2    0.80    1.00
  -8  -3  -2    3.40    1.50
  -8   3  -2    2.60    1.60
  -8  -3   2    8.90    2.70
  -8  -3   2    3.10    1.10
  -8   3  -2    3.30    1.20
  -8  -3   2    1.40    1.20
  -8   3  -2    4.40    1.40
  -9  -3  -2    0.70    1.10
  -9  -3  -2    1.30    1.00
  -9  -3   2    0.70    1.00
  -9  -3   2    0.50    1.10
 -10  -3  -2   16.20    1.50
 -10  -3  -2   20.70    2.20
 -10   3   2   17.10    1.40
 -10   3   2   14.60    1.70
 -10   3  -2   15.40    1.70
 -10   3  -2   15.00    1.40
 -10  -3   2   15.70    1.70
 -10  -3   2   15.40    2.10
   0   4  -2   18.40    1.20
   0  -4  -2   19.30    1.10
   0  -4   2   19.60    1.20
   0   4   2   20.50    1.20
  -1  -4  -2  181.78    6.20
   1   4  -2  169.28    6.10
  -1   4   2  179.68    6.00
   1  -4   2  169.38    6.10
   1   4   2  185.38    6.20
  -1   4  -2  169.38    6.10
  -1  -4   2  176.78    6.10
   1  -4  -2  180.48    6.00
  -2  -4  -2 1585.84   49.50
   2   4  -2 1552.24   49.50
  -2   4   2 1602.74   49.20
   2  -4   2 1542.85   49.60
  -2  -4   2 1550.54   49.40
   2  -4  -2 1525.95   49.20
   2   4   2 1564.74   49.60
  -3  -4  -2  784.52   26.60
   3  -4   2  871.31   26.80
  -3  -4  -2  836.32   26.90
   3  -4   2  853.01   26.70
  -3  -4   2  798.82   26.60
   3   4   2  850.71   26.90
   3  -4  -2  839.02   26.30
  -3  -4   2  826.52   26.80
   4  -4   2  186.18    6.50
  -4  -4  -2  189.18    7.00
   4  -4   2  187.78    6.50
  -4  -4  -2  183.88    6.60
   4   4  -2  181.38    6.80
  -4  -4   2  194.68    6.70
   4   4   2  183.48    7.10
  -4  -4   2  189.38    6.70
  -4   4  -2  175.38    6.60
  -5  -4  -2   18.00    1.80
  -5   4   2   21.40    2.60
  -5   4   2   19.80    2.80
  -5  -4  -2   19.00    1.90
  -5   4   2   23.10    2.30
  -5  -4   2   24.30    2.20
  -5   4  -2   14.00    2.70
  -5  -4   2   23.40    1.90
  -5   4  -2   21.10    2.90
  -5   4  -2   22.20    2.00
  -6  -4  -2   56.89    3.00
  -6   4   2   56.69    3.80
  -6   4   2   52.49    3.50
  -6  -4  -2   57.99    3.70
  -6  -4  -2   52.69    2.90
  -6   4   2   54.09    3.60
  -6   4   2   54.39    3.20
  -6   4  -2   56.89    3.90
  -6  -4   2   52.09    4.10
  -6  -4   2   55.19    3.00
  -6  -4   2   55.49    3.00
  -6   4  -2   54.59    3.10
  -6   4  -2   57.49    3.50
  -7  -4  -2    0.40    1.10
  -7  -4  -2   -0.50    1.40
  -7  -4  -2    0.40    1.00
  -7   4   2    0.30    1.40
  -7   4   2   -0.50    1.50
  -7   4  -2   -1.30    1.30
  -7  -4   2    1.60    1.60
  -7  -4   2    0.40    1.10
  -7   4  -2    0.60    1.50
  -7  -4   2    1.60    1.00
  -7   4  -2    1.60    1.30
  -8  -4  -2   11.80    1.90
  -8  -4  -2   11.80    1.80
  -8   4   2   12.10    3.60
  -8  -4  -2   15.60    2.50
  -8   4   2    6.40    1.80
  -8  -4   2   10.10    1.90
  -8   4  -2   12.00    2.10
  -8  -4   2   12.00    1.90
  -8  -4   2   18.70    2.90
  -8   4  -2   15.40    2.80
  -9  -4  -2    0.50    1.00
  -9   4   2    0.60    0.80
  -9   4   2   -0.10    1.00
  -9  -4  -2    1.50    0.90
  -9   4  -2   -0.10    1.10
  -9   4  -2   -0.20    1.00
  -9  -4   2    0.50    1.10
  -9  -4   2    0.10    1.10
 -10   4   2   38.30    2.20
 -10  -4  -2   34.60    2.40
 -10   4   2   33.30    1.80
 -10  -4  -2   34.10    2.00
 -10  -4   2   36.50    2.50
 -10  -4   2   30.00    2.40
 -10   4  -2   30.90    1.90
 -10   4  -2   40.10    2.80
   0  -5  -2   -0.10    0.40
   0  -5   2    0.20    0.40
   0   5  -2    0.00    0.50
   0   5   2    0.50    0.50
   1   5  -2 1091.69   35.60
   1  -5   2 1124.29   35.50
  -1   5   2 1183.78   35.50
   1  -5  -2 1067.49   35.40
   1   5   2 1096.69   35.60
  -1   5  -2 1104.49   35.60
  -1  -5   2 1131.09   35.60
  -2   5   2    2.20    0.60
   2   5  -2    3.80    1.20
   2  -5   2    3.20    0.90
  -2  -5  -2    2.40    0.70
  -2  -5   2    2.20    0.70
   2   5   2    1.50    0.70
   2  -5  -2    2.30    0.50
   3  -5   2  354.66   11.50
  -3  -5  -2  349.27   11.80
  -3  -5  -2  342.27   11.50
   3   5  -2  345.17   11.80
   3  -5   2  349.67   11.90
  -3  -5   2  339.17   11.70
   3  -5  -2  355.16   11.20
  -3  -5   2  338.17   11.50
   3   5   2  327.67   11.80
   4  -5   2   16.50    1.70
  -4  -5  -2   17.00    2.20
   4   5  -2   14.20    2.60
   4  -5   2   16.60    2.00
  -4  -5  -2   17.00    1.70
  -4  -5   2   18.30    2.10
  -4  -5   2   14.90    1.50
   4   5   2    8.60    2.60
  -5  -5  -2   17.40    2.60
  -5   5   2   15.80    2.90
  -5   5   2   15.50    2.40
  -5  -5  -2   16.30    1.80
  -5  -5  -2   13.50    2.00
  -5   5   2   19.30    2.60
  -5   5  -2   17.00    2.80
  -5  -5   2   15.30    1.80
  -5   5  -2   15.20    2.90
  -5   5  -2   10.50    3.20
  -5  -5   2   17.10    2.10
  -6   5   2    1.90    1.60
  -6  -5  -2   -0.70    0.90
  -6   5   2    0.80    1.60
  -6  -5  -2   -0.10    1.60
  -6  -5  -2    0.00    1.00
  -6   5   2    0.80    1.40
  -6  -5   2    1.00    2.00
  -6  -5   2   -2.30    1.00
  -6  -5   2   -0.60    1.00
  -6   5  -2    0.40    1.30
  -6   5  -2   -1.10    1.50
  -7   5   2    2.50    1.50
  -7  -5  -2    7.80    2.30
  -7  -5  -2    4.50    1.20
  -7  -5  -2    7.80    1.80
  -7   5   2    3.30    1.40
  -7  -5   2    6.90    1.90
  -7   5  -2    4.30    1.40
  -7  -5   2    3.30    1.90
  -7   5  -2    5.20    1.80
  -7  -5   2    4.30    1.20
  -8  -5  -2    0.80    1.30
  -8  -5  -2   -0.10    0.90
  -8  -5  -2   -0.40    0.90
  -8   5   2    0.00    1.30
  -8   5   2    3.50    1.90
  -8  -5   2   -0.10    1.50
  -8   5  -2   -2.00    1.00
  -8  -5   2   -0.30    1.00
  -8  -5   2   -0.80    1.00
  -8   5  -2    0.70    1.40
  -9   5   2   11.40    1.50
  -9  -5  -2   10.20    1.60
  -9  -5  -2    6.40    1.70
  -9   5   2    7.30    1.90
  -9  -5   2    9.80    1.90
  -9   5  -2    9.90    1.80
  -9   5  -2    8.60    1.40
  -9  -5   2    9.80    2.30
 -10   5   2    6.20    1.20
 -10  -5  -2    9.00    1.30
 -10  -5  -2   12.50    1.70
 -10   5   2    9.30    1.40
 -10   5  -2    8.40    1.40
 -10  -5   2    6.40    1.30
 -10   5  -2    8.60    1.10
   0   6  -2  118.19    4.70
   0  -6   2  120.29    4.60
   0   6   2  129.19    4.70
   0  -6  -2  117.39    4.60
   1  -6   2   11.40    1.30
  -1  -6  -2    8.70    1.20
  -1   6   2   11.00    1.30
   1   6  -2   11.40    1.50
  -1   6  -2   10.60    1.40
  -1  -6   2   11.80    1.30
   1   6   2   12.90    1.50
   1  -6  -2   10.00    1.10
   2  -6   2  102.39    4.00
  -2   6   2  105.89    4.00
   2   6  -2   98.79    4.30
  -2  -6  -2   96.69    4.20
  -2  -6   2   96.39    4.10
   2   6   2  100.99    4.40
   2  -6  -2  104.39    3.90
  -3  -6  -2   12.10    1.60
   3   6  -2   11.20    2.20
   3  -6   2   12.60    2.10
   3  -6   2   14.20    1.60
  -3  -6  -2   13.90    1.80
   3  -6  -2   11.40    1.30
  -3  -6   2    8.00    2.80
  -3  -6   2   11.50    1.60
   3   6   2    6.80    2.10
   4   6  -2  202.18    8.50
  -4  -6  -2  227.58    7.70
  -4  -6  -2  217.08    8.40
   4  -6   2  213.78    7.70
   4  -6   2  206.68    8.00
  -4  -6   2  224.88    8.20
   4   6   2  198.78    8.70
  -4  -6   2  222.48    7.70
  -5  -6  -2  133.19    5.80
  -5  -6  -2  140.09    5.30
  -5  -6  -2  138.09    5.40
  -5   6   2  127.39    6.10
  -5   6   2  129.39    5.80
  -5   6   2  137.29    5.70
  -5  -6   2  136.49    5.40
  -5   6  -2  129.59    5.70
  -5   6  -2  137.79    5.90
  -5  -6   2  146.59    5.50
  -5   6  -2  143.49    6.30
  -6   6   2  153.08    6.80
  -6   6   2  145.39    6.30
  -6  -6  -2  149.29    6.30
  -6  -6  -2  153.08    6.10
  -6   6   2  146.69    6.10
  -6  -6  -2  154.78    5.80
  -6   6  -2  145.69    6.10
  -6   6  -2  145.89    6.30
  -6  -6   2  154.08    5.80
  -6   6  -2  153.28    6.70
  -6  -6   2  139.69    6.50
  -6  -6   2  156.68    6.30
  -7  -6  -2   11.90    2.30
  -7   6   2   14.10    2.50
  -7   6   2   15.40    2.50
  -7  -6  -2   18.00    2.10
  -7   6   2   13.50    3.30
  -7  -6   2   14.50    2.00
  -7  -6   2   16.90    1.90
  -7   6  -2   13.20    2.30
  -7  -6   2   15.20    3.10
  -7   6  -2   15.90    2.70
  -8  -6  -2  105.49    4.80
  -8  -6  -2  111.69    4.90
  -8   6   2  109.29    5.40
  -8   6   2  106.09    5.10
  -8   6  -2  113.89    5.30
  -8  -6   2  112.69    5.00
  -8  -6   2  102.89    4.80
  -8   6  -2  103.39    4.80
  -9  -6  -2    6.90    2.10
  -9   6   2    6.30    1.40
  -9  -6  -2    5.50    1.50
  -9   6   2    7.40    1.90
  -9  -6   2    5.20    1.30
  -9   6  -2    7.00    1.40
  -9   6  -2    3.20    1.10
  -9  -6   2    3.20    1.10
 -10   6   2   14.70    1.20
 -10  -6  -2   19.40    1.90
 -10   6   2   15.70    1.60
 -10  -6  -2   13.10    1.50
 -10   6  -2   15.70    2.60
 -10  -6   2   14.50    1.80
 -10   6  -2   13.70    1.20
   0   7   2    0.50    0.80
   0  -7  -2    0.30    0.60
   0   7  -2    0.20    0.80
   0  -7   2   -0.30    0.60
   1   7  -2  185.98    7.80
  -1  -7  -2  197.68    8.20
   1  -7   2  226.78    7.80
  -1   7   2  222.48    7.70
   1   7   2  217.28    7.90
   1  -7  -2  220.58    7.60
  -1   7  -2  221.98    7.90
  -2  -7  -2   48.20    2.80
   2  -7   2   44.50    2.50
  -2   7   2   46.60    2.60
   2   7  -2   41.40    3.00
  -2  -7   2   46.10    2.70
   2   7   2   40.10    2.90
   2  -7  -2   47.00    2.40
  -3  -7  -2   15.50    1.80
  -3  -7  -2   17.80    2.40
   3   7  -2   17.00    2.90
   3  -7   2   17.70    2.00
  -3  -7   2   17.30    2.30
  -3  -7   2   17.70    1.80
   3  -7  -2   15.30    1.80
   3   7   2   21.70    3.20
   4  -7   2   33.00    2.90
  -4   7   2   36.90    3.80
  -4  -7  -2   33.30    3.70
  -4  -7  -2   31.90    2.20
  -4  -7   2   33.10    2.20
  -4  -7   2   36.10    3.70
  -5  -7  -2  208.08    7.70
  -5   7   2  218.38    7.80
  -5  -7  -2  192.08    7.80
  -5   7   2  218.08    8.40
  -5   7   2  205.58    8.00
  -5   7  -2  202.38    8.00
  -5   7  -2  209.08    8.40
  -5  -7   2  211.08    7.70
  -5   7  -2  201.08    7.80
  -6   7   2    8.90    1.70
  -6   7   2    6.60    1.70
  -6   7   2   14.80    3.00
  -6  -7  -2    9.80    2.30
  -6  -7  -2   10.80    2.20
  -6   7  -2   16.90    2.60
  -6  -7   2   11.70    3.00
  -6  -7   2   13.00    2.00
  -6   7  -2   12.10    2.80
  -6   7  -2    9.60    3.70
  -7   7   2    3.90    1.70
  -7  -7  -2    4.50    1.40
  -7   7   2    5.50    1.60
  -7   7   2    2.40    1.30
  -7  -7   2    4.70    1.70
  -7   7  -2    7.00    2.20
  -7   7  -2    2.90    1.50
  -7   7  -2   12.30    2.60
  -8  -7  -2    0.70    1.10
  -8  -7  -2    1.60    1.10
  -8   7   2    2.30    1.30
  -8   7   2    1.30    1.20
  -8   7  -2    3.80    1.20
  -8   7  -2    1.40    1.40
  -8  -7   2    1.60    1.10
  -8  -7   2    1.40    1.40
  -9  -7  -2    1.60    1.00
  -9   7   2   -0.30    1.00
  -9   7   2   -0.30    1.10
  -9  -7  -2    0.30    0.90
  -9   7  -2   -0.30    0.80
  -9  -7   2    0.60    1.00
  -9   7  -2   -0.10    1.10
 -10  -7  -2    7.80    1.70
 -10   7   2    4.80    1.10
 -10   7   2    3.00    0.90
 -10  -7   2    7.00    1.80
  10   7   2    5.00    0.90
 -10   7  -2    5.10    1.30
 -10   7  -2    5.10    1.00
   0  -8   2   92.79    4.30
   0   8   2   89.49    4.40
   0  -8  -2  106.49    4.30
   0   8  -2   95.69    4.60
  -1   8   2    4.00    1.20
   1  -8   2    2.90    1.00
   1   8  -2    3.80    1.30
  -1  -8  -2    2.20    1.00
  -1  -8   2    5.60    1.70
  -1   8  -2    5.40    1.40
   1  -8  -2    4.30    1.00
  -2   8   2    5.70    1.40
   2   8  -2   11.00    2.70
   2  -8   2    6.60    1.80
  -2  -8  -2    5.10    1.30
   2  -8  -2    8.00    1.70
  -2  -8   2    6.00    1.60
  -2  -8   2    3.50    1.20
  -3  -8  -2  188.58    7.90
   3  -8   2  198.18    7.50
  -3   8   2  179.68    7.50
  -3  -8  -2  194.58    6.90
  -3  -8   2  199.68    7.90
   3  -8  -2  190.28    7.30
  -3  -8   2  196.28    6.90
  -4   8   2  218.68    8.30
  -4  -8  -2  198.18    9.30
  -4  -8  -2  218.28    7.80
  -4   8   2  212.68    8.40
  -4   8   2  213.98    7.90
  -4  -8   2  225.28    7.80
  -4   8  -2  213.78    8.30
  -4   8  -2  217.38    8.00
  -4   8  -2  217.78    8.50
  -4  -8   2  208.28    9.30
  -5   8   2  340.97   11.90
  -5   8   2  316.47   12.10
  -5  -8  -2  324.37   11.60
  -5   8   2  343.07   11.70
  -5   8  -2  330.17   11.60
  -5   8  -2  327.67   12.20
  -5   8  -2  334.57   11.90
  -5  -8   2  337.77   11.60
  -6   8   2  156.58    6.40
  -6   8   2  149.79    6.70
  -6  -8  -2  143.99    6.00
  -6  -8  -2  144.29    6.00
  -6   8   2  143.89    6.00
  -6  -8   2  131.89    7.90
  -6  -8   2  146.79    6.00
  -6   8  -2  148.29    6.10
  -6   8  -2  145.69    6.60
  -6   8  -2  145.19    6.30
  -7  -8  -2   64.19    3.60
  -7  -8  -2   61.19    3.40
  -7   8   2   65.99    3.60
  -7   8   2   63.99    3.80
  -7   8   2   69.09    4.30
  -7   8  -2   65.29    4.40
  -7   8  -2   72.19    3.70
  -7   8  -2   59.99    4.10
  -7  -8   2   65.19    3.40
  -7  -8   2   57.69    3.90
  -8  -8  -2    3.40    1.20
  -8   8   2    2.60    1.40
  -8  -8  -2    2.10    1.00
  -8   8   2    2.60    1.30
  -8   8  -2    4.10    1.20
  -8  -8   2    2.50    1.10
  -9  -8  -2    0.70    1.00
  -9  -8  -2    0.30    0.90
  -9   8   2   -0.80    1.00
  -9   8   2    0.60    0.80
  -9   8  -2    0.20    1.10
  -9   8  -2    1.10    0.80
  -9  -8   2    1.20    1.00
 -10   8   2    0.70    0.60
 -10   8   2   -0.90    0.70
  10   8  -2    1.30    0.60
 -10   8  -2    0.50    0.80
  10   8   2    0.80    0.50
 -10   8  -2    1.30    0.60
   0  -9  -2   -0.60    1.00
   0  -9   2    0.10    1.10
  -1   9   2   49.00    3.90
  -1  -9  -2   52.99    3.50
   1  -9   2   56.39    3.40
  -1  -9   2   54.29    3.50
   1  -9  -2   55.79    3.30
  -2   9   2   35.10    3.70
  -2  -9  -2   37.50    2.70
   2  -9   2   34.80    3.10
  -2  -9  -2   41.00    3.50
  -2  -9   2   47.00    3.60
  -2  -9   2   38.20    2.50
   2  -9  -2   35.80    3.00
  -3   9   2   54.09    3.00
  -3  -9  -2   56.99    4.40
  -3  -9  -2   56.99    2.90
   3  -9   2   52.89    4.30
  -3   9   2   50.59    3.50
  -3  -9   2   54.29    4.50
   3  -9  -2   57.09    4.00
  -3   9  -2   51.29    3.10
   3   9   2   53.29    2.80
  -3  -9   2   57.39    2.90
  -3   9  -2   55.49    3.90
  -4   9   2    1.90    1.70
  -4  -9  -2    3.50    1.50
  -4   9   2    3.70    1.70
  -4   9   2    1.10    1.40
  -4   9   2    3.20    1.40
  -4  -9  -2    1.30    1.10
  -4   9  -2   -1.30    1.80
  -4   9  -2    0.60    1.30
  -4   9  -2    1.30    1.50
  -4   9  -2   -0.70    1.50
  -4  -9   2    1.60    1.10
  -5   9   2   54.99    3.70
  -5   9   2   49.80    3.80
  -5  -9  -2   54.19    3.40
  -5  -9  -2   57.09    3.10
  -5   9   2   51.69    3.30
  -5   9   2   48.50    3.50
  -5   9  -2   55.29    3.30
  -5   9  -2   52.79    4.10
  -5  -9   2   55.39    3.10
  -5   9  -2   51.39    3.60
  -6   9   2   13.50    2.70
  -6   9   2   20.00    3.00
  -6   9   2   20.20    2.40
  -6  -9  -2   20.40    2.60
  -6  -9  -2   22.10    2.20
  -6   9  -2   21.80    3.10
  -6   9  -2   20.80    2.70
  -6   9  -2   19.90    2.50
  -6  -9   2   24.00    2.20
  -7   9   2   66.19    3.90
  -7  -9  -2   59.99    3.40
  -7   9   2   65.49    3.50
  -7   9   2   59.89    4.10
  -7  -9  -2   65.39    3.60
  -7   9  -2   58.39    4.00
  -7  -9   2   58.19    3.30
  -7   9  -2   62.09    3.70
  -7   9  -2   61.29    3.50
  -8   9   2    2.50    1.50
  -8  -9  -2    2.00    1.00
  -8  -9  -2    3.20    1.20
  -8  -9   2    3.00    1.50
  -8   9  -2    5.60    1.70
  -8   9  -2    1.30    1.20
  -9   9   2    2.40    1.10
  -9  -9  -2    3.80    1.10
  -9   9   2    1.50    0.80
   9   9  -2    2.50    0.70
  -9   9  -2    1.10    0.70
   9   9   2    2.10    0.60
  -9   9  -2    5.10    1.60
  -9  -9   2   -0.70    1.00
   0 -10  -2  124.79    5.90
   0 -10   2  123.69    6.00
  -1 -10  -2    4.30    1.80
   1 -10   2    4.50    1.70
  -1 -10   2    7.60    2.10
   1 -10  -2    4.60    1.60
  -2  10   2   84.89    4.00
  -2  10   2   79.29    4.00
   2 -10   2   87.49    5.10
  -2 -10   2   84.89    3.80
  -2 -10   2   91.79    5.70
  -2  10  -2   81.79    3.80
   2 -10  -2   84.99    5.10
   2  10   2   81.09    3.70
  -2  10  -2   88.39    4.10
   3  10  -2   24.90    2.20
   3 -10   2   19.40    3.10
  -3  10   2   22.70    2.40
  -3  10   2   20.80    2.40
  -3 -10  -2   21.80    2.30
  -3  10   2   18.60    3.10
  -3  10   2   19.40    2.90
  -3 -10   2   22.30    2.20
  -3  10  -2   25.10    6.10
  -3  10  -2   21.20    2.50
  -3  10  -2   20.70    2.30
  -3  10  -2   24.60    2.90
   3  10   2   19.00    2.00
  -4  10   2  140.39    6.40
  -4 -10  -2  142.59    5.80
  -4 -10  -2  143.79    6.00
  -4  10   2  145.19    5.90
  -4  10   2  144.29    5.80
  -4  10   2  142.79    6.30
   4  10  -2  149.99    5.70
   4  10   2  148.49    5.60
  -4  10  -2  149.79    5.90
  -4  10  -2  144.89    5.90
  -4  10  -2  153.28    6.80
  -4  10  -2  142.39    6.30
  -4 -10   2  149.49    5.80
  -5  10   2   17.50    2.90
  -5  10   2   18.00    2.60
  -5  10   2   17.20    2.80
  -5  10   2   16.50    2.30
  -5 -10  -2   18.20    2.20
  -5 -10  -2   20.20    2.60
  -5  10  -2   16.40    2.60
  -5  10  -2   16.70    2.80
  -5  10  -2   17.00    2.30
  -5 -10   2   19.10    2.30
  -6 -10  -2  549.85   18.40
  -6  10   2  556.54   18.50
  -6  10   2  512.75   19.00
  -6 -10  -2  583.14   18.60
  -6  10   2  536.15   18.90
  -6 -10   2  584.84   18.60
  -6  10  -2  536.55   18.80
  -6  10  -2  528.25   19.00
  -6  10  -2  544.75   18.50
  -7 -10  -2   38.80    2.80
  -7  10   2   37.00    2.60
  -7 -10  -2   34.20    2.50
  -7  10   2   28.80    3.20
  -7  10   2   35.20    2.90
  -7 -10   2   34.00    2.60
  -7  10  -2   31.40    2.60
  -7  10  -2   33.50    3.30
  -7  10  -2   37.60    2.90
  -8  10   2   37.80    2.60
  -8  10   2   43.70    3.00
   8  10  -2   45.60    2.30
  -8 -10  -2   46.40    2.80
  -8 -10   2   41.50    2.70
  -8  10  -2   42.90    2.60
  -8  10  -2   48.70    3.10
   8  10   2   45.00    2.30
  -9  10   2    4.60    1.10
  -9 -10  -2    3.10    1.10
   9  10  -2    4.10    1.00
  -9  10   2    7.60    1.30
   9  10   2    5.70    1.00
  -9  10  -2    3.60    0.90
  -9 -10   2    2.00    1.00
  -9  10  -2    4.40    1.10
   0  11  -2    2.10    1.20
   0  11  -2   -0.60    1.30
   0  11   2   -1.20    1.20
   0  11   2    1.60    1.10
   1  11  -2    7.70    1.90
  -1  11   2    8.60    1.90
  -1  11   2    7.50    1.50
  -1  11   2    5.10    1.70
  -1  11  -2    4.70    1.50
   1 -11  -2    4.20    2.30
  -1  11  -2    6.50    2.00
  -1  11  -2    5.70    1.40
   1  11   2    7.00    1.80
  -2  11   2    1.80    1.20
   2  11  -2    1.80    1.10
  -2  11   2    1.30    1.50
  -2  11   2    4.50    1.50
  -2  11   2    3.40    1.70
  -2  11  -2    2.60    1.30
  -2  11  -2    2.30    1.50
  -2  11  -2    2.20    1.20
   2  11   2    2.20    1.00
   2 -11  -2   -0.10    2.50
  -3  11   2  121.09    4.90
  -3  11   2  113.99    5.20
   3  11  -2  111.39    4.70
  -3  11   2  114.39    5.50
  -3  11   2  115.99    4.90
  -3 -11  -2  104.09    5.30
  -3 -11   2  113.79    4.90
   3  11   2  115.19    4.60
  -3  11  -2  113.39    4.80
  -3  11  -2  114.39    5.30
  -3  11  -2  113.39    4.90
  -3  11  -2  112.49    5.80
  -4 -11  -2   29.70    2.80
   4  11  -2   34.20    2.40
  -4  11   2   36.40    3.40
  -4  11   2   32.60    3.20
  -4  11   2   33.00    2.60
  -4  11   2   35.20    2.70
  -4  11  -2   35.00    2.70
  -4  11  -2   31.60    2.70
  -4 -11   2   34.00    2.60
   4  11   2   33.40    2.40
  -4  11  -2   28.40    3.10
  -4  11  -2   36.90    3.80
  -5  11   2   92.19    4.30
  -5  11   2   92.29    4.80
  -5 -11  -2   96.79    4.40
  -5  11   2   91.79    4.40
   5  11  -2   90.69    4.00
  -5  11   2   86.49    4.90
  -5  11  -2   90.99    4.30
  -5  11  -2   89.99    4.30
  -5  11  -2   88.39    4.80
   5  11   2   91.09    4.00
  -5 -11   2   93.99    4.40
  -5  11  -2   90.19    5.10
  -6  11   2   64.19    4.10
  -6 -11  -2   54.69    3.20
  -6  11   2   57.19    3.70
  -6  11   2   60.79    3.30
   6  11  -2   53.09    3.00
  -6  11  -2   57.09    3.80
  -6 -11   2   54.19    3.10
  -6  11  -2   54.19    3.30
  -6  11  -2   58.69    4.10
   6  11   2   53.79    3.10
   7  11  -2   38.70    2.30
  -7  11   2   39.50    3.10
  -7  11   2   33.70    2.70
  -7 -11  -2   31.60    2.60
  -7  11   2   38.80    2.50
  -7  11  -2   37.60    2.50
  -7 -11   2   31.00    2.60
  -7  11  -2   39.20    3.10
  -7  11  -2   40.00    2.80
   7  11   2   33.80    2.40
  -8 -11  -2    1.90    1.40
  -8  11   2    1.20    1.10
  -8  11   2    2.50    0.90
   8  11  -2    2.70    0.80
  -8 -11   2    3.70    1.40
  -8  11  -2    4.90    1.60
  -8  11  -2    4.60    1.30
   8  11   2    2.30    0.70
   9  11  -2    0.70    0.60
  -9  11   2    0.90    0.70
  -9  11   2    4.80    1.50
  -9 -11   2   -2.60    1.30
   9  11   2    0.50    0.50
  -9  11  -2   -0.40    1.20
  -9  11  -2    0.00    0.70
   0  12   2    5.90    1.80
   0  12   2    5.10    1.70
   0  12  -2    4.40    1.30
   0  12   2    8.70    1.90
   0  12  -2    4.10    1.50
   0  12  -2   11.30    2.20
   0  12   2    5.70    1.50
   1  12  -2    2.80    1.50
  -1  12   2   -1.40    1.70
  -1  12   2   -1.00    1.40
   1  12  -2    1.10    1.20
  -1  12   2    1.00    1.20
   1  12  -2    0.20    1.50
  -1  12   2   -0.30    1.20
  -1  12  -2   -1.90    1.10
   1  12   2    2.00    1.00
   1  12   2   -2.50    1.60
   1  12   2    1.30    1.40
  -1  12  -2    2.30    1.30
  -1  12  -2    0.20    1.30
  -2  12   2    7.60    2.20
   2  12  -2    7.00    1.90
  -2  12   2    4.20    1.50
   2  12  -2    6.40    2.00
   2  12  -2    8.20    1.80
  -2  12   2    7.30    1.90
  -2  12   2   12.00    3.00
   2  12   2    5.00    1.70
   2  12   2    9.40    1.80
  -2  12  -2    6.30    1.40
   2  12   2    9.10    2.60
  -2  12  -2    8.70    1.80
  -2  12  -2    6.70    1.90
  -3  12   2   -1.20    1.40
   3  12  -2    0.80    1.00
  -3  12   2   -1.60    1.10
  -3  12   2   -1.60    1.70
  -3  12   2   -0.30    1.20
  -3 -12   2    1.20    1.50
   3  12   2   -0.60    0.90
  -3  12  -2    0.80    2.10
  -3  12  -2    1.60    1.50
  -3  12  -2    0.20    1.20
  -3  12  -2    1.90    1.20
  -4 -12  -2   76.29    3.90
   4  12  -2   81.79    3.70
  -4  12   2   73.49    4.50
  -4  12   2   81.19    4.50
  -4  12   2   78.69    3.80
  -4  12   2   76.89    3.90
  -4  12  -2   77.29    4.30
   4  12   2   78.19    3.70
  -4  12  -2   79.99    3.90
  -4  12  -2   73.29    7.00
  -4  12  -2   79.29    3.90
  -4 -12   2   79.79    4.10
  -5  12   2   71.69    3.60
  -5 -12  -2   68.59    3.80
  -5  12   2   68.49    3.70
  -5  12   2   65.59    4.10
  -5  12   2   70.89    4.40
   5  12  -2   65.69    3.30
  -5 -12   2   73.39    3.70
  -5  12  -2   67.39    4.50
  -5  12  -2   67.09    3.70
  -5  12  -2   69.89    3.60
  -5  12  -2   72.19    4.20
   5  12   2   67.89    3.40
  -6  12   2   92.39    4.90
   6  12  -2   97.29    4.20
  -6  12   2   98.89    5.20
  -6  12   2   98.19    4.40
  -6 -12  -2   90.49    4.30
   6  12   2   95.79    4.20
  -6  12  -2  101.39    5.10
  -6 -12   2   87.49    4.40
  -6  12  -2   98.69    4.50
  -6  12  -2  101.09    5.00
   7  12  -2   33.80    2.00
  -7  12   2   36.30    3.30
  -7  12   2   28.60    2.10
  -7  12   2   31.00    2.80
  -7 -12  -2   28.50    2.50
  -7 -12   2   30.00    2.60
  -7  12  -2   29.20    2.20
  -7  12  -2   33.60    2.80
   7  12   2   27.00    2.50
  -7  12  -2   30.50    2.30
  -8 -12  -2    4.30    1.30
  -8  12   2    4.00    1.00
  -8  12   2    5.20    1.30
   8  12  -2    4.00    1.20
   8  12   2    5.10    1.10
  -8  12  -2    4.50    1.20
  -8 -12   2    3.00    1.30
  -8  12  -2    6.50    1.50
  -9  12   2   -0.50    0.60
  -9  12   2   -1.20    0.90
   9  12  -2    0.50    0.60
   9  12   2    0.50    0.50
  -9  12  -2    0.00    0.90
  -9  12  -2    0.80    0.70
   0  13   2    0.50    1.10
   0  13   2    0.80    1.60
   0  13  -2    1.10    1.30
   0  13  -2    1.30    1.30
   0  13  -2   -0.70    1.30
   0  13   2    0.80    1.20
   0  13   2   -0.40    1.70
   1  13  -2    6.80    1.70
   1  13  -2    7.30    2.00
  -1  13   2    6.20    1.90
  -1  13   2    5.20    1.60
  -1  13   2    6.40    1.80
  -1  13   2    7.40    1.50
   1  13  -2    5.40    1.60
  -1  13  -2    5.70    1.50
  -1  13  -2    7.10    1.80
   1  13   2    5.90    1.80
  -1  13  -2    9.30    2.10
   1  13   2    4.70    1.70
   1  13   2    6.70    1.50
  -2  13   2   20.50    2.60
  -2  13   2   26.00    3.20
  -2  13   2   19.70    2.30
   2  13  -2   15.40    3.00
  -2  13   2   21.70    2.20
   2  13  -2   20.10    2.20
   2  13  -2   21.70    3.10
  -2  13  -2   21.00    2.20
   2  13   2   24.00    2.90
  -2  13  -2   23.60    2.70
   2  13   2   16.20    2.80
   2  13   2   15.00    2.00
  -2  13  -2   20.00    2.30
  -3  13   2    5.00    1.30
  -3  13   2    5.50    1.50
  -3  13   2    9.80    1.90
   3  13  -2    3.80    1.10
  -3  13   2    4.90    1.90
   3  13   2    7.10    1.70
   3  13   2    5.80    1.60
  -3  13  -2    5.20    2.30
  -3  13  -2    5.00    1.30
  -3  13  -2    5.50    1.70
  -3  13  -2    3.10    1.20
   4  13  -2  257.37    9.40
  -4  13   2  258.67    9.80
  -4  13   2  257.97    9.30
  -4  13   2  252.87    9.50
  -4  13   2  262.67    9.90
  -4  13  -2  258.87    9.30
  -4 -13   2  251.27    9.40
  -4  13  -2  253.97    9.30
  -4  13  -2  250.17    9.90
   4  13   2  260.77    9.10
  -4  13  -2  253.87    9.80
  -5 -13  -2    8.40    2.50
  -5  13   2    6.10    1.90
  -5  13   2    5.70    1.70
  -5  13   2    7.80    2.40
   5  13  -2    8.20    1.70
  -5  13  -2    8.10    2.20
   5  13   2    9.00    1.60
  -5  13  -2    8.30    2.50
  -5  13  -2   10.50    2.00
  -5  13  -2    8.10    2.10
  -5 -13   2    5.70    1.50
  -6  13   2    6.30    1.70
  -6 -13  -2    4.40    1.50
  -6  13   2   10.10    2.50
  -6  13   2    8.20    2.20
   6  13  -2    6.10    1.50
  -6 -13   2    8.40    2.20
  -6  13  -2    4.40    1.10
  -6  13  -2    4.00    1.70
  -6  13  -2    7.80    2.30
   6  13   2    5.10    1.40
   7  13  -2    1.90    0.70
  -7  13   2    3.70    1.30
  -7  13   2    2.20    0.90
  -7  13   2    1.00    0.90
  -7 -13   2    1.10    1.50
  -7  13  -2    0.70    1.00
  -7  13  -2    0.20    0.90
  -7  13  -2    0.30    1.40
   7  13   2    1.10    0.70
   8  13  -2   48.20    2.30
  -8  13   2   52.79    3.00
  -8  13   2   52.49    2.90
  -8  13  -2   46.30    2.80
   8  13   2   50.09    2.30
  -8  13  -2   51.69    2.70
  -8 -13   2   50.69    3.00
   0  14   2   17.00    2.80
   0  14  -2   16.20    2.40
   0  14   2   15.90    3.10
   0  14   2   21.00    2.40
   0  14  -2   17.10    2.50
   1  14  -2    7.90    2.50
  -1  14   2   10.20    1.90
  -1  14   2    8.70    2.10
  -1  14   2   14.70    2.90
  -1  14   2   11.30    2.30
   1  14  -2    8.30    2.20
   1  14  -2   11.50    2.30
  -1  14  -2   12.10    2.40
   1  14   2   11.60    2.90
   1  14   2   11.20    2.00
  -1  14  -2    9.90    2.00
  -2  14   2   67.89    3.80
   2  14  -2   66.89    3.40
  -2  14   2   62.79    3.40
  -2  14   2   67.09    3.60
   2  14  -2   56.59    3.90
  -2  14   2   67.19    4.30
   2  14   2   60.19    4.40
   2  14   2   66.99    3.30
  -2  14  -2   68.69    3.80
  -2  14  -2   63.99    3.50
  -2  14  -2   66.29    3.50
   3  14  -2   39.50    2.70
  -3  14   2   45.10    3.30
  -3  14   2   39.50    2.70
  -3  14   2   44.90    3.50
  -3  14   2   42.50    2.90
  -3  14  -2   41.30    2.90
   3  14   2   42.40    2.60
  -3  14  -2   43.10    2.80
  -3  14  -2   43.70    3.30
  -4  14   2  103.69    4.60
  -4  14   2   98.49    5.30
   4  14  -2  104.19    4.50
  -4  14   2  105.39    4.80
  -4  14   2  107.09    5.20
   4  14   2  100.39    4.40
  -4  14  -2  105.09    4.70
  -4  14  -2  102.29    4.60
  -4  14  -2  113.69    5.20
  -4  14  -2  107.79    5.50
  -5  14   2    9.30    2.70
   5  14  -2    6.30    1.60
  -5  14   2   11.70    1.90
  -5  14   2    7.70    1.80
   5  14   2    8.00    1.60
  -5  14  -2   11.60    2.00
  -5  14  -2    5.80    1.90
  -5  14  -2    9.10    1.90
  -5  14  -2   10.80    2.40
   6  14  -2    1.00    0.80
  -6  14   2   -0.70    1.20
  -6  14   2    0.80    0.90
  -6 -14   2   -0.90    1.60
  -6  14  -2    0.40    0.90
  -6  14  -2    0.10    1.10
  -6  14  -2   -0.90    1.50
   7  14  -2    0.30    0.70
  -7  14   2   -1.70    1.00
  -7  14   2   -0.30    0.80
  -7  14   2    1.40    0.90
  -7 -14   2    3.30    2.10
   7  14   2    0.60    0.60
  -7  14  -2    0.80    1.30
  -7  14  -2    0.30    0.80
  -7  14  -2    0.20    0.90
  -8  14   2    8.50    1.30
  -8  14   2   16.60    1.70
   8  14  -2   11.60    1.50
  -8  14  -2   11.30    2.00
   8  14   2   12.80    1.10
  -8  14  -2   14.20    2.00
   0  15   2    0.00    1.10
   0  15   2    0.70    1.10
   0  15  -2    0.40    1.10
   0  15   2   -0.70    1.70
   0  15  -2   -1.30    1.10
   0  15   2    1.60    1.60
   0  15  -2   -0.30    1.30
  -1  15   2   53.89    3.10
   1  15  -2   54.69    3.50
   1  15  -2   52.89    3.30
   1  15  -2   56.59    3.20
  -1  15   2   55.59    3.30
  -1  15   2   55.49    3.90
  -1  15   2   58.79    3.40
  -1  15  -2   54.49    3.20
   1  15   2   54.79    3.20
  -1  15  -2   48.90    3.30
   1  15   2   48.20    4.40
  -1  15  -2   54.09    3.20
   1  15   2   53.89    3.20
  -2  15   2   38.60    3.00
   2  15  -2   34.80    3.00
   2  15  -2   35.10    2.60
  -2  15   2   35.40    3.60
   2  15  -2   35.20    3.30
  -2  15   2   36.90    2.60
  -2  15   2   40.70    2.90
  -2  15  -2   40.00    3.10
   2  15   2   35.90    3.00
  -2  15  -2   41.90    2.70
   2  15   2   40.50    2.70
  -2  15  -2   37.60    2.70
  -3  15   2   63.09    3.80
   3  15  -2   67.29    3.40
  -3  15   2   64.89    3.90
  -3  15   2   65.49    4.20
  -3  15   2   60.19    3.40
  -3  15  -2   67.09    3.50
   3  15   2   61.99    3.30
  -3  15  -2   60.99    3.50
  -3  15  -2   75.89    4.00
   4  15  -2   75.09    3.60
  -4  15   2   80.09    4.60
  -4  15   2   75.59    4.30
  -4  15   2   70.19    4.10
  -4  15   2   72.69    3.60
   4  15   2   71.09    3.50
  -4  15  -2   75.79    3.60
  -4  15  -2   59.79    5.00
  -4  15  -2   71.59    3.70
  -4  15  -2   70.19    4.10
   5  15  -2   25.10    2.00
  -5  15   2   20.90    3.10
  -5  15   2   26.30    3.10
  -5  15   2   26.20    2.50
   5  15   2   21.70    1.90
  -5  15  -2   17.40    3.20
  -5  15  -2   27.80    2.50
  -5  15  -2   23.90    2.10
  -6  15   2    2.80    0.90
   6  15  -2    3.30    0.90
  -6  15   2    2.00    1.40
  -6  15   2    3.30    1.30
  -6  15  -2    4.30    1.50
   6  15   2    2.60    0.70
  -6  15  -2    2.90    0.90
  -6  15  -2    2.20    1.10
  -7  15   2   32.50    2.00
  -7  15   2   29.60    2.40
  -7  15   2   33.20    2.40
   7  15  -2   36.00    1.90
  -7  15  -2   32.90    1.90
  -7  15  -2   27.60    2.60
  -7  15  -2   30.30    2.40
   7  15   2   35.80    1.90
   8  15  -2   41.80    2.00
  -8  15   2   42.70    2.40
   8  15   2   44.20    1.90
  -8  15  -2   41.80    2.10
   0  16   2   20.30    2.20
   0  16  -2   17.60    2.40
   0  16   2   22.70    2.40
   0  16  -2   22.90    2.50
   0  16   2   19.10    2.80
   0  16   2   19.10    3.30
   0  16  -2   20.60    2.20
  -1  16   2    0.90    1.20
  -1  16   2    1.40    1.80
   1  16  -2   -1.20    1.20
  -1  16   2    0.10    1.10
   1  16  -2    1.40    1.20
   1  16  -2    1.80    1.60
  -1  16   2    0.20    1.30
   1  16   2    0.60    1.20
  -1  16  -2   -1.20    1.20
   1  16   2    0.80    1.10
  -1  16  -2    1.00    1.10
  -1  16  -2    0.50    1.00
  -2  16   2   70.89    3.80
   2  16  -2   72.49    3.90
  -2  16   2   68.49    3.60
  -2  16   2   74.29    4.10
   2  16  -2   71.69    4.90
  -2  16   2   68.19    4.40
  -2  16  -2   75.49    3.70
  -2  16  -2   72.29    4.10
  -2  16  -2   79.49    3.80
   2  16   2   74.19    3.70
  -3  16   2    1.60    1.10
  -3  16   2    1.60    1.20
  -3  16   2    1.60    1.30
   3  16  -2    1.90    1.10
  -3  16   2    2.70    1.70
  -3  16  -2    1.10    0.90
  -3  16  -2    2.90    1.10
   3  16   2    0.90    1.00
  -3  16  -2    0.20    1.30
   4  16  -2   41.60    2.50
  -4  16   2   37.80    2.60
  -4  16   2   37.30    3.00
  -4  16   2   38.00    3.30
   4  16   2   37.80    2.50
  -4  16  -2   40.60    2.50
  -4  16  -2   42.60    3.00
  -4  16  -2   43.20    2.60
  -5  16   2   30.10    2.30
  -5  16   2   29.20    2.00
  -5  16   2   26.00    2.80
   5  16  -2   29.60    2.10
  -5  16  -2   31.50    2.10
   5  16   2   27.20    1.90
  -5  16  -2   28.90    2.10
  -5  16  -2   35.10    2.50
  -6  16   2   10.40    1.40
  -6  16   2    8.40    1.60
  -6  16   2    7.60    2.10
   6  16  -2    9.30    1.40
   6  16   2    9.40    1.20
  -6  16  -2    8.80    1.40
  -6  16  -2    5.80    1.70
  -7  16   2    6.50    1.20
   7  16  -2    3.50    1.10
  -7  16   2    6.10    1.30
  -7  16  -2    5.50    1.20
   7  16   2    7.30    1.00
  -7  16  -2    4.50    1.10
   0  17   2    0.40    1.10
   0  17  -2   -1.10    1.20
   0  17   2    2.30    1.50
   0  17  -2   -1.00    1.10
   0  17  -2   -1.70    1.00
   0  17   2    0.90    1.20
   1  17  -2    0.30    1.10
  -1  17   2    1.80    1.30
  -1  17   2   -0.50    0.90
  -1  17   2    1.30    1.30
  -1  17   2    0.30    2.20
   1  17  -2    0.50    1.10
   1  17  -2    3.20    1.50
  -1  17  -2    0.90    1.30
  -1  17  -2    0.70    1.00
   1  17   2    2.40    1.10
   1  17   2    1.70    1.10
  -1  17  -2    0.90    1.20
   2  17  -2   91.49    4.30
  -2  17   2   89.39    4.60
   2  17  -2   90.69    4.20
  -2  17   2   90.19    4.10
  -2  17   2   90.99    4.80
  -2  17   2   93.69    4.20
  -2  17  -2   92.29    4.20
  -2  17  -2   93.09    4.50
   2  17   2   91.49    4.20
  -2  17  -2   88.29    4.10
  -3  17   2    0.60    1.00
  -3  17   2    1.30    1.60
  -3  17   2    0.00    1.10
   3  17  -2    0.30    1.00
  -3  17   2    0.50    0.80
  -3  17  -2    1.10    1.20
   3  17   2   -0.80    0.80
  -3  17  -2    0.60    0.80
  -3  17  -2   -0.60    0.90
  -4  17   2   -0.20    0.90
  -4  17   2    1.20    0.80
  -4  17   2   -0.80    1.40
   4  17  -2    1.30    0.90
  -4  17  -2    0.50    0.90
  -4  17  -2    0.00    1.10
   4  17   2   -0.40    0.70
  -4  17  -2   -0.30    0.80
  -5  17   2   -0.30    1.30
  -5  17   2    0.40    0.80
   5  17  -2   -0.10    0.80
  -5  17   2   -0.30    0.70
  -5  17  -2    1.10    1.00
  -5  17  -2    1.50    0.70
   5  17   2    0.30    0.70
  -6  17   2   -0.10    1.30
  -6  17   2   -0.30    0.60
  -6  17   2    0.20    0.80
   6  17  -2   -0.60    0.70
   6  17   2   -0.10    0.60
  -6  17  -2    0.70    0.60
   6 -17  -2    1.20    1.00
  -6  17  -2    0.60    0.80
   7  17  -2    0.20    0.70
  -7  17   2    0.20    0.70
  -7  17  -2    1.80    0.80
   7  17   2    0.70    0.60
   0  18   2  249.18    9.50
   0  18  -2  268.17    9.60
   0  18  -2  262.57    9.30
   0  18  -2  260.57    9.30
   0  18   2  263.67    9.30
   1  18  -2   27.70    2.20
  -1  18   2   20.90    2.30
   1  18  -2   23.50    3.00
  -1  18   2   23.40    2.00
   1  18  -2   23.40    2.20
  -1  18   2   23.60    2.30
  -1  18  -2   26.30    2.10
  -1  18  -2   22.30    2.50
  -1  18  -2   23.30    2.00
   1  18   2   25.80    2.20
  -2  18   2   46.30    3.30
  -2  18   2   46.40    3.00
  -2  18   2   44.70    3.30
   2  18  -2   49.50    2.70
  -2  18  -2   42.20    3.90
   2  18   2   52.69    3.20
  -2  18  -2   52.29    3.00
  -3  18   2    3.80    1.80
   3  18  -2    5.00    1.60
  -3  18   2    5.40    1.30
  -3  18   2    4.00    0.90
  -3  18  -2    5.10    1.40
  -3  18  -2    6.10    1.90
   3  18   2    4.20    1.00
  -3  18  -2    6.20    1.40
  -4  18   2   11.70    2.10
  -4  18   2   14.20    2.40
   4  18  -2   12.80    1.60
  -4  18   2   12.00    2.60
   4  18   2   11.40    1.40
  -4  18  -2   10.90    1.50
  -4  18  -2   11.60    1.50
  -4  18  -2   12.30    2.00
  -5  18   2   15.10    1.50
  -5  18   2   14.80    1.90
   5  18  -2   14.60    1.60
  -5  18   2   12.40    2.50
  -5  18  -2   13.10    1.40
   5  18   2   16.20    1.50
  -5  18  -2   15.90    1.70
  -6  18   2   17.00    1.50
   6  18  -2   15.00    1.40
  -6  18   2   15.20    1.40
   6  18   2   12.30    1.30
  -6  18  -2   14.60    1.40
  -6  18  -2   12.60    1.20
   0  19  -2    0.30    0.80
   0  19  -2   -2.00    1.00
   0  19   2   -0.40    0.90
  -1  19   2    1.90    1.10
   1  19  -2    0.80    0.90
   1  19  -2    0.30    1.00
   1  19  -2    0.30    1.30
  -1  19   2   -0.20    0.90
  -1  19  -2    0.30    0.90
   1  19   2    1.30    0.90
  -1  19  -2   -0.10    0.70
  -1  19  -2    1.60    1.10
   2  19  -2   35.40    2.40
  -2  19   2   33.70    2.20
  -2  19   2   31.30    2.60
  -2  19  -2   34.70    2.10
  -2  19  -2   35.70    2.20
   2  19   2   33.60    2.30
  -2  19  -2   38.70    2.50
   3  19  -2   -0.80    0.80
  -3  19   2    0.20    0.70
  -3  19   2   -0.40    0.90
  -3  19  -2    0.50    0.70
  -3  19  -2    0.50    1.00
  -3  19  -2   -0.50    0.80
   3  19   2   -0.20    0.80
  -4  19   2    1.20    0.90
  -4  19   2    0.90    0.70
   4  19  -2    0.20    0.80
  -4  19  -2    0.70    0.90
   4  19   2    1.00    0.70
  -4  19  -2    2.20    0.90
  -5  19   2   14.80    1.50
  -5  19   2   15.50    1.30
   5  19  -2   15.00    1.40
  -5  19  -2   12.40    1.50
   5  19   2   13.40    1.30
   5 -19  -2   17.10    1.40
  -5  19  -2   14.40    1.20
   0  20  -2   45.00    2.70
   0  20   2   42.40    2.60
   0  20  -2   44.90    2.30
   0  20  -2   38.00    2.50
  -1  20   2    3.20    1.10
  -1  20   2    3.00    1.00
   1  20  -2    2.20    1.00
   1  20   2    3.60    1.00
  -1  20  -2    1.00    0.90
  -1  20  -2    2.20    1.00
  -2  20   2   17.30    1.70
   2  20  -2   17.40    1.80
  -2  20   2   17.80    1.90
  -2  20  -2   17.20    1.50
   2  20   2   20.00    1.70
  -2  20  -2   19.30    1.90
  -2  20  -2   17.30    1.60
  -3  20   2   15.60    1.60
   3  20  -2   14.80    1.50
  -3  20   2   17.20    1.50
  -3  20  -2   15.70    1.40
   3  20   2   15.10    1.40
  -3  20  -2   14.70    1.80
   4  20  -2   -0.70    0.70
  -4  20   2    0.50    0.70
  -4  20   2    0.50    0.70
   4  20   2   -0.20    0.60
  -4  20  -2    0.60    0.60
  -4  20  -2    0.00    0.80
   0  21   2    0.30    0.80
   0  21  -2    0.60    0.90
   1  21  -2    2.30    0.90
  -1 -21  -2    0.70    0.90
  -1  21  -2    0.10    0.90
   1  21   2   -0.70    1.40
  -1  21  -2   -0.70    0.90
   2  21  -2    7.30    1.50
  -2  21   2    7.40    1.70
  -2  21   2    8.10    1.40
  -2  21  -2    8.20    1.20
   2  21   2    9.20    1.50
  -3  21   2   12.70    1.40
   3  21  -2   10.70    1.50
  -3  21   2    8.00    1.40
  -3  21  -2   11.40    1.50
  -3  21  -2    9.00    1.20
   3  21   2    9.70    1.30
   0  22   2   29.50    1.80
   0 -22  -2   28.50    1.80
   0  22  -2   32.60    2.00
   1  22  -2   -0.20    0.90
  -1  22   2   -0.60    0.80
  -1  22  -2    0.00    0.90
   1  22   2   -0.50    0.70
   1 -22  -2    0.80    0.60
   0   0  -3    0.10    0.20
   1   0   3   -0.30    0.30
  -1   0  -3    0.10    0.30
  -1   0   3   -0.10    0.20
  -2   0  -3    0.30    0.30
  -2   0   3    0.20    0.20
   2   0   3   -0.40    0.30
  -2   0   3   -0.20    0.20
  -3   0  -3   -0.10    0.40
   3   0   3    0.00    0.40
   4   0   3   -0.80    0.70
  -4   0   3    0.00    0.90
  -5   0  -3    0.70    0.90
  -5   0   3    0.60    0.90
  -6   0  -3    0.10    1.50
  -6   0   3    0.30    2.00
  -6   0  -3   -0.10    0.90
  -6   0   3   -0.40    0.90
  -6   0  -3    0.50    1.20
  -7   0   3    2.00    1.20
  -7   0  -3    0.60    1.70
  -7   0   3    0.10    1.10
  -7   0  -3   -1.70    1.10
  -7   0  -3   -0.20    1.00
  -7   0   3    1.00    1.70
  -8   0  -3    0.60    1.10
  -8   0  -3    3.60    1.50
  -8   0   3   -0.30    1.20
  -8   0  -3    0.60    1.10
  -8   0   3    2.30    1.60
  -8   0   3    0.00    1.10
  -9   0  -3   -1.30    1.10
  -9   0  -3   -1.00    1.10
  -9   0  -3    0.10    0.70
  -9   0   3    0.00    0.80
  -9   0   3    1.10    1.30
 -10   0  -3    0.00    0.60
 -10   0  -3    0.90    0.80
 -10   0  -3    0.60    1.50
 -10   0   3    1.00    1.00
 -10   0   3   -0.30    0.60
   0   1   3    0.00    0.20
   0  -1   3    0.10    0.20
   0  -1  -3    0.00    0.20
  -1  -1  -3  321.47   10.30
  -1   1   3  338.47   10.20
   1  -1   3  318.77   10.40
   1  -1  -3  304.57   10.20
  -1   1  -3  330.97   10.40
  -1  -1   3  299.27   10.20
   1   1   3  309.87   10.30
  -2  -1  -3  291.97    9.70
   2  -1   3  306.17    9.70
   2   1   3  293.17    9.70
  -2   1  -3  288.97    9.70
  -2  -1   3  283.77    9.40
   3  -1   3  163.18    5.70
  -3  -1  -3  160.08    5.80
   3   1   3  166.58    5.80
  -3  -1   3  165.78    5.30
  -4  -1  -3   81.19    3.40
  -4  -1  -3   79.89    3.40
  -4   1   3   73.79    3.30
   4  -1   3   80.39    3.20
  -4   1  -3   79.59    3.30
  -4  -1   3   77.59    3.30
  -5  -1  -3   13.10    1.60
  -5   1   3   10.80    1.70
  -5   1  -3   15.20    1.70
  -5  -1   3   12.90    1.60
  -6  -1  -3   24.50    2.00
  -6   1   3   25.50    2.80
  -6   1   3   21.20    3.30
  -6  -1  -3   26.90    2.40
  -6  -1  -3   21.10    2.80
  -6   1   3   24.00    2.10
  -6   1  -3   27.10    2.90
  -6  -1   3   23.10    3.80
  -6   1  -3   27.10    2.10
  -6  -1   3   24.50    2.10
  -6  -1   3   26.60    2.70
  -6   1  -3   20.10    2.60
  -7  -1  -3   14.70    2.00
  -7  -1  -3   14.70    2.60
  -7  -1  -3   11.40    2.10
  -7   1   3   14.30    2.30
  -7   1   3   15.70    3.20
  -7   1   3   14.70    2.20
  -7  -1   3   14.30    3.20
  -7   1  -3    9.20    2.60
  -7   1  -3   13.10    2.10
  -7  -1   3   13.90    2.00
  -7   1  -3   13.80    2.00
  -7  -1   3   14.00    2.20
  -8   1   3   30.40    2.50
  -8   1   3   28.50    2.60
  -8  -1  -3   29.90    2.80
  -8  -1  -3   28.60    2.30
  -8  -1  -3   28.10    2.30
  -8   1   3   30.50    3.20
  -8  -1   3   25.90    2.50
  -8   1  -3   28.70    3.10
  -8   1  -3   34.60    3.40
  -8   1  -3   26.70    2.40
  -8  -1   3   29.60    2.70
  -8  -1   3   25.80    3.10
  -9  -1  -3   22.60    2.20
  -9  -1  -3   21.90    2.10
  -9   1   3   25.00    2.00
  -9   1   3   15.50    2.30
  -9  -1  -3   23.40    2.30
  -9   1  -3   18.70    2.30
  -9   1  -3   28.20    2.40
  -9  -1   3   22.50    2.40
  -9  -1   3   21.10    2.90
  -9  -1   3   23.80    2.00
  -9   1  -3   19.80    2.10
 -10   1   3    1.60    1.00
 -10   1   3    1.60    0.70
 -10  -1  -3   -0.60    1.40
 -10  -1  -3    2.30    0.80
 -10  -1   3    1.70    1.00
 -10  -1   3    2.70    1.50
 -10   1  -3    1.20    0.80
 -10   1  -3    1.60    0.70
 -10  -1   3    0.80    0.60
   0  -2  -3    0.10    0.30
   0   2   3    0.00    0.30
   0  -2   3    0.30    0.30
  -1  -2  -3   20.20    1.10
   1  -2   3   23.00    1.20
  -1   2   3   22.30    1.00
   1   2  -3   22.20    1.10
   1  -2  -3   22.40    1.00
   1   2   3   21.80    1.20
  -1  -2   3   21.30    1.10
  -2  -2  -3   37.10    1.80
   2   2  -3   35.90    1.60
  -2   2   3   38.90    1.30
   2  -2   3   35.40    1.70
   2   2   3   35.20    1.70
  -2  -2   3   33.70    1.50
   3  -2   3    1.10    0.60
  -3  -2  -3   -0.20    0.50
   3   2  -3    0.20    0.40
  -3  -2   3    0.70    0.30
   3   2   3    0.00    0.50
   4  -2   3    1.70    0.70
  -4  -2  -3    1.90    0.80
   4  -2   3    1.50    0.70
  -4  -2  -3    1.70    0.80
  -4   2   3   -0.40    0.90
  -4  -2   3    0.70    0.40
  -4   2  -3    1.50    0.90
  -4  -2   3    0.40    0.80
   4   2   3    0.90    0.90
  -5   2   3   94.69    4.10
  -5  -2   3   93.49    4.00
  -5   2  -3   99.59    4.00
  -6   2   3   35.00    3.70
  -6  -2  -3   34.30    2.40
  -6   2   3   37.80    2.50
  -6   2   3   36.50    3.00
  -6  -2  -3   32.40    3.20
  -6  -2  -3   35.20    2.60
  -6  -2   3   36.30    2.50
  -6  -2   3   35.00    3.70
  -6   2  -3   33.30    2.90
  -6   2  -3   37.80    2.40
  -6   2  -3   30.10    3.30
  -6  -2   3   32.70    2.80
  -7  -2  -3   64.09    3.40
  -7   2   3   62.79    4.10
  -7  -2  -3   64.19    3.90
  -7   2   3   65.29    3.70
  -7  -2  -3   68.99    3.50
  -7   2   3   63.69    3.60
  -7   2  -3   63.59    3.40
  -7  -2   3   69.89    3.50
  -7  -2   3   65.39    4.10
  -7  -2   3   60.99    3.60
  -7   2  -3   59.49    3.90
  -7   2  -3   62.89    3.60
  -8   2   3    1.40    1.30
  -8  -2  -3   -1.90    1.30
  -8   2   3    3.20    1.20
  -8   2   3   -1.00    1.30
  -8  -2  -3   -0.50    1.50
  -8  -2  -3    0.80    1.00
  -8  -2   3    0.40    1.50
  -8   2  -3    1.90    1.30
  -8   2  -3    0.60    1.10
  -8  -2   3    2.30    1.00
  -8   2  -3    1.90    1.20
  -8  -2   3    1.00    1.20
  -9  -2  -3    2.40    1.20
  -9  -2   3    3.30    1.20
  -9   2  -3    3.20    1.70
  -9  -2   3    2.50    1.30
  -9   2  -3    3.10    1.40
 -10  -2  -3   23.40    2.30
 -10   2   3   24.60    1.60
 -10   2   3   25.10    1.90
 -10  -2  -3   25.40    2.40
 -10   2  -3   23.90    1.80
 -10  -2   3   19.50    2.40
 -10  -2   3   22.60    2.00
 -10   2  -3   23.90    2.10
   0  -3  -3   -0.20    0.20
   0   3  -3    0.20    0.30
   0   3   3    0.20    0.30
   0  -3   3    0.20    0.30
  -1   3   3    0.40    0.30
  -1  -3  -3   -0.40    0.30
   1  -3   3   -0.20    0.30
   1   3  -3    0.10    0.40
  -1  -3   3    0.40    0.30
   1   3   3    0.10    0.30
   1  -3  -3    0.20    0.30
   2  -3   3  742.23   23.10
  -2   3   3  740.13   22.70
   2   3  -3  706.53   23.00
   2  -3   3  689.13   23.20
  -2  -3   3  700.33   22.90
   2   3   3  728.53   23.10
   2  -3  -3  709.33   22.70
  -3  -3  -3   64.09    2.80
   3  -3   3   62.89    2.70
   3  -3   3   64.29    2.70
  -3  -3  -3   62.19    2.90
   3   3  -3   64.69    2.70
  -3  -3   3   58.49    2.60
  -3  -3   3   62.69    2.50
   3   3   3   63.29    2.90
  -4  -3  -3   15.60    1.90
   4  -3   3   13.10    1.50
  -4  -3  -3   15.20    1.60
   4  -3   3   14.80    1.60
   4   3  -3   15.60    1.60
  -4   3  -3   17.60    1.60
  -4  -3   3   14.20    1.30
  -4  -3   3   14.00    1.50
   4   3   3   14.20    2.20
  -5  -3  -3   17.40    1.70
  -5   3   3   14.00    2.00
  -5  -3   3   15.90    1.60
  -5   3  -3   17.20    1.80
  -6   3   3   11.70    2.50
  -6  -3  -3   11.20    2.40
  -6  -3  -3    6.20    1.70
  -6   3   3    5.30    1.40
  -6  -3  -3    4.30    1.20
  -6   3   3    6.70    2.00
  -6   3  -3    4.50    1.80
  -6  -3   3    4.80    2.20
  -6  -3   3    7.40    2.10
  -6   3  -3    8.00    2.30
  -6  -3   3    6.10    1.70
  -6   3  -3    4.50    1.30
  -7  -3  -3    7.20    1.70
  -7   3   3    6.80    1.60
  -7  -3  -3    9.40    1.90
  -7   3   3    7.90    1.90
  -7  -3  -3    7.70    1.70
  -7   3   3    5.10    1.40
  -7  -3   3    7.20    2.00
  -7  -3   3   10.80    1.90
  -7   3  -3    6.70    2.00
  -7   3  -3    8.80    2.10
  -7  -3   3    8.90    1.90
  -7   3  -3    5.10    1.60
  -8   3   3    6.00    1.60
  -8  -3  -3    4.00    1.20
  -8  -3  -3    7.10    2.20
  -8   3   3    4.00    1.60
  -8   3   3    7.10    2.10
  -8  -3  -3    6.40    1.60
  -8   3  -3    4.70    1.20
  -8  -3   3    5.90    1.80
  -8  -3   3    3.40    1.10
  -8   3  -3    3.80    1.30
  -8  -3   3   10.30    2.70
  -8   3  -3    3.40    1.50
  -9  -3  -3    0.10    0.90
  -9  -3  -3    1.70    0.70
  -9  -3  -3   -0.90    1.10
  -9   3   3    1.40    1.10
  -9   3   3    1.20    0.90
  -9   3  -3    1.20    1.20
  -9   3  -3    1.00    0.70
  -9  -3   3    1.20    0.70
  -9  -3   3    1.10    1.50
 -10   3   3   39.90    2.40
 -10  -3  -3   35.90    2.60
 -10  -3  -3   40.40    2.50
 -10   3   3   39.80    2.10
 -10   3  -3   43.40    2.10
 -10  -3   3   39.20    2.70
 -10   3  -3   40.60    2.60
   0   4   3    0.00    0.40
   0  -4   3   -0.20    0.30
   0   4  -3   -0.40    0.40
   0  -4  -3    0.10    0.40
   1   4  -3  949.60   29.40
   1  -4   3  921.11   29.40
  -1   4   3  937.01   29.20
  -1  -4  -3  919.81   29.40
  -1  -4   3  872.81   29.40
   1  -4  -3  867.41   29.20
   1   4   3  960.30   29.40
  -2   4   3   20.80    1.20
  -2  -4  -3   20.70    1.40
   2  -4   3   21.00    1.30
   2   4  -3   22.60    1.50
  -2  -4   3   20.30    1.40
   2  -4  -3   22.00    1.10
   2   4   3   21.70    1.60
   3  -4   3    5.30    1.40
   3  -4   3    6.60    1.10
   3   4  -3    4.40    1.50
  -3  -4  -3    3.90    1.20
  -3  -4  -3    4.70    1.10
  -3  -4   3    4.50    1.10
  -3  -4   3    6.70    1.20
   3  -4  -3    7.50    0.50
   3   4   3    7.80    1.60
  -4  -4  -3   19.30    2.60
   4  -4   3   25.00    2.90
  -4  -4  -3   21.60    1.80
   4   4  -3   24.80    2.30
   4  -4   3   23.30    1.90
   4   4   3   19.20    2.60
  -4   4  -3   20.60    1.90
  -4  -4   3   24.20    1.70
  -4  -4   3   22.00    1.80
  -5  -4  -3   22.50    1.90
  -5  -4  -3   19.50    2.50
  -5   4   3   21.10    2.40
  -5  -4  -3   19.50    1.80
  -5   4   3   14.70    2.80
  -5   4   3   14.60    2.80
  -5  -4   3   20.80    1.80
  -5   4  -3   18.10    2.80
  -5   4  -3   17.20    2.00
  -5  -4   3   20.20    2.20
  -5   4  -3   14.00    3.10
  -6   4   3   49.00    3.70
  -6   4   3   47.90    3.40
  -6  -4  -3   46.20    3.40
  -6  -4  -3   49.50    2.80
  -6  -4  -3   50.19    2.90
  -6   4   3   49.60    3.40
  -6   4   3   46.80    3.20
  -6  -4   3   49.99    2.90
  -6  -4   3   45.80    4.20
  -6   4  -3   49.90    3.70
  -6   4  -3   51.89    3.00
  -6   4  -3   56.29    3.50
  -6  -4   3   49.50    3.00
  -7  -4  -3    3.60    1.50
  -7  -4  -3    0.90    1.10
  -7   4   3    2.00    1.50
  -7  -4  -3    1.10    1.00
  -7   4   3    2.60    1.30
  -7  -4   3    2.80    1.20
  -7   4  -3    2.30    1.30
  -7   4  -3    2.60    1.30
  -7   4  -3    2.30    1.70
  -8  -4  -3    3.40    1.50
  -8  -4  -3    4.60    1.20
  -8   4   3    5.80    1.90
  -8  -4  -3    4.40    1.20
  -8   4   3    2.90    1.40
  -8  -4   3    4.20    1.10
  -8  -4   3    8.80    2.80
  -8   4  -3    4.80    1.30
  -8   4  -3    2.70    1.50
  -8  -4   3    2.40    1.10
  -8   4  -3    4.00    2.50
  -9   4   3   37.40    2.30
  -9   4   3   40.90    2.80
  -9  -4  -3   39.60    2.40
  -9  -4  -3   39.60    2.60
  -9   4  -3   37.50    2.30
  -9  -4   3   39.10    2.60
  -9  -4   3   38.80    2.70
  -9   4  -3   38.70    2.70
 -10   4   3    0.50    0.80
 -10   4   3   -0.50    0.60
 -10  -4  -3   -1.20    1.10
 -10  -4  -3   -0.40    0.70
 -10   4  -3    0.50    0.60
 -10   4  -3    0.10    0.80
 -10  -4   3   -0.40    1.20
   0  -5   3    0.00    0.40
   0  -5  -3    0.10    0.40
   0   5  -3    0.60    0.50
  -1  -5  -3   43.50    2.20
  -1   5   3   45.30    2.10
   1  -5   3   45.90    2.20
   1   5  -3   45.10    2.30
   1   5   3   43.90    2.30
   1  -5  -3   44.70    2.10
  -1  -5   3   44.20    2.20
  -2   5   3   87.89    3.30
  -2  -5  -3   84.09    3.60
   2   5  -3   81.79    3.60
   2  -5   3   89.39    3.70
   2   5   3   88.69    3.70
  -2  -5   3   79.59    3.50
   2  -5  -3   87.49    3.30
   3  -5   3   56.49    2.70
   3   5  -3   58.49    3.00
  -3  -5  -3   44.80    3.90
   3  -5   3   54.19    2.90
  -3  -5  -3   55.69    2.60
  -3  -5   3   55.39    2.60
   3   5   3   55.69    3.10
   3  -5  -3   55.59    2.20
  -3  -5   3   51.39    2.70
  -4  -5  -3   34.00    2.10
  -4  -5  -3   40.90    3.00
   4   5  -3   33.20    3.10
   4  -5   3   34.20    2.70
   4  -5   3   35.70    2.40
  -4   5  -3   29.20    2.40
  -4  -5   3   37.20    2.60
   4   5   3   32.90    3.50
  -4  -5   3   37.00    2.10
  -5  -5  -3   61.69    3.00
  -5   5   3   63.99    3.50
  -5   5   3   62.39    3.90
  -5  -5  -3   60.79    3.10
  -5   5   3   62.39    3.70
  -5  -5  -3   63.89    3.70
  -5  -5   3   61.89    3.10
  -5  -5   3   62.29    3.20
  -5   5  -3   55.19    3.80
  -5   5  -3   57.49    3.10
  -5   5  -3   58.59    4.00
  -6   5   3   51.29    3.50
  -6   5   3   52.79    3.40
  -6   5   3   56.39    3.90
  -6  -5  -3   52.79    2.80
  -6  -5  -3   48.30    3.50
  -6  -5  -3   57.09    3.10
  -6  -5   3   52.19    3.00
  -6  -5   3   53.19    3.00
  -6   5  -3   56.39    3.50
  -6   5  -3   54.59    3.90
  -6  -5   3   49.99    4.30
  -6   5  -3   54.29    3.10
  -7   5   3    3.30    1.50
  -7  -5  -3    1.10    1.00
  -7  -5  -3    1.00    1.00
  -7  -5  -3    2.30    1.40
  -7   5   3    3.20    1.70
  -7  -5   3    0.90    1.10
  -7  -5   3    0.50    1.00
  -7   5  -3   -2.70    1.60
  -7   5  -3   -2.20    1.20
  -7  -5   3    1.10    1.90
  -8  -5  -3   33.60    2.70
  -8  -5  -3   24.30    2.30
  -8   5   3   34.00    2.70
  -8   5   3   29.00    3.10
  -8   5  -3   31.40    3.10
  -8   5  -3   30.30    2.60
  -8  -5   3   31.80    2.30
  -8  -5   3   31.00    3.30
  -8  -5   3   28.20    2.50
  -9   5   3    2.00    0.90
  -9  -5  -3    2.90    0.90
  -9   5   3    2.40    1.10
  -9  -5  -3    1.60    1.40
  -9   5  -3    1.40    1.00
  -9   5  -3    3.50    0.90
  -9  -5   3    3.50    2.00
  -9  -5   3    1.70    1.30
 -10  -5  -3    1.30    1.10
 -10   5   3    1.30    0.70
 -10  -5  -3    1.30    0.70
 -10   5   3    0.40    0.80
 -10  -5   3    0.50    1.10
 -10   5  -3    1.80    0.90
 -10   5  -3    1.10    0.60
   0  -6   3  285.77    9.80
   0  -6  -3  270.87    9.70
   0   6   3  290.07    9.80
   0   6  -3  284.77    9.90
  -1   6   3  116.89    4.50
   1  -6   3  108.99    4.50
   1   6  -3  120.39    4.70
  -1  -6  -3  112.49    4.60
   1   6   3  115.09    4.60
  -1  -6   3  122.89    4.70
   1  -6  -3  108.69    4.40
  -1   6  -3  123.49    4.70
   2   6  -3    1.00    0.90
  -2   6   3    0.50    0.70
  -2  -6  -3    0.10    1.40
   2  -6   3    0.30    0.60
   2   6   3    0.80    0.90
  -2  -6   3    0.90    0.70
   2  -6  -3   -0.20    0.60
   3   6  -3   32.90    2.80
  -3   6   3   32.80    2.00
  -3  -6  -3   32.70    2.50
   3  -6   3   31.20    2.20
   3  -6   3   33.50    2.80
  -3  -6  -3   32.90    2.10
   3   6   3   37.00    3.00
  -3  -6   3   30.30    2.00
   3  -6  -3   33.60    1.80
  -3  -6   3   30.70    2.40
   4  -6   3   41.90    3.40
  -4  -6  -3   48.60    2.50
  -4  -6  -3   51.19    3.60
   4   6  -3   38.30    4.10
   4  -6   3   44.20    3.10
  -4  -6   3   47.00    2.50
  -4  -6   3   42.40    3.30
  -5  -6  -3    5.70    1.70
  -5   6   3   11.80    2.40
  -5   6   3    8.10    2.60
  -5  -6  -3    7.40    1.80
  -5   6   3    3.10    1.60
  -5  -6  -3    7.00    1.60
  -5   6  -3    7.80    2.10
  -5   6  -3    7.00    1.80
  -5  -6   3    6.60    1.50
  -5  -6   3    8.20    1.90
  -5   6  -3    8.40    2.60
  -6  -6  -3   17.30    1.90
  -6  -6  -3   18.10    2.10
  -6   6   3   18.60    2.70
  -6  -6  -3   17.30    2.60
  -6   6   3   25.50    2.50
  -6   6   3   21.00    3.10
  -6  -6   3   20.10    2.10
  -6  -6   3   19.10    2.00
  -6   6  -3   13.30    2.50
  -6  -6   3   16.20    3.50
  -6   6  -3   20.00    3.00
  -6   6  -3   17.20    3.00
  -7   6   3   15.70    3.00
  -7  -6  -3   19.30    2.10
  -7  -6  -3   19.50    2.40
  -7   6   3   19.10    2.60
  -7   6  -3   18.90    3.00
  -7  -6   3   26.80    3.40
  -7  -6   3   19.20    2.10
  -7  -6   3   16.20    2.00
  -7   6  -3   20.60    2.50
  -8  -6  -3    7.00    1.80
  -8   6   3    8.00    1.80
  -8   6   3    6.40    2.00
  -8  -6  -3    4.10    1.30
  -8  -6   3    5.30    1.70
  -8  -6   3    4.60    1.50
  -8   6  -3    9.10    1.90
  -8   6  -3    5.40    1.60
  -9  -6  -3   32.50    2.40
  -9   6   3   33.20    2.20
  -9  -6  -3   36.00    2.20
  -9   6   3   34.70    2.70
  -9   6  -3   32.30    2.10
  -9   6  -3   33.80    2.50
  -9  -6   3   31.70    2.70
 -10  -6  -3    1.00    0.70
 -10   6   3    1.30    0.80
 -10   6   3   -0.70    0.50
 -10  -6  -3    2.40    1.10
 -10   6  -3    0.80    0.60
 -10   6  -3    0.20    0.90
 -10  -6   3   -0.20    1.00
   0   7   3    0.60    0.70
   0  -7   3    0.00    0.70
   0   7  -3   -0.60    0.90
   0  -7  -3   -0.60    0.70
   1   7  -3  156.28    6.20
  -1   7   3  155.88    6.00
  -1  -7  -3  163.18    6.10
   1  -7   3  157.48    6.00
  -1   7  -3  157.28    6.20
  -1  -7   3  151.88    6.00
   1   7   3  141.99    6.10
   1  -7  -3  162.88    5.90
   2  -7   3  173.48    6.60
   2   7  -3  153.48    6.60
  -2  -7  -3  163.88    6.50
  -2   7   3  173.08    6.40
  -2  -7   3  171.58    6.50
   2   7   3  161.38    6.80
   2  -7  -3  176.78    6.20
  -2  -7   3  161.58    5.90
  -3  -7  -3   92.29    3.80
   3  -7   3   91.89    4.90
   3   7  -3   87.59    4.90
   3  -7   3   92.99    4.50
  -3  -7  -3   97.29    4.60
  -3   7   3   86.89    4.00
  -3  -7   3   90.99    4.40
   3  -7  -3   87.29    3.80
  -3  -7   3   87.69    3.70
  -4   7   3  712.63   24.20
  -4  -7  -3  736.03   24.90
  -4  -7  -3  765.82   23.90
  -4   7   3  711.63   24.30
  -4   7   3  719.43   23.90
   4  -7   3  755.32   24.40
  -4  -7   3  720.93   24.60
  -5  -7  -3   92.19    4.00
  -5   7   3   89.89    4.70
  -5   7   3   88.29    4.20
  -5  -7  -3   83.09    4.20
  -5   7   3   87.29    4.50
  -5  -7   3   81.59    3.90
  -5   7  -3   82.79    4.30
  -5   7  -3   82.79    4.50
  -5   7  -3   88.19    4.90
  -6   7   3   26.50    2.90
  -6   7   3   26.00    3.20
  -6  -7  -3   31.70    2.40
  -6  -7   3   26.50    2.30
  -6   7  -3   25.60    2.90
  -6   7  -3   28.40    3.40
  -6   7  -3   24.20    3.10
  -7   7   3   72.59    4.70
  -7   7   3   76.49    5.00
  -7  -7  -3   83.69    4.00
  -7   7   3   75.99    3.90
  -7  -7  -3   75.39    4.10
  -7  -7   3   80.29    4.30
  -7   7  -3   75.19    4.10
  -7  -7   3   70.89    3.90
  -7   7  -3   76.59    5.00
  -8   7   3   36.40    3.00
  -8  -7  -3   33.90    2.50
  -8  -7  -3   31.30    2.50
  -8   7   3   33.10    2.60
  -8   7  -3   31.40    2.60
  -8  -7   3   28.60    2.50
  -8   7  -3   36.30    3.10
  -9   7   3    0.40    1.00
  -9   7   3   -0.60    0.80
  -9  -7  -3    0.10    0.80
  -9  -7  -3   -0.60    0.90
  -9   7  -3   -1.20    0.80
  -9   7  -3    0.50    1.00
  -9  -7   3    0.30    0.90
 -10   7   3    0.10    0.80
  10   7  -3    0.70    0.50
 -10   7   3   -0.40    0.60
  10   7   3    1.10    0.50
 -10   7  -3    0.20    0.70
   0   8   3  683.13   22.50
   0  -8   3  690.33   22.40
   0   8  -3  656.03   22.60
   0  -8  -3  664.53   22.30
   1  -8   3  109.99    4.70
  -1   8   3  107.29    4.80
   1   8  -3   96.19    4.90
  -1  -8  -3  113.39    4.80
   1  -8  -3  111.29    4.60
  -1  -8   3  114.79    4.80
  -1   8  -3   95.29    5.00
   1   8   3   95.79    5.00
  -2  -8  -3   47.10    3.30
   2   8  -3   54.49    4.40
  -2   8   3   46.50    3.20
   2  -8   3   48.60    3.00
  -2  -8   3   50.29    3.30
  -2  -8   3   48.80    2.50
   2  -8  -3   45.40    3.10
   3  -8   3   -0.60    1.40
  -3  -8  -3    2.60    1.10
  -3  -8  -3   -0.50    1.50
  -3  -8   3    1.80    1.00
  -3  -8   3    2.50    1.60
   3  -8  -3    1.30    1.20
  -4   8   3    1.70    1.40
  -4   8   3    3.20    1.60
  -4  -8  -3    2.50    1.40
  -4   8   3    2.00    1.50
  -4  -8  -3    1.40    1.00
  -4  -8   3    3.20    1.10
  -4   8  -3    2.00    2.00
  -4  -8   3    5.90    2.50
  -4   8  -3    1.70    1.70
  -4   8  -3   -1.00    1.30
  -5   8   3    6.70    1.70
  -5   8   3    1.50    1.30
  -5  -8  -3    4.10    1.60
  -5  -8  -3    2.50    1.40
  -5   8   3    1.60    1.50
  -5   8  -3    0.60    1.50
  -5   8  -3    8.60    2.50
  -5  -8   3    5.00    1.60
  -5   8  -3    3.10    1.90
  -6   8   3    1.10    1.50
  -6   8   3    2.30    1.60
  -6  -8  -3    2.10    1.20
  -6  -8  -3    0.10    1.30
  -6   8   3   -0.70    1.30
  -6   8  -3    1.10    1.50
  -6  -8   3    1.60    1.10
  -6   8  -3    0.00    1.70
  -6   8  -3   -0.60    1.60
  -7   8   3   12.10    2.60
  -7   8   3   20.50    3.00
  -7  -8  -3   16.60    2.30
  -7   8   3   15.00    2.20
  -7  -8  -3   17.90    1.90
  -7   8  -3   18.30    3.00
  -7  -8   3   17.00    2.00
  -7   8  -3   19.90    2.50
  -7   8  -3   18.20    2.60
  -8  -8  -3   25.10    2.30
  -8   8   3   34.10    2.90
  -8  -8  -3   32.00    2.60
  -8   8   3   34.60    2.50
  -8  -8   3   25.90    2.60
  -8   8  -3   33.00    2.50
  -8   8  -3   34.70    2.80
  -9  -8  -3    5.10    1.20
  -9   8   3    2.90    1.10
  -9  -8  -3    5.40    1.40
  -9   8   3    3.10    0.90
  -9   8  -3    5.30    1.40
  -9   8  -3    5.30    1.70
  -9  -8   3    2.50    1.10
 -10   8   3    0.10    0.50
  10   8  -3    0.80    0.60
 -10   8   3    0.90    0.80
  10   8   3    1.40    0.50
 -10   8  -3    0.50    0.60
 -10   8  -3    1.00    0.80
   0  -9   3   -0.50    1.10
   0  -9  -3   -0.20    1.10
   1  -9   3   18.10    2.50
  -1  -9  -3   21.00    2.70
  -1   9   3   14.10    3.20
  -1  -9   3   23.30    2.80
  -2   9   3   25.60    3.60
  -2  -9  -3   21.90    3.10
  -2  -9  -3   19.50    2.30
   2  -9   3   22.40    2.90
   2  -9  -3   23.90    2.70
  -2  -9   3   22.90    2.10
  -2  -9   3   29.00    3.40
  -3  -9  -3   12.60    2.00
  -3   9   3   14.10    2.60
  -3   9   3   20.40    2.20
  -3   9   3   17.10    2.70
   3  -9   3   14.90    2.40
   3  -9  -3   19.00    3.10
  -3   9  -3   14.00    3.00
   3   9   3   19.40    1.90
  -3   9  -3   16.20    2.10
  -3  -9   3   15.30    1.90
  -3  -9   3   15.20    3.90
  -4  -9  -3   23.10    2.10
  -4   9   3   20.60    2.30
  -4   9   3   19.70    2.60
  -4   9   3   21.50    3.00
  -4  -9  -3   17.30    2.50
  -4   9   3   27.80    3.00
  -4   9  -3   18.70    2.70
  -4  -9   3   23.30    2.10
  -4   9  -3   22.90    3.60
  -4   9  -3   20.60    2.50
  -4   9  -3   20.70    3.00
  -5  -9  -3  112.19    4.70
  -5  -9  -3  105.89    4.80
  -5   9   3  101.59    5.40
  -5   9   3  109.89    5.30
  -5   9   3  104.49    4.80
  -5   9  -3  112.19    5.20
  -5   9  -3  114.09    4.90
  -5   9  -3  103.59    5.60
  -5  -9   3  111.09    4.80
  -6   9   3   56.39    3.30
  -6   9   3   51.09    3.90
  -6  -9  -3   56.39    3.20
  -6   9   3   60.09    4.10
  -6  -9  -3   54.19    3.30
  -6   9  -3   53.69    3.50
  -6   9  -3   53.29    3.90
  -6   9  -3   51.59    3.60
  -6  -9   3   58.09    3.20
  -7  -9  -3  173.68    6.60
  -7  -9  -3  153.88    6.60
  -7   9   3  162.98    6.90
  -7   9   3  167.48    7.30
  -7   9   3  172.18    6.60
  -7   9  -3  174.78    6.90
  -7   9  -3  169.98    7.20
  -7   9  -3  180.98    6.70
  -7  -9   3  150.58    6.60
  -8   9   3    3.90    1.20
  -8  -9  -3    5.40    1.70
  -8   9   3    4.60    1.30
  -8   9  -3    6.50    2.20
  -8  -9   3    4.60    1.60
  -8   9  -3    5.50    1.70
  -9   9   3   -0.40    0.70
  -9   9   3    0.40    1.10
   9   9  -3   -0.20    0.60
  -9  -9  -3    0.60    1.00
  -9   9  -3    0.20    0.70
  -9  -9   3   -1.10    0.90
  -9   9  -3    0.10    1.00
   0 -10   3    0.30    1.50
   0 -10  -3    2.90    1.70
  -1 -10  -3  554.84   19.20
   1 -10   3  560.14   19.10
  -1 -10   3  540.35   19.10
   1 -10  -3  534.15   18.90
  -2  10   3   34.00    2.60
  -2  10   3   27.20    2.70
   2 -10   3   24.80    3.90
  -2  10   3   28.50    2.40
  -2 -10   3   24.80    2.50
   2 -10  -3   30.10    3.70
  -2  10  -3   32.20    2.40
  -2  10  -3   26.50    2.50
   2  10   3   28.70    2.10
  -3  10   3    0.40    1.70
   3 -10   3    0.40    2.80
   3  10  -3    3.60    1.20
  -3  10   3    1.90    1.60
  -3 -10  -3    2.10    1.30
  -3  10   3    7.70    1.90
  -3  10   3    4.00    1.30
  -3  10  -3    1.90    1.70
  -3  10  -3    3.00    1.40
  -3  10  -3    2.90    1.30
   3  10   3    2.70    1.20
  -4  10   3    4.50    1.50
  -4  10   3    5.20    1.70
  -4  10   3    8.90    2.10
  -4 -10  -3    3.20    1.20
  -4 -10  -3    7.00    1.70
   4  10  -3    3.70    1.20
  -4  10  -3    3.30    2.00
  -4  10  -3    3.30    1.50
  -4 -10   3    5.80    1.30
  -4  10  -3    4.40    1.50
  -4  10  -3    2.60    1.70
   4  10   3    3.40    1.10
  -5  10   3   15.30    2.80
  -5  10   3   20.90    2.30
  -5  10   3   22.40    3.00
  -5 -10  -3   22.10    2.40
  -5 -10   3   21.70    2.20
  -5  10  -3   13.40    2.70
  -5  10  -3   15.10    3.50
  -5  10  -3   18.10    2.50
  -5  10  -3   23.50    2.80
  -6  10   3   47.60    3.50
  -6  10   3   31.30    2.80
  -6 -10  -3   38.70    2.90
  -6 -10  -3   38.70    2.80
  -6  10   3   38.70    3.40
  -6  10  -3   33.90    3.50
  -6 -10   3   35.50    3.20
  -6  10  -3   37.10    3.20
  -6  10  -3   33.60    2.90
  -7  10   3   32.90    2.80
   7  10  -3   29.40    2.20
  -7 -10  -3   32.90    2.50
  -7  10   3   35.30    3.10
  -7  10   3   29.90    2.50
  -7 -10  -3   30.10    2.40
  -7 -10   3   27.80    2.50
  -7  10  -3   32.40    2.70
   7  10   3   33.40    2.30
  -7  10  -3   31.20    2.80
  -7  10  -3   34.50    3.30
  -8 -10  -3    1.60    1.00
   8  10  -3    0.40    0.70
  -8  10   3    0.40    1.10
  -8  10   3    0.80    0.90
   8  10   3    1.40    0.70
  -8  10  -3    0.30    0.90
  -8 -10   3    0.80    1.10
  -8  10  -3    2.10    1.30
  -9  10   3    2.00    1.00
  -9 -10  -3    1.90    1.10
  -9  10   3    4.60    1.20
   9  10  -3    3.80    1.00
  -9  10  -3    2.30    0.80
   9 -10  -3    1.70    1.30
   9  10   3    3.50    1.00
  -9 -10   3    2.60    1.10
  -9  10  -3    2.40    1.00
   0  11  -3    0.10    1.30
   0  11   3   -1.10    1.10
   0  11  -3    0.80    1.30
   0  11   3   -0.40    1.10
   0  11  -3   -0.50    1.30
   1  11  -3   10.10    2.20
  -1  11   3    7.60    2.40
  -1  11   3   13.50    2.30
  -1  11   3    7.20    1.50
  -1  11   3   12.20    2.50
   1  11  -3   10.40    1.90
   1 -11  -3    4.80    2.70
  -1  11  -3    6.90    2.10
  -1  11  -3    8.90    1.50
  -1  11  -3   12.90    2.30
  -2  11   3  104.99    4.90
  -2  11   3   97.19    4.40
  -2  11   3   92.59    4.20
  -2  11   3  100.49    4.60
   2  11  -3   97.89    4.20
   2  11   3  101.79    4.20
  -2  11  -3  102.59    4.40
  -2  11  -3   96.39    4.40
  -2  11  -3   98.59    4.80
   2 -11  -3   88.69    6.70
  -3  11   3   59.69    3.70
   3  11  -3   58.69    3.10
  -3  11   3   60.19    4.00
  -3  11   3   56.09    3.10
  -3  11   3   55.69    3.20
  -3  11  -3   52.19    3.80
  -3  11  -3   56.49    3.20
  -3 -11   3   57.59    3.30
  -3  11  -3   57.39    3.30
   3  11   3   59.29    3.00
  -4  11   3    7.60    1.90
  -4 -11  -3    4.30    1.40
  -4  11   3    6.70    1.40
   4  11  -3    4.30    1.20
  -4  11   3    5.30    1.40
   4  11   3    5.40    1.70
  -4 -11   3    3.80    1.40
  -4  11  -3    4.30    1.30
  -4  11  -3    4.80    1.40
  -4  11  -3    6.80    2.20
  -4  11  -3    6.30    1.90
   5  11  -3   50.99    2.90
  -5  11   3   47.10    3.10
  -5  11   3   46.30    3.60
  -5  11   3   54.39    3.80
  -5 -11   3   55.79    3.20
   5  11   3   48.60    2.80
  -5  11  -3   54.39    3.30
  -5  11  -3   55.19    3.60
  -5  11  -3   53.19    3.20
  -5  11  -3   49.60    4.10
   6  11  -3   93.69    4.10
  -6  11   3   92.59    4.80
  -6  11   3   92.19    5.00
  -6 -11  -3   86.29    4.20
  -6  11   3   90.89    4.30
  -6  11  -3   98.39    4.40
  -6 -11   3   91.49    4.30
  -6  11  -3   97.29    5.10
  -6  11  -3   94.69    4.80
   7  11  -3    5.40    1.40
  -7  11   3    2.10    1.20
  -7 -11  -3    2.90    1.20
  -7  11   3    3.40    1.10
  -7  11   3    0.60    1.40
  -7  11  -3    2.30    1.60
   7  11   3    4.90    1.40
  -7 -11   3    3.20    1.30
  -7  11  -3    1.00    1.20
  -8 -11  -3   46.90    3.00
  -8  11   3   42.90    2.80
  -8  11   3   41.80    2.80
   8  11  -3   45.20    2.30
   8  11   3   42.10    2.20
  -8  11  -3   42.20    3.00
  -8  11  -3   40.50    2.50
  -9  11   3    2.10    1.00
   9  11  -3    3.20    0.90
  -9  11   3    2.40    0.70
   9 -11  -3    0.50    1.50
  -9  11  -3    2.10    0.90
  -9  11  -3    2.60    1.10
   9  11   3    1.40    0.60
   0  12  -3   91.49    4.20
   0  12  -3   95.29    4.20
   0  12   3   82.99    4.50
   0  12   3   87.49    4.10
   0  12   3   93.89    4.20
   0  12   3   86.79    4.50
   0  12  -3   88.49    4.20
  -1  12   3  181.58    7.10
   1  12  -3  177.58    7.00
  -1  12   3  177.28    7.20
  -1  12   3  188.88    6.90
   1  12  -3  190.18    6.90
   1  12  -3  181.48    7.00
  -1  12   3  189.28    7.10
  -1  12  -3  187.98    7.00
   1  12   3  175.38    6.90
  -1  12  -3  187.38    7.10
   1  12   3  167.38    6.90
   1  12   3  183.78    6.80
  -1  12  -3  186.48    6.90
  -2  12   3  252.07    9.40
   2  12  -3  236.68    9.10
  -2  12   3  265.17    9.30
   2  12  -3  226.18    9.10
   2  12  -3  242.28    8.80
  -2  12   3  254.57    9.00
  -2  12   3  259.67    9.10
  -2  12  -3  258.17    9.10
   2  12   3  255.87    8.90
   2  12   3  245.18    9.10
   2  12   3  237.18    9.00
  -2  12  -3  256.57    9.40
  -2  12  -3  253.37    9.00
  -3  12   3   12.20    2.90
   3  12  -3   12.50    1.90
  -3  12   3   10.00    2.00
  -3  12   3    9.80    2.10
  -3  12   3   10.80    2.60
   3  12   3   12.00    1.70
  -3  12  -3    9.80    2.00
  -3  12  -3   14.10    2.10
  -3  12  -3   16.30    2.80
  -3 -12   3   15.10    2.30
  -4  12   3   83.79    4.60
  -4  12   3   87.79    4.70
  -4  12   3   84.29    4.20
  -4 -12  -3   83.19    4.20
  -4  12   3   86.99    4.00
   4  12  -3   90.99    3.90
  -4  12  -3   86.59    4.20
   4  12   3   85.89    3.90
  -4  12  -3   79.19    4.00
  -4  12  -3   85.69    4.60
  -4  12  -3   79.49    7.40
  -4 -12   3   93.49    4.40
  -5  12   3    9.60    2.80
   5  12  -3   11.30    1.90
  -5 -12  -3   13.20    2.30
  -5  12   3   15.20    2.80
  -5  12   3   16.20    2.10
  -5  12  -3   13.90    2.60
  -5  12  -3   18.60    2.40
  -5  12  -3   13.70    2.10
   5  12   3   13.80    1.80
  -5  12  -3   19.50    3.40
  -5 -12   3   15.20    2.20
  -6  12   3    3.80    1.50
  -6 -12  -3    3.50    1.30
  -6  12   3    2.40    1.10
   6  12  -3    3.20    1.10
  -6  12   3    1.80    1.50
  -6  12  -3    4.30    1.60
  -6 -12   3    2.80    1.30
   6  12   3    2.90    1.00
  -6  12  -3    7.90    2.10
  -7  12   3   44.50    3.00
  -7  12   3   44.10    2.60
  -7  12   3   42.20    2.80
   7  12  -3   41.30    2.30
  -7 -12  -3   38.80    2.70
  -7 -12   3   43.40    2.80
  -7  12  -3   44.60    2.60
   7  12   3   42.10    2.30
  -7  12  -3   40.90    3.30
  -7  12  -3   45.70    2.80
  -8 -12  -3   -0.10    1.30
   8  12  -3    1.10    0.60
  -8  12   3    1.40    1.00
  -8  12   3    0.80    0.80
  -8  12  -3    2.30    0.90
  -8  12  -3    0.10    1.20
   8  12   3    0.50    0.60
  -8 -12   3    0.20    1.20
   9  12  -3   59.99    2.40
   9  12   3   58.89    2.40
  -9  12  -3   58.29    2.50
  -9  12  -3   55.69    2.70
   0  13  -3   -0.60    1.10
   0  13   3    0.10    1.10
   0  13   3   -3.00    1.80
   0  13  -3    0.00    1.20
   0  13  -3    1.10    1.40
   0  13   3    2.20    1.20
   0  13   3   -2.90    1.50
  -1  13   3   49.80    3.60
   1  13  -3   56.69    3.10
  -1  13   3   51.09    3.30
  -1  13   3   56.49    3.00
  -1  13   3   53.19    3.10
   1  13  -3   49.20    3.30
   1  13  -3   51.09    3.30
  -1  13  -3   54.39    3.30
   1  13   3   52.99    3.20
   1  13   3   51.59    3.50
  -1  13  -3   52.39    3.10
   1  13   3   51.09    3.00
  -1  13  -3   54.49    3.20
   2  13  -3   26.50    3.10
   2  13  -3   30.10    2.40
  -2  13   3   29.90    2.30
  -2  13   3   31.60    2.90
  -2  13   3   21.10    3.10
  -2  13   3   30.10    2.60
   2  13  -3   24.40    3.00
  -2  13  -3   24.60    2.40
   2  13   3   30.60    3.10
  -2  13  -3   28.30    2.50
   2  13   3   26.50    2.90
  -2  13  -3   30.10    3.00
   2  13   3   30.50    2.30
  -3  13   3   12.60    2.00
  -3  13   3   13.30    2.20
  -3  13   3   11.10    2.70
  -3  13   3    8.80    2.40
   3  13  -3   12.70    2.00
   3  13   3   12.60    1.80
  -3  13  -3   10.70    2.10
  -3  13  -3   15.90    2.60
  -3  13  -3   11.20    2.10
   3  13   3   13.80    2.90
  -4  13   3   54.19    3.70
  -4  13   3   58.89    3.80
   4  13  -3   52.79    2.90
  -4  13   3   54.09    3.20
  -4  13   3   52.69    3.10
  -4  13  -3   55.19    3.70
   4  13   3   52.69    2.90
  -4 -13   3   50.59    3.50
  -4  13  -3   54.69    4.50
  -4  13  -3   53.79    3.20
  -4  13  -3   51.59    3.20
  -5 -13  -3   58.19    3.80
  -5  13   3   74.59    3.70
   5  13  -3   72.69    3.40
  -5  13   3   71.49    4.20
  -5  13   3   69.79    5.20
  -5  13  -3   67.59    4.60
  -5 -13   3   70.69    3.70
  -5  13  -3   62.59    4.60
  -5  13  -3   76.89    3.70
  -5  13  -3   74.49    4.20
   5  13   3   65.29    3.40
   6  13  -3    2.30    0.90
  -6 -13  -3    5.40    1.60
  -6  13   3    8.50    2.50
  -6  13   3    7.60    2.10
  -6  13   3    6.40    1.70
  -6  13  -3    3.40    1.20
  -6 -13   3    2.90    1.40
  -6  13  -3    1.50    2.10
  -6  13  -3    5.50    1.50
  -6  13  -3    3.00    1.70
   6  13   3    4.40    1.40
  -7  13   3   23.20    2.60
  -7 -13  -3   29.70    2.80
  -7  13   3   28.80    2.10
  -7  13   3   26.20    2.20
   7  13  -3   29.90    1.80
  -7  13  -3   26.60    2.10
  -7  13  -3   20.90    2.70
   7  13   3   26.30    1.70
  -7  13  -3   23.70    2.30
   8  13  -3    6.00    1.10
  -8  13   3    3.50    1.10
  -8  13   3    6.70    1.70
  -8  13  -3    5.50    1.40
  -8 -13   3    4.30    1.50
  -8  13  -3    7.70    1.50
   8  13   3    5.40    1.10
   0  14  -3   10.50    2.30
   0  14   3    5.40    1.70
   0  14   3   11.80    2.70
   0  14   3    8.80    2.10
  -1  14   3    4.30    1.40
   1  14  -3    2.80    1.30
  -1  14   3    2.80    1.80
   1  14  -3    5.10    1.60
  -1  14   3    2.20    1.10
  -1  14   3    2.60    1.50
  -1  14  -3    7.40    2.20
   1  14   3    2.70    1.20
   1  14   3    4.30    1.70
  -1  14  -3    5.20    1.30
  -1  14  -3    7.30    2.00
   2  14  -3    4.50    1.30
  -2  14   3    4.90    1.70
  -2  14   3    3.10    1.40
  -2  14   3    7.30    1.80
  -2  14   3    1.80    1.30
   2  14  -3    6.10    1.70
   2  14   3    3.20    1.10
   2  14   3    7.20    1.90
   2  14   3    7.50    2.50
  -2  14  -3    8.50    1.90
  -2  14  -3    3.90    1.50
  -2  14  -3    1.80    1.20
   3  14  -3    1.70    1.10
  -3  14   3    2.20    1.50
  -3  14   3    0.40    1.10
  -3  14   3   -0.10    1.30
  -3  14   3    1.80    1.30
   3  14   3   -0.80    1.50
  -3  14  -3   -0.50    1.60
  -3  14  -3    0.30    1.10
   3  14   3    0.30    1.00
  -3  14  -3    1.70    1.50
   4  14  -3   -0.50    1.00
  -4  14   3    0.10    1.50
  -4  14   3    1.90    1.00
  -4  14   3   -0.50    1.40
  -4  14   3   -0.40    1.10
  -4  14  -3    0.30    1.00
  -4  14  -3    2.80    1.30
   4  14   3    0.90    1.40
   4  14   3   -0.10    1.40
  -4  14  -3    1.40    1.50
  -5  14   3   12.50    2.60
  -5  14   3   15.80    3.10
   5  14  -3   15.80    1.90
  -5  14   3   18.00    2.00
  -5  14  -3   21.60    3.30
  -5  14  -3   19.10    2.10
  -5  14  -3   15.50    2.20
   5  14   3   14.20    2.40
  -5  14  -3   17.40    2.60
   5  14   3   19.00    2.00
  -6  14   3   10.70    1.50
  -6  14   3    8.90    2.20
   6  14  -3   13.00    1.40
  -6  14   3   12.60    2.20
  -6  14  -3    9.80    2.10
  -6  14  -3   10.70    1.60
  -6  14  -3   11.40    2.70
   6  14   3    9.90    1.50
  -6 -14   3   10.90    2.60
  -7  14   3    0.20    0.80
  -7  14   3    0.20    1.10
   7  14  -3    0.90    0.70
  -7  14   3    0.30    0.70
  -7  14  -3    0.10    1.40
  -7 -14   3   -1.00    1.70
  -7  14  -3   -0.20    0.80
   7  14   3    0.50    0.70
  -7  14  -3    0.30    1.00
   8  14  -3   26.90    1.50
  -8  14   3   25.50    1.70
   8  14   3   28.40    1.50
  -8  14  -3   23.70    1.70
   0  15  -3    0.20    1.10
   0  15  -3   -1.00    1.20
   0  15   3    0.40    1.60
   0  15   3    0.70    1.10
   0  15   3    1.50    1.70
   0  15  -3   -0.70    1.20
   0  15   3   -0.20    1.10
   1  15  -3   55.99    3.40
  -1  15   3   57.59    3.40
   1  15  -3   60.39    3.50
  -1  15   3   56.39    3.90
  -1  15   3   59.69    3.20
  -1  15   3   53.89    3.40
   1  15  -3   59.39    3.40
  -1  15  -3   59.39    3.60
  -1  15  -3   56.79    3.40
  -1  15  -3   63.49    4.20
   1  15   3   58.59    3.30
   1  15   3   59.89    3.30
   1  15   3   60.89    3.80
   2  15  -3   46.00    3.40
  -2  15   3   45.70    3.00
  -2  15   3   39.30    3.50
  -2  15   3   43.10    2.80
   2  15  -3   48.60    2.90
  -2  15   3   42.10    3.20
   2  15  -3   40.20    3.10
  -2  15  -3   44.10    2.90
  -2  15  -3   41.60    3.30
  -2  15  -3   42.60    2.90
   2  15   3   40.70    3.40
   2  15   3   46.20    2.90
  -3  15   3  114.59    5.50
   3  15  -3  115.59    4.90
  -3  15   3  113.99    5.00
  -3  15   3  108.19    5.00
  -3  15   3  115.29    5.80
   3  15   3  112.79    5.20
  -3  15  -3  116.39    5.40
  -3  15  -3  115.09    4.90
  -3  15  -3  113.19    5.00
   3  15   3  117.59    5.30
  -4  15   3    5.10    1.60
  -4  15   3    7.20    1.90
  -4  15   3    5.90    1.50
   4  15  -3    8.00    1.70
  -4  15  -3   10.00    2.40
  -4  15  -3    5.90    1.80
  -4  15  -3    3.70    1.10
   4  15   3    3.90    1.60
  -5  15   3    0.00    1.50
  -5  15   3    0.60    0.90
   5  15  -3    1.00    0.90
  -5  15   3    0.50    1.10
   5  15   3   -0.20    0.80
  -5  15  -3    0.40    0.90
  -5  15  -3    0.10    1.20
  -6  15   3    8.30    2.10
  -6  15   3    5.30    1.60
   6  15  -3    6.70    1.40
  -6  15   3    6.40    1.90
   6  15   3    7.50    1.20
  -6  15  -3    9.70    2.00
  -6  15  -3    7.30    1.50
  -7  15   3   15.00    1.60
  -7  15   3   15.70    1.90
   7  15  -3   15.60    1.40
   7  15   3   12.30    1.30
  -7  15  -3   18.20    1.70
  -7  15  -3   14.40    1.50
  -8  15   3   28.20    1.60
  -8  15   3   25.50    2.00
   8  15  -3   28.40    1.60
   8  15   3   30.60    1.50
  -8  15  -3   29.50    1.70
   0  16   3   83.09    4.00
   0  16  -3   77.79    4.10
   0  16   3   78.59    4.10
   0  16  -3   84.09    4.00
   0  16   3   83.69    4.20
   0  16   3   78.89    4.40
   0  16  -3   88.79    4.10
  -1  16   3   47.80    3.00
   1  16  -3   51.39    3.20
   1  16  -3   51.59    3.30
  -1  16   3   49.20    3.50
  -1  16   3   51.99    3.30
  -1  16   3   49.40    3.70
   1  16  -3   50.19    3.10
   1  16   3   48.30    3.20
   1  16   3   51.09    3.70
  -1  16  -3   48.10    3.00
  -1  16  -3   48.20    3.10
   1  16   3   52.99    3.10
  -1  16  -3   50.59    3.40
   2  16  -3   62.39    3.30
  -2  16   3   55.09    4.00
  -2  16   3   58.19    3.60
  -2  16   3   55.99    3.40
  -2  16   3   60.59    3.20
   2  16  -3   56.19    3.60
   2  16  -3   57.89    3.40
  -2  16  -3   53.59    3.60
  -2  16  -3   58.99    3.20
  -2  16  -3   58.69    3.40
   2  16   3   57.29    3.20
   3  16  -3    5.80    1.80
  -3  16   3    8.30    2.70
  -3  16   3    1.40    1.10
  -3  16   3    2.60    1.40
  -3  16   3    0.60    1.50
   3  16   3    2.90    1.20
  -3  16  -3    1.50    1.40
  -3  16  -3    2.00    1.30
  -3  16  -3    1.60    1.10
  -4  16   3   20.20    2.60
  -4  16   3   18.50    2.00
   4  16  -3   18.90    2.00
  -4  16   3   18.60    2.30
   4  16   3   23.30    1.90
  -4  16  -3   19.90    1.90
  -4  16  -3   18.70    2.50
  -4  16  -3   21.30    1.90
  -5  16   3   20.40    2.40
  -5  16   3   18.80    1.70
  -5  16   3   19.50    2.00
   5  16  -3   17.60    1.80
  -5  16  -3   21.80    1.90
  -5  16  -3   18.90    2.10
  -5  16  -3   16.80    1.70
   5  16   3   17.60    1.60
  -6  16   3    5.30    1.60
   6  16  -3    1.30    0.80
  -6  16   3    2.80    0.80
  -6  16   3    3.30    1.20
   6  16   3    2.00    0.90
   6 -16  -3    0.40    1.00
  -6  16  -3    1.70    0.80
  -6  16  -3    2.60    1.00
   7  16  -3   36.90    1.90
  -7  16   3   36.40    2.30
  -7  16   3   34.40    2.00
   7  16   3   33.80    1.80
  -7  16  -3   32.90    2.00
  -7  16  -3   33.30    1.80
   0  17   3    1.40    1.10
   0  17   3   -0.30    1.10
   0  17  -3    0.60    1.20
   0  17   3   -0.10    1.80
   0  17  -3   -1.10    1.20
   0  17  -3    1.50    1.10
   0  17   3    0.70    1.50
   1  17  -3   -1.20    1.40
  -1  17   3    1.90    1.70
   1  17  -3    1.20    1.10
  -1  17   3   -1.80    1.30
  -1  17   3    2.20    1.10
   1  17  -3    1.00    1.20
  -1  17   3    2.70    1.60
  -1  17  -3   -0.90    1.30
  -1  17  -3    1.60    1.10
  -1  17  -3    0.50    1.10
   1  17   3    0.30    1.10
  -2  17   3   79.19    3.70
  -2  17   3   77.59    3.80
  -2  17   3   69.89    4.30
   2  17  -3   68.69    4.50
   2  17  -3   77.69    3.80
  -2  17   3   81.79    4.20
   2  17  -3   76.49    3.90
   2  17   3   75.19    3.80
  -2  17  -3   78.59    3.70
  -2  17  -3   79.09    4.10
  -2  17  -3   80.59    3.80
  -3  17   3    2.60    1.20
  -3  17   3    0.10    1.00
   3  17  -3    1.20    1.00
  -3  17   3    1.00    1.70
  -3  17  -3   -0.40    1.20
  -3  17  -3    0.90    0.80
   3  17   3   -0.10    0.90
  -3  17  -3    5.40    1.60
   4  17  -3    1.90    0.90
  -4  17   3    1.60    0.80
  -4  17   3    3.00    1.00
  -4  17   3    1.10    1.40
   4  17   3    2.40    0.80
  -4  17  -3    2.00    0.90
  -4  17  -3    3.90    1.20
  -4  17  -3    1.10    0.80
  -5  17   3    4.50    1.20
  -5  17   3    7.10    2.10
   5  17  -3    4.40    1.40
  -5  17   3    7.80    1.60
  -5  17  -3    6.00    1.30
  -5  17  -3    4.30    1.10
   5  17   3    5.30    1.20
   6  17  -3   10.50    1.30
  -6  17   3    7.30    2.20
  -6  17   3   10.30    1.30
  -6  17   3   10.30    1.60
  -6  17  -3    9.50    1.40
   6 -17  -3   15.30    1.80
  -6  17  -3    8.90    1.20
   6  17   3    9.30    1.20
   0  18  -3   32.90    2.30
   0  18  -3   31.70    2.40
   0  18  -3   27.10    2.50
   0  18   3   30.20    2.50
  -1  18   3   90.19    4.20
   1  18  -3   76.39    4.00
   1  18  -3   88.89    3.80
  -1  18   3   72.19    5.00
   1  18  -3   83.09    4.00
   1  18   3   90.69    4.00
  -1  18  -3   87.79    3.90
  -1  18  -3   79.89    4.10
  -1  18  -3   83.69    4.00
   2  18  -3   16.60    1.90
   2  18  -3   18.70    2.00
  -2  18   3   18.90    2.80
  -2  18   3   20.70    1.90
  -2  18  -3   18.40    2.50
  -2  18  -3   17.40    2.20
  -3  18   3   12.80    2.50
   3  18  -3   12.50    1.80
  -3  18   3   13.70    1.90
  -3  18   3    8.90    1.50
  -3  18  -3   10.00    1.40
  -3  18  -3    9.40    1.50
   3  18   3   11.30    1.50
  -3  18  -3    8.80    1.90
  -4  18   3    0.70    1.40
  -4  18   3    0.30    0.80
  -4  18   3   -0.70    0.90
   4  18  -3   -0.60    0.90
  -4  18  -3    1.10    1.00
   4  18   3    1.10    0.70
  -4  18  -3    1.00    0.80
  -4  18  -3    1.00    0.80
   5  18  -3   13.30    1.50
  -5  18   3   12.00    1.90
  -5  18   3   10.90    1.30
  -5  18   3   12.00    2.30
  -5  18  -3    7.80    1.60
   5  18   3   11.50    1.30
  -5  18  -3   11.20    1.30
  -6  18   3    6.20    1.20
   6  18   3    4.40    1.00
  -6  18  -3    4.70    1.00
  -6  18  -3    5.10    1.40
   0  19  -3    0.30    0.80
   0  19   3    0.20    0.90
   0  19  -3    1.40    1.10
   0  19  -3   -0.50    0.90
  -1  19   3    1.90    1.10
   1  19  -3    3.10    1.10
  -1  19   3    1.30    1.00
   1  19  -3    0.30    0.90
   1  19  -3    0.40    1.20
  -1  19  -3    5.60    1.50
  -1  19  -3    2.10    1.10
  -1  19  -3   -0.10    0.70
   1  19   3    0.80    0.90
   2  19  -3    0.10    0.90
  -2  19   3   -1.30    0.90
  -2  19   3    0.00    0.90
   2  19   3    1.60    0.80
  -2  19  -3   -1.10    0.70
  -2  19  -3    0.80    1.10
  -2  19  -3    0.40    0.80
   3  19  -3    3.10    1.00
  -3  19   3    2.00    0.90
  -3  19   3    2.70    1.10
  -3  19  -3    2.10    0.90
  -3  19  -3    3.90    1.30
   3  19   3    1.10    0.80
  -3  19  -3    2.30    1.00
  -4  19   3   -0.20    0.80
  -4  19   3    0.60    0.70
   4  19  -3   -0.70    0.80
   4  19   3    0.10    0.70
  -4  19  -3    0.80    0.70
  -4  19  -3    0.60    0.90
   5  19  -3    0.20    0.80
  -5  19   3   -0.90    0.70
  -5  19   3    0.50    0.90
  -5  19  -3    1.80    0.80
   5 -19  -3    0.50    0.70
  -5  19  -3    0.50    0.70
   5  19   3    1.40    0.70
   0  20  -3   41.90    2.50
   0  20  -3   44.50    2.30
   0  20   3   43.50    2.50
   0  20  -3   44.50    2.60
  -1  20   3   10.30    1.70
  -1  20   3   11.30    1.90
   1  20  -3   12.30    1.80
   1  20   3    9.80    1.70
  -1  20  -3    9.10    1.50
  -1  20  -3   10.20    1.70
  -1  20  -3   10.70    1.60
   2  20  -3    1.00    0.90
  -2  20   3    0.30    0.90
  -2  20   3    0.90    0.90
  -2  20  -3    0.30    0.70
  -2  20  -3    0.30    1.10
  -2  20  -3   -0.30    0.90
  -3  20   3   14.50    1.40
  -3  20   3   16.20    1.60
   3  20  -3   14.50    1.60
  -3  20  -3   18.90    1.80
   3  20   3   13.30    1.40
  -3  20  -3   15.40    1.40
  -4  20   3    0.70    0.70
   4  20  -3   -0.80    0.80
  -4  20   3    0.40    0.80
  -4  20  -3   -0.70    0.90
  -4  20  -3    0.00    1.00
   0  21   3   -0.50    0.80
   0  21  -3    0.20    0.90
   0  21  -3   -0.30    1.30
  -1  21   3   12.90    1.50
  -1  21  -3   12.60    1.50
  -1  21  -3   12.30    1.90
   1  21   3   13.70    1.90
   2  21  -3   12.90    1.60
  -2  21   3   14.40    1.50
  -2  21   3   20.70    1.90
   2  21   3   14.40    1.40
  -2  21  -3   15.60    1.30
  -2  21  -3   17.70    1.70
  -3  21   3    2.50    0.80
  -3  21   3    5.60    1.40
   3  21  -3    0.70    1.00
  -3  21  -3    5.30    1.50
   3  21   3    3.70    1.10
  -3  21  -3    3.20    0.70
   0  22  -3   78.89    3.30
   0 -22  -3   79.19    3.80
   0  22   3   80.19    3.20
  -1  22   3    0.80    0.70
   1 -22  -3    0.60    0.60
  -1  22  -3   -0.80    1.10
   1  22   3    1.00    0.70
   0   0  -4 2467.35   80.39
   0   0   4 2592.64   80.59
  -1   0   4   59.99    2.10
   1   0   4   56.49    2.30
  -1   0  -4   55.19    2.30
  -2   0   4  178.88    5.90
  -2   0   4  190.78    6.00
  -2   0  -4  169.58    6.30
   2   0   4  191.88    6.30
   3   0   4   59.49    2.60
  -3   0  -4   61.79    2.70
  -4   0  -4  141.09    5.20
  -4   0   4  138.89    5.20
   4   0   4  139.19    5.30
  -4   0  -4  138.59    5.40
  -5   0   4   81.79    3.60
  -5   0  -4   84.99    3.60
  -6   0   4   78.49    3.70
  -6   0  -4   71.89    3.80
  -6   0   4   72.19    4.10
  -6   0  -4   74.09    4.30
  -6   0   4   75.09    4.80
  -6   0  -4   78.89    3.60
  -7   0   4   17.30    2.40
  -7   0   4   18.20    3.20
  -7   0  -4   15.50    2.60
  -7   0   4   16.40    2.10
  -7   0  -4   19.90    2.00
  -7   0  -4   21.00    2.20
  -8   0   4   25.90    2.30
  -8   0  -4   21.60    2.20
  -8   0   4   22.80    2.30
  -8   0  -4   20.80    3.70
  -8   0  -4   22.80    2.20
  -8   0   4   26.30    3.10
  -9   0  -4    0.00    1.00
  -9   0   4    1.10    1.10
  -9   0  -4    1.90    1.10
  -9   0   4    0.90    1.40
 -10   0   4   48.30    2.60
 -10   0  -4   45.10    2.90
 -10   0  -4   46.50    2.50
 -10   0   4   45.00    2.40
 -10   0  -4   49.70    2.70
   0   1   4   -0.10    0.20
   0  -1   4    0.30    0.30
   0  -1  -4    0.00    0.30
  -1  -1  -4   22.80    1.20
  -1   1   4   23.00    1.10
   1  -1   4   23.50    1.30
  -1  -1   4   22.10    1.10
   1   1   4   24.20    1.30
  -1   1  -4   20.30    1.20
  -1  -1   4   21.80    1.20
   1  -1  -4   23.70    1.10
  -2  -1  -4    1.40    0.50
  -2   1   4    1.30    0.40
   2  -1   4    0.80    0.40
  -2  -1   4    1.60    0.40
  -2   1  -4    1.10    0.50
  -2  -1   4    1.30    0.30
   2   1   4    0.90    0.50
   3  -1   4   87.39    3.60
  -3  -1  -4   87.69    3.60
  -3  -1   4   88.69    3.10
  -3  -1   4   97.69    3.10
  -4   1   4   96.79    3.80
  -4  -1  -4   93.09    4.00
   4  -1   4   94.69    3.90
  -4  -1  -4   97.69    3.80
  -4   1  -4   92.29    3.70
  -4  -1   4   91.29    3.80
   4   1   4   88.69    3.90
  -5   1   4  212.58    7.40
  -5   1  -4  207.88    7.40
  -5  -1   4  198.58    7.40
  -6   1   4   24.80    2.10
  -6   1   4   19.70    3.40
  -6  -1  -4   23.90    2.10
  -6  -1  -4   23.10    2.70
  -6   1   4   24.20    2.80
  -6  -1  -4   23.00    2.30
  -6  -1   4   22.70    2.10
  -6   1  -4   21.60    2.00
  -6  -1   4   21.50    2.60
  -6  -1   4   22.10    3.80
  -6   1  -4   23.20    2.70
  -6   1  -4   24.30    2.90
  -7   1   4   24.60    2.60
  -7  -1  -4   25.60    2.30
  -7  -1  -4   27.40    2.90
  -7   1   4   23.60    2.40
  -7  -1  -4   25.70    2.30
  -7   1   4   17.10    3.20
  -7  -1   4   23.70    2.40
   7  -1  -4   20.50    3.40
  -7  -1   4   29.00    3.30
  -7   1  -4   18.10    2.30
  -7   1  -4   27.70    2.30
  -7   1  -4   25.60    2.80
  -7  -1   4   20.40    2.50
  -8  -1  -4   25.90    2.30
  -8   1   4   28.50    3.10
  -8  -1  -4   29.40    2.80
  -8  -1  -4   24.10    2.10
  -8   1   4   27.90    2.50
  -8   1   4   29.40    2.50
  -8  -1   4   24.10    3.00
  -8   1  -4   22.40    2.30
  -8   1  -4   27.60    2.80
  -8   1  -4   25.30    2.30
  -8  -1   4   24.10    2.40
  -8  -1   4   25.90    2.30
  -9  -1  -4    6.70    1.60
  -9   1   4    7.60    1.90
  -9  -1  -4    8.00    1.80
  -9   1   4   10.20    2.30
  -9   1  -4   11.60    2.10
  -9  -1   4   11.80    2.00
  -9   1  -4    8.50    1.70
  -9  -1   4    6.80    2.00
 -10  -1  -4    6.50    2.10
 -10   1   4    5.20    1.60
 -10   1   4    7.30    1.10
 -10  -1  -4    7.80    1.20
 -10   1  -4    6.70    1.10
 -10  -1   4    7.10    1.70
 -10  -1   4    3.00    1.70
 -10   1  -4    4.30    1.30
   0   2   4  395.16   12.30
   0  -2   4  374.76   12.40
   0  -2  -4  368.86   12.30
  -1   2   4    9.10    0.70
  -1  -2  -4    7.50    0.80
   1  -2   4    6.80    0.80
   1  -2  -4    8.00    0.60
   1   2   4    6.90    0.80
  -2  -2  -4  109.09    4.40
   2  -2   4  119.69    4.40
  -2   2   4  124.09    3.90
  -2  -2   4  113.79    4.10
   2   2   4  120.39    4.40
   2  -2  -4  118.89    3.90
   3  -2   4  396.86   13.00
  -3  -2  -4  401.26   13.20
  -3  -2  -4  406.56   13.10
  -3  -2   4  398.56   12.70
   3   2   4  383.66   13.10
  -3  -2   4  372.56   13.10
   4  -2   4   96.39    3.90
  -4  -2  -4   95.49    4.20
   4  -2   4   96.09    3.90
  -4   2   4   92.79    3.80
  -4  -2  -4   90.69    3.70
   4   2   4   91.39    4.10
  -4  -2   4   93.59    3.80
  -4   2  -4   88.79    3.70
  -5   2   4   27.80    2.20
  -5  -2  -4   26.10    1.90
  -5  -2   4   21.40    2.00
  -5   2  -4   28.20    2.00
  -6  -2  -4   52.39    3.10
  -6  -2  -4   57.09    3.00
  -6   2   4   56.79    3.70
  -6   2   4   56.19    3.10
  -6   2   4   53.49    4.10
  -6  -2  -4   58.69    3.60
  -6  -2   4   45.20    4.10
  -6  -2   4   57.19    3.10
  -6   2  -4   56.89    2.90
  -6  -2   4   56.69    3.40
  -6   2  -4   51.49    3.40
  -6   2  -4   56.19    3.80
  -7   2   4    0.40    1.30
  -7  -2  -4    0.30    1.30
  -7  -2  -4   -0.60    1.00
  -7  -2  -4    0.00    1.10
  -7   2   4    3.20    1.40
  -7   2   4    0.50    1.60
  -7  -2   4    1.90    1.20
  -7  -2   4    0.60    1.10
  -7   2  -4    0.50    1.10
  -7  -2   4    3.30    1.80
  -7   2  -4   -2.40    1.50
  -7   2  -4    1.00    1.30
  -8   2   4   14.90    3.00
  -8  -2  -4   12.60    1.90
  -8   2   4   11.60    2.30
  -8   2   4   16.80    2.10
  -8  -2  -4    9.80    2.50
  -8  -2  -4   15.30    1.90
  -8   2  -4   13.50    2.00
  -8  -2   4   16.70    3.00
  -8   2  -4    9.40    2.00
  -8  -2   4   11.50    1.90
  -8  -2   4   14.40    2.10
  -8   2  -4   12.80    2.40
  -9   2   4    0.00    0.90
  -9   2   4    0.30    1.00
  -9  -2  -4    0.30    0.70
  -9  -2  -4   -0.60    1.10
  -9  -2  -4   -0.40    1.10
  -9  -2   4    0.20    0.70
  -9   2  -4   -1.30    0.70
  -9   2  -4    2.60    1.40
  -9  -2   4    0.80    1.10
  -9  -2   4    0.70    1.20
 -10   2   4    6.10    1.50
 -10  -2  -4    6.40    1.30
 -10   2   4    8.40    1.10
 -10  -2  -4    8.70    2.10
 -10  -2   4    7.00    2.30
 -10   2  -4    5.30    1.10
 -10   2  -4    6.90    1.50
 -10  -2   4   10.60    2.70
   0  -3  -4    0.00    0.30
   0   3   4   -0.20    0.30
   0  -3   4    0.10    0.30
  -1   3   4   36.60    1.60
   1  -3   4   38.10    1.80
  -1  -3  -4   33.00    1.90
   1   3   4   36.90    1.80
  -1  -3   4   37.80    1.70
   1  -3  -4   36.00    1.60
  -2  -3  -4  215.28    7.70
   2  -3   4  213.78    7.60
   2   3  -4  215.38    7.60
  -2   3   4  235.28    7.30
   2  -3   4  239.08    7.80
   2   3   4  226.28    7.70
  -2  -3   4  219.58    7.50
   2  -3  -4  213.68    7.30
  -3  -3  -4    2.80    0.80
   3  -3   4    1.90    0.70
  -3  -3  -4    2.10    0.80
   3  -3   4    3.50    1.20
  -3  -3   4    1.50    0.70
  -3  -3   4    2.90    0.90
   3   3   4    2.90    0.80
   4  -3   4   -0.90    0.80
   4  -3   4    0.80    1.00
  -4  -3  -4    0.90    1.00
  -4   3   4    0.40    1.10
  -4  -3  -4    0.20    0.90
  -4  -3   4   -0.80    0.80
   4   3   4   -0.70    1.20
  -4  -3   4    0.90    0.60
  -4   3  -4    0.10    0.90
  -5   3   4   50.19    2.80
  -5   3   4   39.90    3.60
  -5  -3  -4   45.10    3.20
  -5   3   4   48.40    5.30
  -5  -3  -4   49.20    2.90
  -5  -3  -4   58.19    2.80
  -5   3  -4   41.90    3.40
  -5   3  -4   53.59    2.70
  -5  -3   4   52.89    2.70
  -6  -3  -4   65.79    3.30
  -6  -3  -4   66.09    3.80
  -6   3   4   60.49    4.20
  -6   3   4   66.09    3.40
  -6  -3  -4   64.59    3.30
  -6   3   4   62.79    3.90
  -6  -3   4   60.29    3.30
  -6  -3   4   67.19    3.50
  -6   3  -4   64.89    3.80
  -6  -3   4   61.19    4.70
  -6   3  -4   63.49    3.20
  -6   3  -4   63.89    4.10
  -7   3   4  115.89    5.80
  -7  -3  -4  118.79    5.50
  -7  -3  -4  116.99    5.00
  -7   3   4  117.69    5.30
  -7   3   4  122.59    5.20
  -7  -3  -4  121.09    5.20
  -7   3  -4  116.89    5.30
  -7  -3   4  119.69    5.00
  -7  -3   4  125.09    5.90
  -7   3  -4  119.79    5.10
  -7   3  -4  119.29    5.70
  -7  -3   4  125.89    5.30
  -8  -3  -4    5.90    1.60
  -8   3   4    3.30    1.30
  -8   3   4    4.50    2.70
  -8  -3  -4    0.90    1.30
  -8  -3  -4    2.90    1.20
  -8   3  -4    4.20    1.30
  -8  -3   4    4.20    1.20
  -8  -3   4    3.50    1.70
  -8  -3   4    3.20    1.30
  -8   3  -4    8.20    2.30
  -8   3  -4    5.90    1.30
   8  -3  -4    4.20    2.10
  -9   3   4   33.50    2.60
  -9   3   4   31.50    2.20
  -9  -3  -4   35.50    2.10
  -9  -3  -4   37.00    2.50
  -9  -3  -4   40.00    2.40
  -9  -3   4   37.20    2.10
  -9   3  -4   31.50    2.10
  -9  -3   4   30.30    2.70
  -9   3  -4   35.70    2.50
  -9  -3   4   36.80    2.70
 -10   3   4    4.40    1.10
 -10   3   4    4.30    1.00
 -10  -3  -4    5.20    1.20
 -10  -3  -4    9.80    1.90
 -10  -3   4    2.60    1.40
 -10   3  -4    6.50    1.10
 -10   3  -4    8.00    1.60
   0  -4  -4  150.68    5.50
   0   4   4  167.98    5.60
   0  -4   4  154.78    5.60
  -1  -4  -4  114.49    4.50
  -1   4   4  128.29    4.40
   1   4  -4  125.39    4.60
   1  -4   4  128.19    4.60
   1   4   4  118.09    4.50
   1  -4  -4  120.69    4.30
  -1  -4   4  117.39    4.60
  -2  -4  -4    6.20    1.10
   2  -4   4   10.10    1.30
   2  -4   4    6.20    1.00
  -2   4   4    7.30    0.80
   2   4  -4    3.40    1.30
   2   4   4    5.00    1.20
   2  -4  -4    6.80    0.80
  -2  -4   4    8.00    1.00
  -3  -4  -4   89.39    3.90
   3  -4   4   82.79    3.80
   3   4  -4   85.49    3.70
  -3  -4  -4   83.99    3.50
   3  -4   4   87.69    3.60
   3  -4  -4   87.79    3.00
  -3  -4   4   93.89    3.60
  -3  -4   4   88.19    3.60
   3   4   4   84.99    3.90
  -4  -4  -4   36.90    2.20
   4  -4   4   36.40    2.80
   4  -4   4   37.40    2.40
  -4  -4  -4   34.40    2.90
  -4  -4   4   38.10    2.10
   4   4   4   33.20    3.30
  -4   4  -4   35.30    2.20
  -4  -4   4   36.00    2.20
  -5   4   4    2.70    1.70
  -5   4   4    4.20    1.50
  -5  -4  -4    2.20    1.10
  -5  -4  -4    1.80    1.50
  -5  -4  -4    4.70    1.40
  -5   4   4    1.20    1.80
  -5   4   4    2.80    1.70
  -5  -4   4    2.80    1.00
  -5  -4   4    2.10    1.20
  -5   4  -4    0.50    1.50
  -5   4  -4    6.30    1.70
  -5   4  -4    8.90    2.80
  -6   4   4    9.00    2.90
  -6  -4  -4    7.40    1.90
  -6   4   4    7.80    2.50
  -6  -4  -4    9.00    2.40
  -6   4   4    9.60    2.50
  -6  -4   4   10.30    2.10
  -6  -4   4    6.40    1.70
  -6   4  -4    6.50    1.60
  -6   4  -4    8.80    1.90
  -6  -4   4   10.90    3.70
  -6   4  -4    6.20    2.00
  -7  -4  -4    0.50    0.90
  -7   4   4    0.90    1.30
  -7  -4  -4   -0.60    1.40
  -7   4   4    0.20    1.60
  -7  -4  -4    0.90    1.20
  -7  -4   4    0.60    1.00
  -7   4  -4   -0.20    1.30
  -7   4  -4   -1.90    1.10
  -7  -4   4   -0.90    1.00
  -7  -4   4    1.00    1.90
  -7   4  -4   -0.20    1.30
  -8  -4  -4   40.50    3.00
  -8   4   4   52.09    3.70
  -8  -4  -4   50.89    3.20
  -8   4   4   43.20    3.10
  -8  -4  -4   52.39    2.80
  -8  -4   4   49.50    2.90
  -8   4  -4   47.10    3.00
  -8  -4   4   43.60    2.90
  -8   4  -4   47.50    3.50
  -8  -4   4   51.59    3.80
  -8   4  -4   51.19    3.20
  -9   4   4    0.80    0.80
  -9   4   4    1.60    1.10
  -9  -4  -4    0.60    0.80
  -9  -4  -4    2.00    1.10
  -9  -4   4   -0.90    1.10
  -9   4  -4    2.10    1.00
  -9  -4   4    3.80    1.30
  -9   4  -4    0.60    0.80
 -10  -4  -4   16.20    1.40
 -10   4   4   18.20    1.60
 -10  -4  -4   17.40    2.00
 -10   4   4   15.30    1.30
 -10   4  -4   18.70    1.40
 -10   4  -4   18.80    1.70
 -10  -4   4   17.40    2.10
   0   5   4   -0.40    0.50
   0  -5  -4    0.50    0.60
   0  -5   4   -0.40    0.50
   0   5  -4    0.30    0.60
   1   5  -4  208.58    7.40
   1  -5   4  209.88    7.30
  -1   5   4  226.08    7.20
  -1  -5  -4  199.28    7.30
   1   5   4  213.68    7.40
   1  -5  -4  200.88    7.10
  -1  -5   4  187.58    7.20
   2   5  -4 1415.36   45.10
   2  -5   4 1365.26   45.00
  -2  -5  -4 1352.36   45.10
  -2   5   4 1489.65   44.80
   2   5   4 1434.26   45.20
   2  -5  -4 1415.16   44.70
  -2  -5   4 1407.26   45.00
   3  -5   4  451.75   15.10
  -3  -5  -4  439.36   14.80
  -3   5   4  466.15   14.50
  -3  -5  -4  452.75   15.30
   3   5  -4  455.95   15.20
   3  -5   4  446.86   15.30
   3   5   4  433.56   15.30
  -3  -5   4  441.46   15.00
  -3  -5   4  463.95   14.90
   3  -5  -4  457.55   14.50
   4  -5   4   31.50    2.60
  -4  -5  -4   26.10    1.90
   4  -5   4   25.70    2.90
   4   5  -4   27.10    3.00
  -4  -5  -4   23.80    2.90
  -4   5  -4   28.40    2.10
  -4  -5   4   27.60    2.60
  -4  -5   4   28.70    1.90
   4   5   4   22.00    3.50
  -5  -5  -4   66.59    3.20
  -5   5   4   67.59    4.00
  -5  -5  -4   68.39    3.30
  -5   5   4   65.19    3.60
  -5  -5  -4   65.59    3.80
  -5   5   4   66.29    4.10
  -5  -5   4   68.39    3.40
  -5  -5   4   71.79    3.30
  -5   5  -4   61.19    4.20
  -5   5  -4   66.69    3.20
  -5   5  -4   71.59    4.00
  -6  -5  -4    7.00    2.10
  -6   5   4    9.60    2.30
  -6   5   4    7.40    1.70
  -6   5   4   14.20    3.00
  -6  -5  -4    9.00    2.30
  -6  -5  -4    8.60    1.70
  -6  -5   4    9.00    2.40
  -6  -5   4    7.90    1.70
  -6   5  -4   10.60    2.00
  -6  -5   4    8.80    1.90
  -6   5  -4    6.30    1.60
  -6   5  -4    9.10    2.80
  -7   5   4    8.50    1.70
  -7   5   4    9.40    2.80
  -7  -5  -4   11.70    1.90
  -7  -5  -4    8.20    1.70
  -7  -5  -4   10.20    1.70
  -7  -5   4   10.90    1.90
  -7  -5   4    8.40    1.90
  -7  -5   4   10.50    3.40
  -7   5  -4   17.60    2.80
  -7   5  -4    9.30    2.30
  -8   5   4   -0.90    1.20
  -8  -5  -4   -0.50    1.20
  -8   5   4   -0.30    1.30
  -8  -5  -4   -0.30    1.10
  -8  -5   4    0.80    1.70
  -8   5  -4    1.60    1.20
  -8  -5   4    0.80    1.20
  -8   5  -4    1.50    1.30
  -9  -5  -4    1.70    1.40
  -9   5   4    2.20    0.80
  -9   5   4    0.90    1.10
  -9  -5  -4    2.60    0.90
  -9   5  -4    1.20    1.00
  -9  -5   4    0.80    1.10
  -9   5  -4    2.30    0.90
 -10   5   4   54.29    3.10
 -10  -5  -4   54.89    2.50
 -10   5   4   52.39    2.40
 -10  -5  -4   56.69    2.90
 -10  -5   4   55.29    2.90
 -10   5  -4   54.09    2.70
 -10   5  -4   56.99    2.50
   0  -6   4  315.37   10.50
   0   6  -4  306.17   10.60
   0  -6  -4  299.67   10.40
   0   6   4  296.97   10.50
   1  -6   4   90.69    3.90
  -1   6   4   88.49    3.80
   1   6  -4   94.29    4.00
  -1  -6  -4   85.59    3.80
  -1  -6   4   95.19    3.90
   1   6   4   93.89    4.00
   1  -6  -4   92.29    3.70
   2  -6   4   21.80    1.80
   2   6  -4   19.20    2.10
  -2  -6  -4   22.70    2.00
  -2   6   4   20.90    1.80
   2   6   4   23.80    2.20
  -2  -6   4   20.40    1.50
  -2  -6   4   22.90    1.90
   2  -6  -4   22.10    1.50
   3  -6   4   59.89    3.70
  -3  -6  -4   59.19    3.40
  -3  -6  -4   66.89    3.00
  -3   6   4   63.89    2.90
   3   6  -4   63.09    3.80
   3  -6   4   64.09    3.30
   3  -6  -4   63.19    2.70
  -3  -6   4   63.69    2.90
  -3  -6   4   62.69    3.30
   3   6   4   59.59    4.00
   4  -6   4    0.50    2.80
  -4  -6  -4    2.00    1.00
  -4  -6  -4    1.70    1.70
   4  -6   4    2.40    1.80
   4   6  -4    4.30    2.10
  -4  -6   4    5.20    1.40
  -4  -6   4    1.00    1.50
  -5  -6  -4  123.49    5.40
  -5  -6  -4  122.79    5.00
  -5   6   4  114.59    5.50
  -5  -6  -4  121.49    4.90
  -5   6   4  129.19    5.70
  -5   6   4  125.59    5.30
  -5  -6   4  118.29    5.00
  -5  -6   4  125.19    5.00
  -5   6  -4  123.59    5.60
  -5   6  -4  119.59    5.50
  -5   6  -4  118.99    5.90
  -6  -6  -4   49.40    2.90
  -6   6   4   41.50    3.50
  -6   6   4   47.10    3.10
  -6   6   4   49.99    3.50
  -6  -6  -4   44.70    2.70
  -6  -6  -4   48.90    3.20
  -6   6  -4   43.90    3.20
  -6  -6   4   49.10    3.00
  -6  -6   4   46.60    2.90
  -6   6  -4   44.40    3.70
  -7  -6  -4   11.90    1.90
  -7   6   4   11.10    2.70
  -7   6   4   12.90    2.40
  -7  -6  -4   11.90    2.20
  -7   6  -4   11.60    2.80
  -7   6  -4    9.50    2.40
  -7  -6   4   13.10    1.90
  -8  -6  -4   11.70    1.90
  -8   6   4   15.80    2.60
  -8   6   4   15.90    2.20
  -8  -6  -4   16.50    2.20
  -8   6  -4   14.60    2.70
  -8  -6   4   13.40    2.10
  -8   6  -4   14.40    2.20
  -9   6   4   17.80    1.70
  -9   6   4   20.70    2.10
  -9  -6  -4   23.30    2.00
  -9  -6  -4   15.90    1.70
  -9  -6   4   19.60    2.20
  -9   6  -4   16.30    2.20
  -9   6  -4   19.70    1.80
 -10  -6  -4    0.30    0.70
 -10  -6  -4    1.00    1.00
  10   6  -4    0.70    0.70
 -10   6   4    0.50    0.60
 -10   6   4   -0.80    0.80
 -10   6  -4    0.90    0.70
 -10  -6   4   -1.60    1.00
 -10   6  -4   -0.10    0.80
   0  -7   4    0.10    0.90
   0  -7  -4    0.00    0.80
   0   7   4    0.50    0.90
   0   7  -4    0.80    0.90
  -1   7   4   46.30    2.80
   1   7  -4   50.99    3.20
   1  -7   4   51.19    2.80
  -1  -7  -4   50.49    2.80
   1   7   4   44.40    2.90
   1  -7  -4   49.40    2.60
  -1  -7   4   49.80    2.80
  -2  -7  -4  185.88    7.50
   2  -7   4  202.68    7.40
  -2   7   4  196.58    7.20
   2   7  -4  193.38    7.70
  -2  -7   4  190.18    6.80
   2  -7  -4  194.28    7.00
  -2  -7   4  200.78    7.40
   2   7   4  193.68    7.70
   3  -7   4  154.58    7.00
  -3   7   4  149.69    6.00
   3   7  -4  150.28    7.00
  -3  -7  -4  162.08    5.80
  -3  -7  -4  158.68    6.70
   3  -7   4  163.88    6.50
  -3  -7   4  161.98    5.80
  -3  -7   4  164.38    6.60
   3  -7  -4  153.98    5.80
   4  -7   4  105.69    5.50
  -4   7   4   99.49    4.90
  -4  -7  -4  100.89    6.00
  -4  -7  -4  105.59    5.00
  -4   7   4   93.99    4.90
  -4   7   4  103.59    4.50
  -4  -7   4   98.69    5.70
  -4   7  -4  123.99    6.90
  -4  -7   4  108.19    4.30
  -5  -7  -4   48.70    2.80
  -5   7   4   46.60    3.40
  -5   7   4   50.69    3.60
  -5  -7  -4   48.40    3.20
  -5   7   4   53.59    3.20
  -5   7  -4   47.20    3.50
  -5   7  -4   42.10    3.40
  -5  -7   4   47.10    2.80
  -5   7  -4   51.89    4.20
  -6   7   4   14.70    2.70
  -6  -7  -4    6.40    2.10
  -6  -7  -4   10.40    1.90
  -6   7   4   14.10    2.30
  -6   7   4    9.70    2.70
  -6   7  -4   12.10    2.80
  -6   7  -4   10.40    2.20
  -6  -7   4   11.60    1.90
  -6   7  -4   10.00    2.40
  -7  -7  -4   45.20    3.00
  -7  -7  -4   40.10    2.70
  -7   7   4   48.10    3.70
  -7   7   4   41.70    3.20
  -7   7  -4   41.30    3.10
  -7   7  -4   34.70    3.50
  -8   7   4    7.80    2.10
  -8  -7  -4    8.20    1.80
  -8   7   4    5.80    1.40
  -8  -7  -4    8.70    1.80
  -8   7  -4    6.10    2.00
  -8  -7   4    6.50    1.80
  -8   7  -4    8.60    2.40
  -9   7   4   18.00    1.70
  -9   7   4   17.50    2.10
  -9  -7  -4   15.40    1.60
  -9  -7  -4   13.20    1.90
  -9  -7   4   17.20    2.00
  -9   7  -4   16.00    1.90
  -9   7  -4   18.30    1.80
 -10   7   4    0.40    1.10
  10   7  -4    1.10    0.60
 -10   7   4   -0.20    0.60
 -10   7  -4    0.20    0.80
 -10   7  -4   -0.10    0.60
  10   7   4    0.50    0.90
   0  -8  -4   51.09    3.00
   0  -8   4   55.29    3.20
   0   8   4   48.70    3.30
   0   8  -4   44.40    3.50
   1  -8   4  181.48    7.10
   1   8  -4  160.18    7.30
  -1   8   4  183.38    7.10
  -1  -8  -4  178.78    7.00
   1   8   4  171.18    7.30
  -1  -8   4  190.28    7.10
   1  -8  -4  185.48    6.90
  -2  -8  -4    1.00    1.10
  -2   8   4    8.00    2.60
   2  -8   4   -0.10    1.20
  -2  -8  -4    0.90    1.30
  -2  -8   4    2.20    1.00
  -2  -8   4    1.50    1.20
   2  -8  -4    2.80    1.20
   3  -8   4   15.60    3.00
  -3  -8  -4   17.80    1.90
  -3  -8  -4   16.60    3.40
   3  -8  -4   14.90    2.40
  -3  -8   4   19.50    3.30
  -3  -8   4   17.40    1.80
  -4   8   4    0.30    1.50
  -4   8   4    2.60    1.50
  -4   8   4    1.80    1.60
  -4   8   4    0.80    1.30
  -4  -8  -4    0.50    0.90
  -4  -8  -4    1.10    1.40
  -4   8  -4    2.10    1.60
  -4  -8   4   -4.90    2.70
  -4   8  -4    1.50    2.10
  -4   8  -4    1.80    2.90
  -4  -8   4    0.60    1.00
  -5   8   4   62.29    3.90
  -5  -8  -4   59.49    3.50
  -5   8   4   59.59    4.00
  -5  -8  -4   68.49    3.40
  -5   8   4   63.19    3.40
  -5   8  -4   64.29    3.70
  -5   8  -4   69.39    4.50
  -5   8  -4   68.89    4.00
  -5  -8   4   65.49    3.40
  -6   8   4   13.20    2.70
  -6  -8  -4   17.00    2.10
  -6  -8  -4   13.00    2.20
  -6   8   4   17.20    2.80
  -6   8   4   15.70    2.20
  -6   8  -4   14.10    2.60
  -6   8  -4   15.40    2.80
  -6  -8   4   15.20    2.00
  -6   8  -4   20.00    3.10
  -7  -8  -4   30.90    2.60
  -7   8   4   28.70    2.50
  -7   8   4   27.10    2.80
  -7  -8  -4   28.50    2.30
  -7   8   4   27.70    3.20
  -7   8  -4   27.30    3.40
  -7   8  -4   30.30    3.00
  -7   8  -4   31.00    2.90
  -7  -8   4   26.00    2.20
  -8   8   4    1.20    1.30
  -8  -8  -4    5.60    1.60
  -8   8   4    2.10    1.10
  -8  -8   4    2.30    1.10
  -8   8  -4    3.90    1.30
  -8   8  -4    1.70    1.80
  -9  -8  -4    0.50    0.90
  -9   8   4    0.20    0.80
   9   8  -4    0.90    0.60
  -9  -8  -4    1.70    0.80
  -9   8   4    0.90    1.00
  -9   8  -4    1.00    1.00
   9  -8  -4    0.10    1.20
  -9   8  -4    1.20    0.80
  -9  -8   4    0.20    1.00
   9   8   4    0.70    0.60
 -10   8   4    3.60    0.90
  10   8  -4    5.10    1.00
 -10   8   4    3.20    1.00
 -10   8  -4    4.50    1.00
 -10   8  -4    5.80    1.30
  10   8   4    3.90    0.80
   0  -9  -4   -0.60    1.20
   0  -9   4   -1.80    1.30
  -1   9   4   24.80    4.20
   1  -9   4   28.80    3.00
  -1  -9  -4   34.40    3.10
   1  -9  -4   35.90    2.90
  -1  -9   4   27.80    3.00
  -2  -9  -4    1.50    1.40
  -2  -9  -4    0.30    1.50
  -2   9   4   11.30    3.70
   2  -9   4    2.10    1.60
  -2  -9   4    9.00    3.00
   2  -9  -4    0.20    1.40
  -2  -9   4    2.10    1.10
  -3   9   4  105.59    4.70
   3   9  -4  124.09    5.80
  -3   9   4  109.39    4.70
  -3   9   4  108.89    5.10
  -3  -9  -4  106.79    4.60
  -3   9   4  117.19    5.20
   3  -9   4  111.19    6.20
  -3  -9   4  116.09    6.30
  -3  -9   4  119.89    4.60
   3   9   4  109.89    4.50
  -3   9  -4  105.89    4.70
  -3   9  -4  111.49    4.70
  -3   9  -4  105.29    5.10
  -4   9   4  235.28    8.50
  -4   9   4  238.78    9.00
  -4   9   4  236.18    9.10
  -4  -9  -4  225.78    8.50
  -4   9   4  246.08    8.60
  -4  -9  -4  242.18    8.50
  -4   9  -4  240.68    8.60
  -4   9  -4  229.58    8.60
  -4   9  -4  227.08    8.90
  -4  -9   4  235.68    8.50
  -4   9  -4  225.38    9.30
  -5   9   4   32.70    3.20
  -5   9   4   36.20    2.60
  -5  -9  -4   30.50    2.40
  -5   9   4   34.30    3.30
  -5  -9  -4   33.90    2.70
  -5  -9   4   28.20    2.40
  -5   9  -4   28.10    3.60
  -5   9  -4   36.60    2.80
  -5   9  -4   28.70    3.10
  -5   9  -4   22.40    3.40
  -6  -9  -4   -0.90    1.10
  -6   9   4   -0.30    1.10
  -6   9   4    0.20    1.50
  -6   9   4   -0.40    1.50
  -6  -9  -4    2.70    1.10
  -6   9  -4   -3.00    1.60
  -6   9  -4    0.50    1.30
  -6   9  -4    0.80    1.50
  -6  -9   4    1.30    1.10
  -7  -9  -4    2.40    1.20
  -7   9   4    3.10    1.30
  -7  -9  -4    3.80    1.20
  -7   9   4    2.80    1.50
  -7  -9   4    1.90    1.00
  -7   9  -4    1.90    1.70
  -7   9  -4    3.80    1.60
  -7   9  -4    3.60    1.40
  -8   9   4   27.70    2.60
  -8   9   4   31.20    2.30
  -8  -9  -4   31.10    2.10
  -8  -9  -4   30.40    2.30
   8   9  -4   30.70    1.90
  -8   9  -4   34.10    2.80
  -8   9  -4   29.20    2.40
  -8  -9   4   30.20    2.40
  -9   9   4    1.60    0.80
   9   9  -4    2.30    0.70
  -9   9   4    2.70    1.00
  -9  -9  -4    2.80    1.00
  -9   9  -4    1.40    1.00
  -9  -9   4    1.40    1.10
   9   9   4    2.10    0.60
  -9   9  -4    2.00    0.80
   9  -9  -4    2.90    1.50
   0 -10  -4  121.19    6.00
   0 -10   4  119.99    6.10
   1 -10   4   -2.40    1.70
  -1 -10  -4    0.50    1.90
  -1 -10   4    2.20    1.80
   1 -10  -4    0.20    1.60
  -2  10   4    0.60    1.30
  -2  10   4    0.10    1.10
  -2  10   4    0.90    1.40
  -2  10   4   -1.00    1.30
   2 -10   4    2.20    2.10
  -2  10  -4   -0.20    1.20
   2 -10  -4    3.20    2.00
   2  10   4   -0.40    1.00
  -2  10  -4    0.20    1.20
  -2 -10   4   -2.40    1.20
  -3 -10  -4   27.00    2.50
  -3  10   4   22.90    2.90
  -3  10   4   22.20    3.00
   3  10  -4   23.60    2.30
  -3  10   4   27.00    2.40
  -3  10   4   26.40    2.40
   3  10   4   22.90    2.10
  -3  10  -4   25.60    2.40
  -3  10  -4   22.10    2.60
  -3 -10   4   25.00    2.30
  -3  10  -4   21.40    3.10
  -4  10   4   29.00    3.20
   4  10  -4   28.50    2.40
  -4 -10  -4   31.30    2.60
  -4  10   4   35.80    2.70
  -4  10   4   30.60    2.50
  -4  10   4   28.50    3.10
  -4 -10  -4   30.10    2.50
  -4  10  -4   39.00    4.20
  -4  10  -4   27.70    2.90
  -4  10  -4   32.80    2.70
   4  10   4   30.30    2.20
  -4 -10   4   32.90    2.50
  -4  10  -4   29.80    3.30
  -5 -10  -4   11.40    2.10
  -5  10   4   12.60    2.70
   5  10  -4   12.90    1.90
  -5 -10  -4   11.20    2.10
  -5  10   4   12.50    2.70
  -5  10   4   11.40    2.00
  -5 -10   4   11.40    2.00
  -5  10  -4   15.30    2.20
  -5  10  -4    9.70    2.30
  -5  10  -4   11.10    2.60
  -6  10   4  178.88    7.70
  -6  10   4  181.68    7.10
  -6 -10  -4  185.98    7.10
  -6  10   4  188.68    7.60
   6  10  -4  184.88    6.90
  -6  10  -4  186.38    7.20
  -6  10  -4  183.98    7.50
  -6  10  -4  194.68    7.80
  -6 -10   4  166.58    8.00
  -7  10   4   -1.90    1.30
  -7 -10  -4    1.40    1.10
  -7  10   4    4.20    1.20
  -7  10   4   -1.60    1.10
   7  10  -4    0.80    0.90
  -7 -10  -4    1.00    1.10
   7  10   4    1.60    0.80
  -7  10  -4    2.30    1.30
  -7 -10   4    0.80    1.10
  -7  10  -4    1.40    1.60
  -7  10  -4    0.20    1.30
  -8 -10  -4   10.00    1.70
  -8  10   4   10.60    2.00
   8  10  -4    8.40    1.30
  -8  10   4    8.20    1.60
  -8 -10   4   12.00    1.80
   8  10   4   10.10    1.30
  -8  10  -4    7.60    1.80
  -8  10  -4    8.50    2.20
  -9  10   4    1.40    0.90
  -9 -10  -4    0.70    1.10
  -9  10   4    0.90    0.70
   9  10   4    3.40    0.90
  -9  10  -4    2.90    0.80
  -9  10  -4    1.60    0.90
   9 -10  -4    2.10    1.20
  -9 -10   4    1.20    1.10
   0  11   4   -1.80    1.30
   0  11  -4   -0.70    1.20
   0  11  -4   -1.40    1.20
   0  11  -4   -0.60    1.40
   0  11   4    0.50    1.30
   0  11   4    1.90    1.20
  -1  11   4    8.20    1.60
  -1  11   4    4.40    1.30
   1  11  -4    7.40    2.40
  -1  11   4    5.20    1.40
  -1  11   4    4.00    1.50
   1  11  -4    5.90    1.50
   1  11  -4    7.80    2.00
   1  11   4    7.80    2.10
  -1  11  -4    1.50    1.30
   1  11   4    4.60    1.40
   1  11   4    4.00    1.30
  -1  11  -4    4.30    1.50
  -1  11  -4    7.60    1.90
   2  11  -4  135.59    5.60
  -2  11   4  130.89    5.60
  -2  11   4  138.79    5.80
   2  11  -4  131.49    5.80
  -2  11   4  135.39    5.40
   2  11  -4  131.99    5.30
  -2  11   4  133.59    5.80
   2 -11  -4  135.69    8.20
   2  11   4  135.39    5.30
  -2 -11   4  130.89    5.40
  -2  11  -4  138.19    5.50
  -2  11  -4  138.79    5.50
   2  11   4  133.59    5.90
  -2  11  -4  130.09    5.80
  -3  11   4  107.79    4.60
   3  11  -4   89.99    4.90
   3  11  -4  101.19    4.30
  -3  11   4   99.69    4.50
  -3  11   4  102.19    4.90
  -3  11   4  108.99    5.10
  -3  11  -4  103.59    4.50
  -3  11  -4  100.59    5.00
  -3  11  -4   98.39    4.50
  -3 -11   4   99.29    4.50
   3  11   4  101.19    4.30
  -4  11   4   32.60    4.00
  -4  11   4   33.90    2.60
  -4 -11  -4   30.00    2.70
   4  11  -4   28.80    2.40
  -4  11   4   32.30    3.70
  -4  11  -4   33.90    2.70
  -4  11  -4   32.90    2.90
  -4 -11   4   37.70    2.70
  -4  11  -4   27.50    3.20
  -4  11  -4   26.40    4.10
   4  11   4   28.80    3.30
  -5  11   4   68.49    4.90
  -5 -11  -4   71.79    3.70
  -5  11   4   68.49    3.60
   5  11  -4   63.19    3.40
  -5  11   4   69.99    4.20
  -5  11  -4   68.59    3.80
  -5  11  -4   69.19    3.70
  -5  11  -4   66.49    4.60
  -5  11  -4   68.19    4.10
   5  11   4   67.89    3.40
  -5 -11   4   72.29    3.70
   6  11  -4    2.00    1.10
  -6 -11  -4    0.50    1.10
  -6  11   4   -0.70    1.50
  -6  11   4    1.90    1.10
  -6  11   4    0.50    1.50
   6  11   4    1.60    0.90
  -6  11  -4    0.60    1.80
  -6  11  -4    2.70    1.30
  -6  11  -4    0.40    1.40
  -6 -11   4    0.20    1.00
  -7 -11  -4    2.30    1.20
   7  11  -4    0.50    0.80
  -7  11   4   -0.70    1.00
  -7  11   4    1.80    1.10
  -7  11   4    2.10    1.20
  -7  11  -4    2.30    1.20
  -7 -11   4    0.60    1.10
   7  11   4    1.40    0.90
  -7  11  -4    0.70    1.20
  -8  11   4    0.80    0.90
  -8  11   4   -0.40    1.10
  -8 -11  -4    1.50    1.10
   8  11  -4    0.90    0.70
  -8  11  -4    1.50    1.00
  -8 -11   4    0.10    1.20
   8  11   4    0.30    0.60
  -8  11  -4   -0.30    1.20
   9  11  -4   -0.10    0.60
  -9  11   4    2.00    0.90
  -9  11   4    1.80    0.70
  -9  11  -4    4.20    1.20
  -9  11  -4    1.00    1.00
   9 -11  -4    2.50    1.10
   9  11   4    1.00    0.50
   0  12  -4   10.70    2.20
   0  12   4   12.60    2.00
   0  12   4   13.20    2.60
   0  12  -4    9.10    2.40
   0  12   4   11.40    2.80
   0  12  -4   13.30    2.30
   0  12   4   17.80    2.20
  -1  12   4   40.30    3.10
  -1  12   4   48.60    3.20
   1  12  -4   38.60    3.00
  -1  12   4   38.30    2.60
   1  12  -4   39.60    3.10
  -1  12   4   41.00    2.90
   1  12  -4   38.30    2.90
   1  12   4   42.80    2.60
  -1  12  -4   39.40    2.70
  -1  12  -4   42.00    2.80
  -1  12  -4   44.90    3.20
   1  12   4   44.30    3.10
   1  12   4   39.70    3.00
   2  12  -4   64.89    4.10
  -2  12   4   74.09    3.80
   2  12  -4   69.99    4.00
  -2  12   4   72.19    4.00
   2  12  -4   73.79    3.60
  -2  12   4   71.69    3.50
  -2  12   4   75.49    4.00
  -2  12  -4   74.69    4.20
   2  12   4   72.79    3.40
  -2  12  -4   77.99    3.60
   2  12   4   75.99    3.90
   2  12   4   67.29    4.00
  -2  12  -4   71.69    3.60
  -3  12   4   12.40    2.60
  -3  12   4   14.40    2.20
  -3  12   4   12.10    2.80
   3  12  -4   13.60    3.00
  -3  12   4   14.30    2.10
   3  12  -4   13.40    2.00
  -3  12  -4   11.70    2.20
  -3  12  -4   16.30    2.10
  -3  12  -4   15.40    2.80
  -3 -12   4   15.50    2.40
   3  12   4   12.20    1.80
  -4 -12  -4   10.00    2.50
  -4  12   4   11.10    2.60
  -4  12   4    9.20    2.00
  -4  12   4    8.10    2.10
  -4  12   4   10.70    2.60
   4  12  -4    8.80    1.80
  -4  12  -4    5.20    2.70
  -4  12  -4    9.00    2.00
  -4  12  -4    7.70    2.00
   4  12   4    7.70    1.70
  -4 -12   4    8.40    2.30
  -5 -12  -4   37.60    2.90
  -5  12   4   36.40    3.20
  -5  12   4   36.60    2.70
   5  12  -4   37.00    2.50
  -5  12   4   34.50    3.30
  -5 -12   4   43.50    3.90
  -5  12  -4   33.80    3.20
  -5  12  -4   38.20    3.00
  -5  12  -4   35.70    2.70
  -5  12  -4   39.20    4.00
   5  12   4   34.60    2.40
  -6  12   4   51.09    3.70
  -6  12   4   45.60    3.40
   6  12  -4   46.50    2.80
  -6  12   4   48.60    3.30
  -6 -12  -4   43.90    2.90
  -6  12  -4   47.30    3.70
  -6  12  -4   46.00    3.00
  -6 -12   4   47.40    2.90
  -6  12  -4   48.60    3.30
   6  12   4   47.90    2.70
   7  12  -4   23.10    1.80
  -7  12   4   21.80    2.40
  -7 -12  -4   25.90    2.40
  -7  12   4   24.50    2.00
  -7  12   4   23.80    2.10
   7  12   4   24.00    1.70
  -7  12  -4   23.50    2.20
  -7  12  -4   26.30    2.30
  -7 -12   4   24.40    2.40
  -7  12  -4   26.10    2.70
  -8  12   4    1.30    1.10
   8  12  -4    2.10    0.70
  -8 -12  -4    3.20    1.40
  -8  12   4    3.40    0.90
   8  12   4    1.40    0.60
  -8  12  -4    4.80    1.30
  -8  12  -4    3.30    1.00
  -8 -12   4    6.70    2.00
   9  12  -4   -0.20    0.70
  -9  12   4    1.70    0.70
  -9  12   4    1.90    0.90
   9  12   4    1.80    0.60
  -9  12  -4    0.40    0.70
   0  13   4   -1.10    1.70
   0  13  -4   -1.40    1.10
   0  13   4   -0.80    1.40
   0  13  -4    0.30    1.20
   0  13  -4   -1.30    1.40
   0  13   4   -1.00    1.10
   0  13   4    0.30    1.10
  -1  13   4   20.40    2.10
   1  13  -4   21.10    2.50
  -1  13   4   17.60    2.70
   1  13  -4   18.40    2.50
   1  13  -4   17.10    2.40
  -1  13   4   20.90    2.30
  -1  13   4   13.70    2.60
   1  13   4   17.60    2.40
   1  13   4   21.80    2.20
  -1  13  -4   15.90    2.20
   1  13   4   19.20    2.70
  -1  13  -4   17.80    2.20
  -1  13  -4   15.90    2.50
   2  13  -4    2.10    1.20
  -2  13   4    3.80    1.50
  -2  13   4    3.00    1.20
   2  13  -4    5.00    1.60
  -2  13   4    4.60    1.60
  -2  13   4    1.90    1.60
   2  13  -4    1.70    1.60
  -2  13  -4    2.40    1.60
  -2  13  -4    2.10    1.30
   2  13   4    2.50    1.40
   2  13   4    1.10    1.10
  -2  13  -4   -0.60    1.20
   2  13   4    2.90    1.60
  -3  13   4   14.40    2.10
   3  13  -4   14.00    3.70
   3  13  -4   13.50    1.90
  -3  13   4   11.50    2.50
  -3  13   4   10.70    2.80
  -3  13   4   16.20    2.20
   3  13   4    8.70    2.40
  -3  13  -4   11.20    2.10
  -3  13  -4   17.00    2.20
  -3  13  -4   13.30    2.60
   3  13   4   16.40    1.90
  -4  13   4   36.70    2.70
  -4  13   4   30.20    3.20
   4  13  -4   38.10    2.50
  -4  13   4   36.90    4.10
  -4  13  -4   33.70    3.20
  -4 -13   4   35.50    2.90
  -4  13  -4   34.50    2.70
  -4  13  -4   32.90    2.70
   4  13   4   36.60    2.40
  -5  13   4    0.50    1.40
  -5  13   4    1.00    1.50
   5  13  -4    1.00    0.90
  -5  13   4    0.90    1.00
  -5  13  -4    0.60    2.00
   5  13   4    1.30    0.90
  -5 -13   4    0.70    1.30
  -5  13  -4   -2.20    1.10
  -5  13  -4    0.30    1.10
  -5  13  -4   -1.60    1.40
  -6  13   4    7.90    2.30
  -6  13   4    7.50    2.10
  -6 -13  -4    6.90    1.50
  -6  13   4    8.60    1.70
   6  13  -4    6.50    1.50
  -6  13  -4   10.80    3.20
  -6  13  -4   12.00    2.30
   6  13   4    8.80    1.40
  -6 -13   4   11.80    2.30
  -6  13  -4   10.00    1.90
  -7  13   4    2.20    1.00
  -7  13   4    0.70    1.80
  -7 -13  -4    2.20    1.50
  -7  13   4    1.10    0.80
   7  13  -4    0.80    0.70
  -7  13  -4    1.30    1.10
   7  13   4    1.30    0.60
  -7  13  -4    1.80    1.00
  -7  13  -4    2.30    1.50
  -8  13   4    0.90    0.90
  -8  13   4    0.10    0.70
   8  13  -4    0.80    0.70
  -8  13  -4    1.10    1.30
   8  13   4    1.30    0.70
  -8  13  -4    0.70    0.80
   0  14  -4  162.08    6.70
   0  14   4  150.48    7.40
   0  14   4  167.98    6.40
   0  14   4  165.08    6.60
   0  14  -4  159.58    7.10
   0  14   4  172.98    6.60
   0  14  -4  166.38    6.50
  -1  14   4   67.49    3.50
  -1  14   4   64.29    4.00
   1  14  -4   67.59    3.60
   1  14  -4   61.99    3.40
  -1  14   4   66.19    3.70
   1  14   4   68.99    3.60
  -1  14  -4   65.99    3.50
  -1  14  -4   67.69    3.80
  -1  14  -4   67.99    3.60
   1  14   4   64.09    3.80
   2  14  -4   97.39    4.60
  -2  14   4   98.99    4.80
   2  14  -4  104.09    4.40
  -2  14   4   96.59    4.90
   2  14  -4   91.89    4.70
  -2  14   4  100.19    4.40
  -2  14   4   97.89    4.60
   2  14   4   92.79    4.60
  -2  14  -4   99.89    4.80
  -2  14  -4   97.09    4.40
   2  14   4   93.99    4.30
  -2  14  -4   97.69    4.50
  -3  14   4   29.10    2.90
   3  14  -4   26.70    2.30
  -3  14   4   29.60    2.40
  -3  14   4   28.50    2.50
  -3  14   4   27.00    3.00
  -3  14  -4   23.80    2.40
   3  14   4   25.40    2.30
  -3  14  -4   28.00    3.00
   3  14   4   33.50    2.70
  -3  14  -4   25.90    2.40
   4  14  -4  136.39    5.40
  -4  14   4  135.09    6.10
  -4  14   4  132.89    6.10
  -4  14   4  129.89    5.90
  -4  14  -4  133.09    5.70
   4  14   4  129.69    5.40
  -4  14  -4  132.39    5.50
  -4  14  -4  142.29    6.10
   4  14   4  136.69    5.60
  -5  14   4   67.39    4.00
  -5  14   4   64.29    4.10
   5  14  -4   70.29    3.30
  -5  14   4   68.19    3.50
  -5  14  -4   67.39    3.50
   5  14   4   68.19    3.40
  -5  14  -4   66.79    3.90
   5  14   4   66.69    3.50
  -5  14  -4   65.19    3.40
  -5 -14   4   64.19    3.90
  -6  14   4    0.00    0.80
   6  14  -4   -0.10    0.80
  -6  14   4    0.70    1.20
  -6  14   4   -0.20    1.10
   6  14   4   -0.40    0.60
  -6  14  -4   -1.70    1.80
  -6 -14   4   -0.50    1.60
  -6  14  -4    1.10    1.10
  -6  14  -4    0.50    1.10
   6  14   4    2.20    1.10
  -6  14  -4    0.40    0.90
  -7  14   4    5.40    1.80
  -7  14   4    9.80    1.50
  -7  14  -4    9.10    2.80
  -7  14  -4   12.40    1.80
   7  14   4   10.30    1.20
  -7 -14   4   12.60    2.70
  -7  14  -4    9.40    1.60
   8  14  -4   81.79    3.10
  -8  14   4   81.29    3.50
   8  14   4   70.79    3.20
  -8  14  -4   80.39    3.20
   0  15  -4    0.60    2.00
   0  15   4    0.20    1.60
   0  15  -4   -0.40    1.20
   0  15  -4    0.50    1.30
   0  15   4    0.80    1.60
   0  15   4   -1.30    1.10
   0  15   4    1.60    1.10
   1  15  -4   18.90    2.50
   1  15  -4   20.50    2.50
  -1  15   4   21.60    2.50
  -1  15   4   17.70    2.10
  -1  15   4   14.40    2.30
   1  15  -4   20.00    2.30
  -1  15   4   16.80    2.70
   1  15   4   20.10    2.20
   1  15   4   14.50    2.70
  -1  15  -4   15.30    2.20
   1  15   4   16.30    2.30
  -1  15  -4   18.10    2.60
  -1  15  -4   18.30    2.20
   2  15  -4   47.90    3.40
  -2  15   4   48.90    3.10
   2  15  -4   46.30    3.40
   2  15  -4   47.20    3.00
  -2  15   4   47.80    3.50
  -2  15   4   47.50    2.90
  -2  15   4   45.80    3.40
  -2  15  -4   48.60    3.00
  -2  15  -4   48.00    3.50
   2  15   4   47.30    3.00
  -2  15  -4   49.70    3.00
   2  15   4   47.30    3.30
  -3  15   4   16.60    2.70
  -3  15   4   16.80    2.40
  -3  15   4   15.00    2.50
  -3  15   4   17.50    2.60
   3  15  -4   21.80    2.20
  -3  15  -4   18.20    2.10
  -3  15  -4   16.10    2.20
   3  15   4   16.50    2.60
   3  15   4   16.50    1.90
  -3  15  -4   17.50    2.60
  -4  15   4    1.30    1.10
   4  15  -4    7.10    1.80
  -4  15   4    3.80    1.50
  -4  15   4    2.10    1.50
   4  15   4    1.50    1.30
  -4  15  -4    2.50    1.10
  -4  15  -4    3.80    1.20
  -4  15  -4   -0.50    1.50
   4  15   4    3.00    1.10
  -5  15   4   -0.80    0.80
  -5  15   4   -2.20    1.10
  -5  15  -4    0.10    0.90
  -5  15  -4    0.00    0.90
   5  15   4   -1.70    1.30
   5  15   4    0.10    0.80
  -6  15   4    1.30    0.80
  -6  15   4    0.30    1.20
  -6  15   4    0.70    1.10
   6  15  -4    1.40    0.80
   6 -15  -4   -0.30    1.00
   6  15   4    0.20    0.70
  -6  15  -4    1.30    0.90
  -6  15  -4   -1.10    1.00
  -7  15   4    3.50    1.10
  -7  15   4    2.70    0.90
  -7  15  -4    2.20    0.90
  -7  15  -4    2.50    0.90
   7  15   4    2.70    0.70
   0  16   4   26.60    2.90
   0  16   4   25.00    2.30
   0  16  -4   25.90    2.60
   0  16  -4   24.60    2.60
   0  16   4   29.90    3.10
   0  16   4   28.40    2.60
   0  16  -4   28.40    2.50
   1  16  -4   31.80    2.60
  -1  16   4   27.90    2.40
   1  16  -4   27.50    2.60
  -1  16   4   28.60    2.70
   1  16  -4   30.90    2.70
  -1  16   4   26.30    2.70
  -1  16   4   28.10    3.10
   1  16   4   25.70    2.90
  -1  16  -4   28.40    2.80
  -1  16  -4   26.60    2.50
   1  16   4   28.20    2.50
  -1  16  -4   29.30    3.10
   2  16  -4   28.20    2.80
  -2  16   4   27.20    3.10
   2  16  -4   26.80    2.30
  -2  16   4   21.80    2.80
   2  16  -4   24.30    2.70
  -2  16   4   23.40    2.20
  -2  16   4   24.20    2.50
  -2  16  -4   20.40    2.80
  -2  16  -4   24.30    2.30
  -2  16  -4   22.80    2.60
   2  16   4   22.20    2.20
   2  16   4   23.60    2.80
  -3  16   4   -1.20    1.20
  -3  16   4    0.10    1.10
  -3  16   4    0.10    1.50
   3  16  -4    1.50    1.10
  -3  16  -4    0.20    1.30
  -3  16  -4    2.70    1.50
   3  16   4    2.30    1.60
   3  16   4    0.60    1.00
  -3  16  -4    0.90    1.40
  -4  16   4   13.90    2.10
  -4  16   4   12.80    2.40
  -4  16   4   13.30    1.70
   4  16  -4   11.30    1.70
  -4  16  -4   10.90    2.30
   4  16   4   10.10    2.20
  -4  16  -4    7.00    1.70
  -4  16  -4   10.50    1.70
   5  16  -4    5.20    1.50
  -5  16   4    2.20    0.80
  -5  16   4    2.50    1.20
  -5  16   4    2.70    1.00
  -5  16  -4    5.30    1.50
  -5  16  -4    2.70    0.90
   5  16   4    2.50    0.70
  -5  16  -4    2.20    1.00
  -6  16   4   11.50    1.40
   6  16  -4   11.90    1.40
  -6  16   4   10.00    1.70
  -6  16   4   11.60    1.90
  -6  16  -4    8.90    1.50
  -6  16  -4   12.50    1.70
   6 -16  -4   12.80    1.80
   6  16   4   11.50    1.30
  -7  16   4    1.70    1.00
  -7  16   4    0.40    0.80
   7  16  -4    0.10    0.80
  -7  16  -4    1.00    0.80
  -7  16  -4    2.10    0.80
   7  16   4    0.90    0.60
   0  17   4    0.90    1.10
   0  17  -4    1.30    1.30
   0  17   4    3.10    1.60
   0  17  -4    0.20    1.20
   0  17  -4    0.90    1.10
   0  17   4    0.00    1.60
  -1  17   4    1.50    1.40
   1  17  -4   -0.20    1.20
   1  17  -4    0.00    1.20
   1  17  -4    0.90    1.10
  -1  17   4    1.10    1.30
  -1  17   4    2.00    1.60
  -1  17  -4   -0.30    1.30
  -1  17  -4    0.90    1.00
   1  17   4    1.60    1.20
   1  17   4    1.60    1.60
  -1  17  -4    0.30    1.10
  -2  17   4    8.00    2.00
  -2  17   4    4.20    1.60
   2  17  -4    3.30    1.20
   2  17  -4    2.50    1.40
  -2  17   4    2.10    1.30
   2  17  -4    2.50    1.30
  -2  17  -4    2.40    1.40
  -2  17  -4    4.50    1.20
   2  17   4    1.70    1.00
   2  17   4    2.10    2.00
  -3  17   4   27.30    2.50
  -3  17   4   28.50    2.20
  -3  17   4   22.10    2.60
   3  17   4   26.80    2.20
  -3  17  -4   24.40    1.90
  -3  17  -4   24.30    2.10
   4  17  -4   24.30    2.00
  -4  17   4   18.30    2.50
  -4  17   4   21.20    1.80
  -4  17   4   19.10    2.00
   4  17   4   19.60    1.70
  -4  17  -4   21.90    2.30
  -4  17  -4   21.90    1.80
  -4  17  -4   21.00    1.80
  -5  17   4    9.40    1.40
  -5  17   4    6.50    2.10
  -5  17   4    8.60    1.70
   5  17  -4   11.60    1.50
   5  17   4   10.60    1.50
  -5  17  -4    9.30    1.50
  -5  17  -4   10.40    1.50
  -5  17  -4    9.90    1.80
  -6  17   4    0.20    0.60
  -6  17   4    0.00    0.80
  -6  17  -4    1.10    0.90
   6 -17  -4   -0.40    1.00
   6  17   4   -0.10    0.60
  -6  17  -4    0.50    0.70
   0  18  -4  411.56   14.00
   0  18   4  454.65   15.60
   0  18   4  370.96   14.10
   0  18  -4  412.66   14.70
   0  18  -4  410.86   14.10
  -1  18   4   16.80    2.10
  -1  18   4   15.00    2.70
   1  18  -4   13.30    1.90
  -1  18   4   14.20    2.00
  -1  18  -4   12.50    2.00
   1  18   4   15.40    1.90
  -1  18  -4   13.50    1.90
   2  18  -4    6.10    1.80
  -2  18   4    5.00    1.50
   2  18  -4    6.50    1.80
  -2  18   4    8.50    2.10
  -2  18   4    9.00    1.60
  -2  18  -4    9.80    2.00
  -2  18  -4    5.40    1.00
   2  18   4    7.60    2.00
  -2  18  -4    7.90    1.70
  -3  18   4   27.60    2.00
   3  18  -4   25.80    2.20
  -3  18   4   27.40    2.80
  -3  18   4   30.60    2.30
  -3  18  -4   25.90    1.90
   3  18   4   25.20    1.90
  -3  18  -4   28.40    1.90
  -3  18  -4   24.70    2.40
  -4  18   4   -1.20    1.10
  -4  18   4    1.00    0.70
  -4  18   4    0.20    1.30
   4  18  -4    1.20    0.90
  -4  18  -4    0.10    1.00
   4  18   4   -0.40    0.90
  -4  18  -4    0.10    0.80
  -4  18  -4   -0.30    0.70
  -5  18   4    1.20    0.70
  -5  18   4   -3.20    1.80
  -5  18   4    2.30    1.60
   5  18  -4   -0.10    0.80
  -5  18  -4   -1.00    0.90
   5 -18  -4   -0.40    0.70
   5  18   4    0.60    0.60
  -5  18  -4   -0.90    0.60
   6  18  -4   56.69    2.50
   6  18   4   56.39    2.40
  -6  18  -4   52.49    2.30
  -6  18  -4   52.19    2.60
   0  19  -4    1.70    1.10
   0  19  -4    0.10    0.70
   0  19   4   -0.40    0.90
   0  19  -4    0.20    1.00
   1  19  -4    2.30    1.10
   1  19  -4    0.40    0.90
  -1  19   4   -1.00    1.20
   1  19  -4    1.20    1.20
  -1  19   4    0.40    1.00
   1  19   4   -0.10    0.90
  -1  19  -4   -0.50    0.60
  -1  19  -4    1.70    1.10
  -1  19  -4    1.30    0.80
   2  19  -4    1.20    1.10
  -2  19   4    1.60    1.60
  -2  19   4    1.10    1.00
  -2  19   4    2.40    1.00
   2  19  -4    2.30    1.00
  -2  19  -4    2.90    1.20
   2  19   4    2.40    0.90
  -2  19  -4    2.30    0.90
  -2  19  -4    1.50    0.70
   3  19  -4   -0.10    0.90
  -3  19   4    0.50    0.90
  -3  19   4   -0.10    0.80
  -3  19  -4    0.70    0.80
  -3  19  -4    0.10    1.00
  -3  19  -4    0.50    0.70
   3  19   4   -0.20    0.70
  -4  19   4    0.10    0.70
  -4  19   4    2.90    1.50
  -4  19   4    0.40    0.80
  -4  19  -4   -0.30    0.90
  -4  19  -4   -0.40    0.60
   4  19   4   -0.30    0.60
  -4  19  -4    0.30    0.60
  -5  19   4    1.30    0.70
   5  19  -4    3.10    1.00
  -5  19   4    2.20    1.40
  -5  19  -4    0.90    0.70
   5  19   4    2.20    1.00
   5 -19  -4    4.90    1.20
  -5  19  -4    1.80    0.90
   0  20   4  132.99    5.20
   0  20  -4  131.99    4.90
   0  20  -4  128.89    5.20
   0  20  -4  130.29    5.00
  -1  20   4   49.80    2.80
   1  20  -4   49.00    2.40
   1  20  -4   50.69    2.70
  -1  20  -4   48.90    2.90
   1  20   4   47.70    2.70
  -1  20  -4   50.39    2.80
  -1  20  -4   49.90    2.50
  -2  20   4   10.10    2.30
  -2  20   4    8.60    1.70
   2  20  -4   10.80    1.70
  -2  20  -4   11.20    1.70
   2  20   4   10.50    1.50
  -2  20  -4   10.30    1.40
  -2  20  -4   12.00    2.20
   3  20  -4    9.20    2.20
  -3  20   4    6.20    1.40
  -3  20   4    7.20    1.40
  -3  20  -4    6.30    1.40
  -3  20  -4    7.00    2.00
  -3  20  -4    5.90    1.20
   3  20   4    8.80    2.10
  -4  20   4    1.60    0.80
  -4  20   4    2.70    0.70
   4  20  -4    2.50    1.10
   4 -20  -4    2.40    0.60
   4  20   4    1.00    0.70
  -4  20  -4    5.30    1.60
  -4  20  -4    1.90    0.60
   0  21  -4   -0.10    1.10
   0 -21  -4    0.60    0.90
   0  21   4    0.80    0.80
   0  21  -4    0.30    1.00
   1  21  -4    0.60    1.00
  -1 -21  -4   -1.90    1.00
  -1  21   4   -1.30    0.80
  -1  21  -4    1.30    1.00
  -1  21  -4    0.80    0.80
   1  21   4    1.00    0.80
   2  21  -4   28.00    2.00
  -2  21   4   21.40    1.60
  -2  21  -4   25.30    2.00
  -2  21  -4   22.40    1.50
   2  21   4   22.10    1.90
  -3  21   4    8.20    1.20
   3  21   4    7.00    1.20
  -3  21  -4    8.90    2.60
  -3  21  -4    4.90    1.00
   3 -21  -4    6.40    1.00
   0  22   4    5.60    1.20
   0   0   5   -0.30    0.30
   0   0  -5    0.20    0.30
  -1   0  -5    0.20    0.30
  -1   0   5    0.20    0.30
   1   0   5   -0.10    0.40
   2   0   5    0.30    0.50
  -2   0   5    0.20    0.30
  -2   0   5   -0.10    0.30
  -2   0  -5    0.10    0.50
   3   0   5   -0.50    0.60
  -3   0  -5    0.70    0.60
  -3   0  -5   -0.40    0.70
  -4   0  -5    1.00    0.80
  -4   0   5   -0.40    0.80
  -4   0  -5    1.80    1.00
   4   0   5    1.00    1.00
  -5   0   5    0.30    0.90
  -5   0  -5    0.20    0.90
  -5   0  -5   -0.20    1.60
  -6   0   5    0.70    1.10
  -6   0   5   -0.80    1.60
  -6   0  -5    2.30    1.50
  -6   0   5    0.10    2.00
  -6   0  -5    1.70    0.90
  -6   0  -5   -0.10    1.30
   7   0  -5    1.80    1.70
  -7   0   5    2.30    1.30
  -7   0  -5    0.00    1.00
  -7   0  -5   -0.10    1.30
  -7   0   5    0.20    1.20
  -7   0   5   -1.50    1.80
  -7   0  -5    1.10    1.20
  -8   0  -5   -0.10    1.00
  -8   0  -5    0.40    1.00
  -8   0  -5    0.60    1.30
  -8   0   5    2.00    1.20
  -8   0   5   -0.30    1.10
  -8   0   5    0.60    1.70
  -9   0   5    0.60    1.30
  -9   0  -5   -0.40    1.00
  -9   0   5    0.40    0.80
  -9   0   5   -1.40    1.10
  -9   0  -5    0.90    1.10
  -9   0  -5   -0.10    0.70
 -10   0   5    1.00    1.10
 -10   0  -5    0.50    1.40
 -10   0  -5    3.60    1.30
 -10   0   5    0.80    0.90
   0  -1   5   -0.30    0.40
   0   1   5   -0.60    0.30
   0  -1  -5    0.10    0.30
  -1  -1  -5   47.70    2.20
  -1   1   5   52.69    2.10
   1  -1   5   53.79    2.30
   1  -1  -5   51.09    2.10
  -1  -1   5   52.69    2.20
  -1   1  -5   52.79    2.30
   1   1   5   56.19    2.30
   2  -1   5   31.30    1.80
  -2   1   5   31.50    1.30
  -2  -1  -5   27.30    1.70
   2   1   5   30.70    1.70
  -2  -1   5   30.40    1.50
  -2   1  -5   28.80    1.70
  -2  -1   5   29.50    1.40
   3  -1   5  160.78    6.10
  -3  -1  -5  154.08    5.90
  -3  -1  -5  175.98    6.30
  -3  -1   5  168.48    6.10
  -3  -1   5  176.88    5.60
  -3  -1   5  171.78    5.60
   3   1   5  169.28    6.20
   4  -1   5   -0.50    1.00
  -4   1   5   -0.30    0.80
  -4  -1  -5    0.50    1.00
  -4  -1  -5    1.00    0.80
   4   1   5    0.50    1.10
  -4   1  -5    0.60    0.80
  -4  -1   5    0.80    0.80
  -5  -1  -5   -0.80    1.40
  -5  -1  -5   -0.20    0.90
  -5   1   5   -0.20    1.00
  -5   1  -5    1.30    1.60
  -6   1   5    2.90    2.10
  -6  -1  -5   -0.30    0.90
  -6   1   5    0.50    1.10
  -6  -1  -5    1.60    1.30
  -6  -1  -5    2.70    1.40
   6   1  -5   -3.10    1.80
  -6   1   5   -1.00    1.50
  -6   1  -5    1.20    1.50
  -6  -1   5    0.70    1.00
  -6   1  -5   -0.10    0.90
  -6  -1   5   -1.20    1.40
  -6   1  -5   -1.50    1.60
  -6  -1   5    3.10    2.20
  -7  -1  -5   25.80    2.40
  -7   1   5   24.90    2.50
  -7   1   5   28.40    3.30
  -7  -1  -5   21.50    2.70
  -7  -1  -5   28.00    2.30
  -7   1   5   26.30    2.70
  -7   1  -5   25.10    2.30
  -7   1  -5   24.00    2.80
  -7  -1   5   27.70    2.50
  -7   1  -5   23.80    2.40
  -7  -1   5   29.40    2.50
  -7  -1   5   21.40    3.30
  -8   1   5    0.50    1.20
  -8   1   5    1.70    1.60
  -8  -1  -5   -0.40    1.00
  -8  -1  -5    0.30    1.00
  -8   1   5    0.50    1.30
  -8  -1  -5   -1.30    1.60
  -8   1  -5    0.60    1.00
  -8  -1   5    1.80    1.60
  -8   1  -5    1.50    1.30
  -8  -1   5    0.10    1.10
  -8   1  -5   -0.50    1.00
  -8  -1   5    0.50    1.00
  -9  -1  -5    5.40    1.60
  -9   1   5    4.40    1.50
  -9   1   5    3.50    1.20
  -9  -1  -5    6.20    1.30
  -9   1   5    7.00    1.30
  -9  -1  -5    7.50    1.90
  -9   1  -5    2.30    1.30
  -9   1  -5    5.10    1.70
  -9  -1   5    2.60    1.30
  -9  -1   5    6.20    1.30
  -9   1  -5    5.50    1.30
  -9  -1   5    6.70    2.00
 -10   1   5   42.70    2.50
 -10  -1  -5   41.20    2.20
 -10   1   5   43.90    2.10
 -10  -1  -5   44.20    2.70
 -10   1  -5   45.60    2.60
 -10   1  -5   42.10    2.10
   0  -2  -5  280.37    9.50
   0  -2   5  283.67    9.60
   0   2   5  297.77    9.50
   1  -2   5  189.28    6.30
  -1   2   5  175.48    5.90
  -1  -2  -5  165.38    6.20
  -1  -2   5  176.78    6.10
   1   2   5  171.88    6.10
   1  -2  -5  174.18    6.00
  -2  -2  -5   86.59    3.60
   2  -2   5   90.39    3.70
  -2   2   5   95.39    3.20
   2   2   5   88.69    3.60
   2  -2  -5   87.79    3.20
  -2  -2   5   90.29    3.40
  -3  -2  -5  126.59    4.70
  -3  -2  -5  131.39    5.10
   3  -2   5  134.79    5.00
   3   2   5  128.49    5.10
  -3  -2   5  123.39    4.70
  -3  -2   5  129.09    4.60
  -3  -2   5  135.39    4.70
  -4  -2  -5   11.00    1.40
  -4  -2  -5    7.10    2.30
  -4   2   5    9.20    1.60
   4  -2   5    6.50    2.10
   4   2   5    6.90    2.20
  -4  -2   5   10.20    1.30
  -4   2  -5    8.90    1.40
  -5  -2  -5  636.24   19.90
  -5   2   5  598.04   19.80
  -5  -2  -5  594.04   20.20
  -5  -2   5  610.74   19.90
  -5   2  -5  608.74   19.80
  -5   2  -5  573.84   20.20
  -6   2   5   74.89    4.20
  -6   2   5   79.79    3.80
  -6   2   5   81.99    4.80
  -6  -2  -5   76.19    4.10
  -6  -2  -5   78.09    3.80
  -6  -2  -5   82.79    3.80
  -6   2  -5   77.79    3.60
  -6  -2   5   80.19    4.10
  -6   2  -5   80.09    4.40
  -6   2  -5   79.99    4.20
  -6  -2   5   66.09    4.90
  -6  -2   5   80.19    3.80
  -7   2   5  161.58    6.40
  -7   2   5  159.08    6.50
  -7   2   5  154.58    6.90
  -7  -2  -5  156.98    6.20
  -7  -2  -5  154.08    6.60
  -7  -2  -5  157.28    6.30
  -7  -2   5  163.28    6.50
  -7   2  -5  155.38    6.30
  -7   2  -5  158.38    6.20
  -7  -2   5  165.98    6.30
  -7  -2   5  166.78    7.10
  -7   2  -5  153.38    6.80
  -8   2   5    1.20    1.40
  -8  -2  -5   -0.60    1.00
  -8   2   5    3.30    1.70
  -8  -2  -5    1.20    1.00
  -8  -2  -5    1.10    1.70
  -8   2   5    2.40    1.20
   8  -2  -5    1.80    2.30
  -8   2  -5    0.90    1.10
  -8  -2   5    0.80    1.20
  -8  -2   5    1.10    1.00
  -8   2  -5   -0.30    1.20
  -8  -2   5    4.40    1.80
  -8   2  -5   -0.40    1.20
  -9  -2  -5    4.40    1.20
  -9   2   5    2.40    0.80
  -9  -2  -5    4.10    1.20
  -9  -2  -5    5.90    1.60
  -9   2   5    3.70    1.20
  -9   2  -5    5.40    1.70
  -9  -2   5    3.90    1.40
  -9   2  -5    6.40    2.00
  -9  -2   5    4.00    1.30
  -9   2  -5    5.80    1.30
  -9  -2   5    6.30    2.00
 -10  -2  -5    6.80    1.20
 -10   2   5    6.40    1.70
 -10   2   5    7.70    1.30
 -10   2  -5    6.90    1.60
 -10   2  -5    6.70    1.10
 -10  -2   5    9.80    2.30
   0   3   5    0.00    0.40
   0  -3  -5    0.00    0.30
   0  -3   5    0.00    0.40
   1  -3   5   57.79    2.60
  -1   3   5   61.39    2.40
   1  -3   5   60.79    2.60
  -1  -3  -5   56.39    2.50
  -1  -3   5   55.79    2.60
   1  -3  -5   58.59    2.30
   1   3   5   45.50    3.30
   2  -3   5  278.07    9.50
   2  -3   5  270.97    9.60
  -2   3   5  285.57    9.10
  -2  -3   5  276.07    9.30
   2   3   5  281.77    9.60
   2  -3  -5  274.37    9.10
   3  -3   5    3.90    0.90
  -3  -3  -5    5.50    1.50
   3  -3   5    7.60    1.60
  -3  -3  -5    4.50    1.30
   3   3   5    3.40    1.00
  -3  -3   5    6.20    1.10
  -3  -3   5    6.60    1.00
   4  -3   5    3.60    1.30
  -4   3   5    2.90    1.20
  -4  -3  -5    2.30    1.10
   4  -3   5    3.30    1.10
  -4  -3  -5    1.90    0.80
  -4   3  -5    3.50    1.00
   4   3   5    1.80    1.40
  -4  -3   5    3.10    0.80
  -4  -3   5    4.60    1.30
  -4  -3   5    3.60    1.00
  -5   3   5   49.80    2.80
  -5   3   5   49.40    3.60
  -5  -3  -5   44.40    3.20
  -5   3   5   42.80    3.40
  -5   3   5   50.19    3.30
  -5  -3  -5   40.20    2.70
  -5  -3  -5   47.60    2.60
  -5  -3   5   48.40    2.70
  -5   3  -5   42.90    3.60
  -5   3  -5   39.90    3.40
  -5   3  -5   47.90    2.50
  -6   3   5    0.90    1.30
  -6  -3  -5    0.00    1.00
  -6   3   5    1.90    1.90
  -6  -3  -5   -1.20    1.20
  -6  -3  -5   -0.20    1.00
  -6   3   5    0.00    1.50
  -6   3  -5    1.70    1.60
  -6  -3   5    2.30    1.10
  -6   3  -5   -1.20    1.00
  -6   3  -5    2.80    1.50
  -6  -3   5    1.40    2.30
  -6  -3   5    0.80    1.30
  -7  -3  -5    0.70    1.00
  -7   3   5    0.20    1.40
  -7   3   5    0.90    1.30
  -7   3   5    1.30    1.70
  -7  -3  -5    0.90    1.40
  -7  -3  -5    0.60    1.00
  -7   3  -5   -1.80    1.40
  -7  -3   5    0.30    2.00
  -7  -3   5   -1.00    1.00
  -7   3  -5    0.80    1.20
  -7   3  -5    1.60    1.30
  -7  -3   5    1.20    1.20
  -8   3   5    7.90    1.90
  -8  -3  -5   10.50    2.40
  -8  -3  -5    8.20    1.70
  -8   3   5   10.70    2.10
  -8  -3  -5   10.70    2.20
  -8   3  -5    8.40    2.10
   8  -3  -5   13.00    2.60
  -8   3  -5    5.40    1.50
  -8   3  -5    9.70    1.90
  -8  -3   5    9.40    1.90
  -8  -3   5   17.00    3.20
  -8  -3   5   10.20    2.00
  -9  -3  -5    2.10    0.90
  -9   3   5   -0.50    1.10
  -9   3   5    0.90    0.80
  -9  -3  -5    0.50    1.00
  -9  -3   5   -1.00    1.40
  -9   3  -5    2.30    1.00
  -9   3  -5    0.30    0.80
  -9  -3   5    2.20    1.20
  -9  -3   5    0.90    0.70
 -10  -3  -5   13.10    1.30
 -10  -3  -5   11.40    2.00
 -10   3   5   12.10    1.60
 -10   3   5   10.60    1.20
 -10   3  -5   11.60    1.20
 -10  -3   5   11.10    2.10
 -10   3  -5   10.40    1.50
   0   4   5  127.19    5.30
   0  -4  -5  125.79    4.60
   0  -4   5  117.29    4.60
   1  -4   5   80.39    3.30
  -1  -4  -5   79.59    3.30
  -1   4   5   81.59    3.10
  -1  -4   5   77.09    3.30
   1   4   5   78.39    3.30
   1  -4  -5   78.89    3.10
   2  -4   5  147.69    5.50
  -2   4   5  152.58    5.10
   2  -4   5  148.09    5.60
  -2  -4  -5  133.39    5.50
  -2  -4   5  147.89    5.40
   2  -4  -5  143.59    5.10
   2   4   5  150.08    5.60
  -3  -4  -5   12.90    1.40
   3  -4   5   16.00    1.70
   3  -4   5   15.80    2.10
  -3  -4  -5   12.90    1.70
   3   4   5   14.50    2.00
   3  -4  -5   13.80    0.90
  -3  -4   5   14.20    1.40
  -3  -4   5   15.40    1.50
   4  -4   5   -0.50    1.10
  -4  -4  -5   -1.30    1.30
   4  -4   5    0.90    1.50
  -4  -4  -5    0.30    0.80
  -4   4  -5    0.00    0.90
  -4  -4   5    2.20    0.90
   4   4   5    0.70    1.60
  -4  -4   5    1.20    0.80
  -5   4   5   10.60    2.80
  -5   4   5   12.10    2.80
  -5  -4  -5    5.20    1.50
  -5  -4  -5    6.10    1.50
  -5   4   5    7.70    1.60
  -5  -4  -5    6.10    1.30
  -5  -4   5    5.20    1.50
  -5   4  -5    7.80    1.90
  -5   4  -5   10.60    2.50
  -5  -4   5   11.90    2.10
  -5   4  -5    9.60    1.70
  -6   4   5   14.00    2.70
  -6  -4  -5   16.40    2.00
  -6  -4  -5   11.50    2.40
  -6   4   5   20.20    3.00
  -6  -4   5   15.90    2.30
  -6  -4   5   11.80    1.90
  -6  -4   5   19.00    3.80
  -6   4  -5   16.80    2.10
  -6   4  -5   14.60    3.00
  -6   4  -5   13.10    2.50
  -7  -4  -5   11.50    1.80
  -7  -4  -5   11.10    1.80
  -7   4   5   17.50    3.10
  -7   4   5   13.60    2.40
  -7  -4  -5   10.20    2.30
  -7  -4   5   10.60    3.40
  -7   4  -5    9.70    2.20
  -7   4  -5   12.50    2.30
  -7  -4   5   10.40    2.00
  -7   4  -5   16.50    2.70
  -7  -4   5   11.10    1.90
  -8   4   5    8.30    2.50
  -8  -4  -5    5.50    1.60
  -8  -4  -5    9.60    1.70
  -8   4   5    6.00    1.50
  -8  -4  -5    8.30    2.40
  -8   4  -5   10.30    1.90
  -8   4  -5    6.80    2.20
  -8  -4   5    8.70    1.80
  -8  -4   5   10.10    2.90
  -8   4  -5    8.80    2.10
   8  -4  -5    9.60    2.60
  -8  -4   5    6.70    1.80
  -9   4   5    0.30    0.80
  -9  -4  -5    0.00    1.00
  -9  -4  -5    0.10    0.80
  -9   4   5    2.60    1.20
  -9  -4   5   -0.30    1.10
  -9   4  -5    1.30    1.00
  -9   4  -5   -0.80    0.80
 -10   4   5    0.70    0.70
 -10  -4  -5    1.60    1.20
 -10   4   5    1.50    0.90
 -10  -4  -5    0.60    0.70
 -10  -4   5    1.20    1.20
 -10   4  -5    1.70    0.60
 -10   4  -5    2.00    0.80
   0  -5   5    0.30    0.50
   0   5   5   -0.50    0.60
   0  -5  -5   -0.60    0.50
  -1   5   5  126.39    4.60
  -1  -5  -5  111.59    4.60
   1   5  -5  123.59    4.80
   1  -5   5  127.29    4.70
   1  -5  -5  111.29    4.60
  -1  -5   5  120.59    4.70
   1   5   5  117.89    4.70
   2  -5   5    9.70    1.40
  -2   5   5    8.60    1.20
   2  -5   5   12.50    1.90
   2   5  -5    7.50    1.60
  -2  -5  -5    8.40    2.40
  -2  -5   5    9.70    1.20
  -2  -5   5    9.60    1.40
   2  -5  -5   10.30    1.10
   2   5   5    9.10    1.70
  -3  -5  -5  514.05   16.80
   3  -5   5  470.85   16.70
   3  -5   5  518.65   16.60
  -3  -5  -5  477.15   16.10
  -3   5   5  500.15   15.90
  -3  -5   5  496.25   16.40
   3   5   5  479.05   16.80
   3  -5  -5  484.15   15.90
  -3  -5   5  499.25   16.20
   4  -5   5    4.00    1.40
  -4  -5  -5    1.90    1.70
   4  -5   5    0.70    1.70
  -4  -5  -5    1.60    0.80
  -4   5  -5    0.90    1.10
  -4  -5   5    1.20    1.20
  -4  -5   5    1.10    0.80
  -5   5   5   96.29    4.90
  -5   5   5   95.99    4.40
  -5   5   5   96.59    4.90
  -5  -5  -5  100.09    4.10
  -5  -5  -5   90.89    4.50
  -5  -5  -5   86.99    4.00
  -5   5  -5   90.09    5.00
  -5  -5   5   90.19    4.20
  -5  -5   5   94.49    4.10
  -5   5  -5   97.79    4.10
  -5   5  -5   92.19    4.70
  -6  -5  -5    1.20    1.10
  -6   5   5    1.10    1.30
  -6   5   5    1.40    1.60
  -6   5   5    8.30    2.50
  -6  -5  -5    2.40    1.20
  -6  -5  -5    0.40    1.30
  -6   5  -5    2.40    1.60
  -6  -5   5    0.80    1.00
  -6   5  -5   -2.50    1.60
  -6   5  -5   -1.10    1.20
  -6  -5   5    2.60    1.20
  -7   5   5   18.50    2.50
  -7  -5  -5   10.90    1.80
  -7  -5  -5   11.90    2.20
  -7  -5  -5   12.20    1.80
  -7   5   5   12.30    2.90
  -7   5  -5   14.50    2.50
  -7  -5   5   12.40    2.00
  -7  -5   5   16.50    2.00
  -7   5  -5   12.30    2.60
  -7   5  -5   15.90    2.40
  -8   5   5   10.50    2.20
  -8  -5  -5    7.80    1.70
  -8  -5  -5    9.20    1.90
  -8   5   5    8.80    2.70
  -8  -5   5    6.10    1.80
  -8   5  -5    9.80    2.10
  -8   5  -5   11.20    2.50
  -9  -5  -5   11.70    1.90
  -9   5   5   14.80    1.90
  -9   5   5   16.10    2.10
  -9  -5  -5   13.20    2.00
  -9   5  -5   13.60    2.30
  -9   5  -5   14.50    1.70
  -9  -5   5   15.40    2.00
 -10   5   5    1.70    0.80
 -10  -5  -5    1.10    1.10
 -10  -5  -5    1.40    0.60
 -10   5   5    0.80    0.60
 -10   5  -5    4.40    1.00
 -10  -5   5   -1.00    1.10
 -10   5  -5    1.50    0.80
   0  -6   5    4.30    1.20
   0  -6  -5    3.50    0.90
   0   6   5    4.40    1.50
   1  -6   5  158.88    6.10
   1   6  -5  154.78    6.20
  -1   6   5  171.38    6.10
   1  -6  -5  156.78    5.90
   1   6   5  155.38    6.20
  -1  -6   5  169.08    6.20
   2  -6   5   32.10    3.40
  -2  -6  -5   41.60    2.60
  -2   6   5   41.40    2.30
   2   6  -5   33.90    2.70
   2   6   5   41.60    3.00
  -2  -6   5   41.10    2.10
  -2  -6   5   41.00    2.50
   2  -6  -5   38.20    2.10
  -3   6   5  595.34   19.00
  -3  -6  -5  568.94   19.80
   3  -6   5  570.44   19.90
   3   6  -5  529.65   19.70
   3  -6   5  614.74   19.70
  -3  -6  -5  589.04   19.10
  -3  -6   5  611.84   19.10
   3  -6  -5  585.64   19.00
  -3  -6   5  604.94   19.60
   4  -6   5   29.40    4.20
  -4  -6  -5   24.30    1.90
   4  -6   5   26.90    3.30
  -4  -6  -5   28.20    3.70
  -4  -6   5   24.20    2.10
  -4  -6   5   21.70    3.10
  -5  -6  -5   41.10    3.00
  -5   6   5   42.00    3.00
  -5   6   5   43.60    3.40
  -5   6   5   44.20    3.50
  -5  -6  -5   44.90    2.60
  -5  -6   5   40.50    2.90
  -5  -6   5   43.60    2.70
  -5   6  -5   47.10    3.80
  -5   6  -5   42.70    3.90
  -5   6  -5   42.10    3.50
  -6   6   5   19.00    3.60
  -6  -6  -5   22.60    2.20
  -6   6   5   18.20    3.70
  -6   6   5   23.90    4.30
  -6  -6   5   23.10    2.20
  -6  -6   5   22.90    2.20
  -6   6  -5   14.10    3.90
  -7   6   5    8.20    2.70
  -7   6   5    8.30    1.70
  -7  -6  -5    7.20    2.00
  -7   6  -5    5.80    1.70
  -7   6  -5   10.20    2.30
  -8   6   5    1.00    1.10
  -8  -6  -5    0.20    0.90
  -8   6   5    0.60    1.30
  -8  -6  -5    0.70    1.00
  -8   6  -5    0.80    1.30
  -8  -6   5   -0.30    1.00
  -8   6  -5   -1.80    1.20
  -9  -6  -5   10.80    1.50
  -9   6   5   11.30    1.90
  -9  -6  -5    7.50    1.70
  -9   6   5   11.30    1.60
  -9   6  -5   11.70    1.60
   9  -6  -5   15.40    3.60
  -9   6  -5   13.20    1.80
  -9  -6   5   12.20    1.90
 -10   6   5    1.60    1.30
 -10  -6  -5    0.30    1.00
  10   6  -5    2.40    0.70
 -10  -6  -5    1.50    0.70
 -10   6   5    1.10    1.00
 -10   6  -5    1.90    0.70
  10   6   5    0.60    0.50
   0  -7   5    0.70    0.80
   0  -7  -5   -0.10    0.70
   0   7   5    1.50    1.10
   1  -7   5    1.30    0.90
  -1  -7  -5    0.10    0.90
   1   7  -5    1.50    1.10
  -1   7   5    0.50    1.00
   1  -7  -5   -0.60    0.70
   1   7   5   -1.00    1.20
  -1  -7   5   -0.10    0.90
  -2  -7  -5    2.10    1.00
  -2  -7  -5    1.50    1.10
   2   7  -5    0.70    1.40
   2  -7   5    1.20    1.10
  -2   7   5    0.10    1.10
   2   7   5   -0.20    1.40
   2  -7  -5    0.70    0.80
  -2  -7   5    0.90    0.90
  -2  -7   5   -0.20    0.90
  -3  -7  -5   15.00    1.80
  -3  -7  -5   15.50    2.90
   3   7  -5   21.90    3.70
   3  -7   5   11.90    3.80
   3  -7   5   16.90    2.70
   3  -7  -5   13.90    1.90
  -3  -7   5   18.10    2.70
  -3  -7   5   15.10    1.70
  -4   7   5  136.29    6.10
   4  -7   5  135.29    6.80
  -4  -7  -5  134.49    7.20
  -4   7   5  143.19    5.70
  -4  -7  -5  147.19    5.50
  -4  -7  -5  136.29    5.70
  -4   7   5  146.99    6.20
  -4  -7   5  167.58    6.30
  -4   7  -5  131.59    6.10
  -4  -7   5  140.09    6.80
  -5  -7  -5    2.80    1.10
  -5   7   5    1.70    1.60
  -5   7   5    3.80    1.70
  -5   7   5    2.10    1.30
  -5  -7  -5    2.20    1.40
  -5  -7   5    2.40    1.10
  -5   7  -5    0.00    1.60
  -5   7  -5    1.60    2.00
  -5   7  -5    4.90    1.80
  -6  -7  -5    6.70    2.10
  -6   7   5    4.80    1.70
  -6   7   5    3.70    1.60
  -6   7   5    5.10    1.40
  -6  -7  -5    6.30    1.80
  -6  -7   5    7.00    1.70
  -6   7  -5    5.80    2.00
  -6   7  -5   10.20    2.50
  -6   7  -5    7.30    1.90
  -7  -7  -5   14.00    1.80
  -7   7   5   18.00    2.60
  -7   7   5   16.30    3.30
  -7  -7  -5   18.90    2.30
  -7   7  -5   16.30    2.50
  -7  -7   5   15.10    1.90
  -7   7  -5   19.80    2.90
  -8  -7  -5   36.80    2.50
  -8   7   5   43.20    2.70
  -8   7   5   33.10    3.10
  -8  -7  -5   40.40    2.60
  -8   7  -5   39.40    2.70
  -8  -7   5   35.80    2.60
  -8   7  -5   46.50    3.10
  -9  -7  -5    0.00    0.70
  -9   7   5    1.10    0.80
  -9   7   5    0.40    1.00
  -9   7  -5    0.00    0.90
  -9   7  -5    0.10    0.80
   9  -7  -5   -0.50    1.30
 -10   7   5    6.50    1.30
  10   7  -5    8.00    1.10
 -10   7   5    8.00    1.00
  10   7   5   10.00    1.00
 -10   7  -5    9.10    1.40
 -10   7  -5    7.60    1.10
   0  -8   5  228.68    8.60
   0  -8  -5  229.68    8.50
   0   8   5  217.98    8.70
   1  -8   5   17.90    2.40
  -1   8   5   22.20    2.80
  -1  -8  -5   22.80    2.50
  -1  -8   5   18.40    1.80
  -1  -8   5   25.20    2.60
   1  -8  -5   17.50    2.20
   2  -8   5    4.40    1.40
  -2  -8  -5    3.20    1.20
  -2   8   5    0.30    1.50
   2  -8  -5    1.40    1.10
  -2  -8   5    3.30    1.00
  -2  -8   5    3.60    1.30
   3  -8   5   12.70    3.30
  -3  -8  -5   11.80    3.50
  -3  -8  -5   10.50    1.80
  -3  -8   5   13.20    3.40
  -3  -8   5   12.00    1.60
   3  -8  -5    7.40    2.50
  -4  -8  -5   64.29    3.60
  -4   8   5   66.29    4.10
  -4  -8  -5   70.29    3.30
  -4   8   5   71.39    3.60
  -4   8   5   59.59    4.20
  -4   8  -5   60.99    4.80
  -4   8  -5   70.19    4.20
  -4  -8   5   67.99    3.30
  -4   8  -5   64.79    3.90
  -4   8  -5   68.59    3.70
  -5   8   5    0.90    1.20
  -5  -8  -5    0.10    1.00
  -5  -8  -5    0.70    1.20
  -5   8   5   -0.10    1.50
  -5   8  -5   -1.60    1.50
  -5  -8   5    0.10    1.00
  -5   8  -5   -1.20    1.40
  -6  -8  -5   86.69    4.10
  -6   8   5   84.89    4.20
  -6   8   5   86.69    4.90
  -6   8   5   85.59    4.60
  -6  -8  -5   84.69    4.10
  -6   8  -5   85.79    4.40
  -6  -8   5   89.99    4.20
  -6   8  -5   86.29    4.80
  -6   8  -5   86.79    4.60
  -7   8   5    0.70    1.30
  -7   8   5    3.30    1.50
  -7  -8  -5    2.90    1.20
  -7  -8  -5    3.20    1.10
  -7   8  -5    2.50    1.30
  -7  -8   5    5.30    1.60
  -7   8  -5    5.50    1.70
  -8  -8  -5   43.00    3.40
  -8   8   5   45.50    3.70
  -8  -8  -5   42.50    2.80
  -8   8  -5   38.10    2.60
  -8  -8   5   36.80    2.70
  -8   8  -5   36.00    2.90
  -9   8   5    2.10    1.00
  -9  -8  -5    2.20    1.00
  -9  -8  -5    2.20    0.80
  -9   8   5    1.30    0.80
   9   8  -5    0.90    0.70
  -9  -8   5    1.80    1.10
   9  -8  -5    2.10    1.20
   9   8   5    0.90    0.60
  -9   8  -5    1.70    0.90
  -9   8  -5    1.40    0.80
 -10   8   5    5.70    1.30
 -10   8   5    3.60    1.00
 -10   8  -5    6.30    1.10
 -10   8  -5    5.70    1.40
  10   8   5    4.20    0.90
   0  -9  -5    0.50    1.20
   0  -9   5   -1.00    1.30
  -1  -9  -5   68.59    4.30
   1  -9   5   71.89    4.40
  -1  -9   5   71.79    4.30
  -1  -9   5   68.29    3.20
   1  -9  -5   76.99    4.20
  -2  -9  -5   34.30    3.40
  -2   9   5   36.90    4.60
  -2  -9  -5   43.80    3.90
   2  -9   5   41.80    3.90
   2  -9  -5   43.20    3.50
  -2  -9   5   39.00    4.00
  -2  -9   5   41.10    2.50
  -3   9   5   24.00    2.50
  -3   9   5   26.30    2.60
   3  -9   5   23.70    4.60
  -3   9   5   29.70    3.00
  -3  -9  -5   28.80    2.30
  -3   9   5   26.20    2.80
  -3  -9  -5   30.10    2.50
   3   9  -5   27.70    2.70
  -3   9  -5   28.60    2.40
   3   9   5   25.60    2.10
  -3   9  -5   19.50    3.20
  -4  -9  -5   50.59    3.10
  -4   9   5   44.20    3.50
  -4   9   5   54.19    3.00
  -4  -9  -5   47.60    2.80
  -4   9   5   50.49    3.70
  -4   9  -5   45.00    4.50
  -4   9  -5   44.30    3.10
  -4   9  -5   45.80    3.40
  -4   9  -5   49.99    3.70
  -4  -9   5   51.89    2.90
  -5   9   5   -0.10    1.60
  -5   9   5    1.20    1.40
  -5  -9  -5    1.00    1.20
  -5  -9  -5   -0.30    1.20
  -5   9   5   -0.10    2.50
  -5   9  -5    1.70    1.70
  -5   9  -5    1.90    2.10
  -5  -9   5    2.70    1.30
  -5   9  -5    0.50    1.60
  -5   9  -5   -1.40    1.30
  -6   9   5   33.30    3.30
  -6  -9  -5   37.60    2.80
  -6   9   5   36.10    2.70
  -6   9   5   38.00    3.30
  -6  -9  -5   41.30    2.70
  -6  -9   5   38.60    2.60
  -6   9  -5   37.70    3.60
  -6   9  -5   31.60    3.10
  -6   9  -5   37.10    3.10
  -7  -9  -5   23.00    2.30
  -7  -9  -5   17.50    2.00
  -7   9   5   21.40    2.70
  -7   9   5   18.90    3.10
  -7   9  -5   27.70    2.80
  -7   9  -5   21.30    2.60
  -7  -9   5   18.20    2.10
  -7   9  -5   19.30    3.00
  -8  -9  -5    5.10    1.40
  -8   9   5    3.40    1.00
  -8  -9  -5    1.40    1.00
   8   9  -5    2.50    0.80
  -8   9   5    6.00    1.90
  -8   9  -5    3.80    1.10
  -8   9  -5    1.70    1.30
   8   9   5    1.80    0.70
  -9  -9  -5    3.10    1.10
  -9   9   5    2.30    1.10
  -9   9   5    3.50    0.90
   9   9  -5    3.40    1.10
   9   9   5    3.60    1.10
  -9  -9   5    3.10    1.10
  -9   9  -5    3.20    1.00
  -9   9  -5    4.50    1.30
   0 -10  -5  286.07   10.80
   0 -10   5  263.57   10.70
  -1  10   5  202.18    7.10
   1 -10   5  187.78    8.50
  -1  10  -5  213.98    7.30
  -1 -10   5  165.28    8.10
   1 -10  -5  207.08    8.40
  -1  10  -5  197.08    7.30
  -2  10   5   27.70    2.40
  -2  10   5   30.90    2.60
  -2  10   5   27.70    2.80
  -2  10   5   20.30    2.80
  -2 -10   5   30.00    2.40
  -2  10  -5   29.40    2.50
  -2  10  -5   38.90    4.90
   2 -10  -5   33.10    4.40
  -2  10  -5   26.60    2.40
   2  10   5   25.20    2.20
   3  10  -5   62.59    4.00
  -3 -10  -5   69.59    3.50
   3  10  -5   72.69    3.50
  -3  10   5   71.89    4.10
  -3  10   5   71.69    4.10
  -3  10   5   70.99    3.80
  -3  10   5   70.69    3.70
  -3  10  -5   69.29    3.70
  -3  10  -5   72.49    3.70
   3  10   5   70.39    3.40
  -3  10  -5   67.89    4.30
  -3 -10   5   72.39    3.50
  -4  10   5   18.70    2.90
  -4 -10  -5   15.40    2.20
  -4  10   5   17.70    2.30
  -4  10   5   22.00    2.90
   4  10  -5   19.00    2.30
  -4 -10  -5   18.50    2.20
  -4  10  -5   20.80    4.20
  -4  10  -5   16.40    2.90
   4  10   5   16.50    1.90
  -4 -10   5   17.90    2.20
  -4  10  -5   17.10    2.40
  -4  10  -5   14.80    2.50
  -5  10   5  132.09    5.40
  -5  10   5  131.09    5.90
  -5 -10  -5  133.79    5.40
  -5  10   5  123.59    5.90
  -5 -10  -5  125.39    5.30
   5  10  -5  125.59    5.10
  -5 -10   5  127.99    5.40
   5  10   5  127.19    5.10
  -5  10  -5  131.19    5.40
  -5  10  -5  113.59    5.40
  -5  10  -5  121.99    6.30
  -5  10  -5  131.89    5.80
   6  10  -5    1.70    1.10
  -6 -10  -5    2.80    1.20
  -6  10   5    3.60    1.70
  -6 -10  -5    3.40    1.10
  -6  10   5    0.80    1.10
  -6  10   5    0.90    1.50
   6  10   5    2.20    1.00
  -6  10  -5    3.60    1.60
  -6  10  -5    3.10    1.80
  -6  10  -5    0.90    1.50
  -6 -10   5    2.00    1.00
  -7  10   5    3.90    1.30
   7  10  -5    5.30    1.50
  -7 -10  -5    2.80    1.10
  -7 -10  -5    3.80    1.10
  -7  10   5    5.40    1.60
   7  10   5    2.50    1.50
  -7  10  -5    3.60    1.60
  -7 -10   5    3.20    1.20
  -7  10  -5    3.40    1.60
  -7  10  -5    8.40    2.30
  -8  10   5   -1.10    1.00
   8  10  -5   -1.30    0.70
  -8 -10  -5   -0.60    0.90
  -8  10   5    0.30    0.90
   8  10   5    0.70    0.70
  -8  10  -5   -0.80    1.20
  -8 -10   5    0.40    1.00
  -8  10  -5   -1.20    0.90
  -9  10   5    0.20    0.70
   9  10  -5    0.10    0.70
  -9 -10  -5    1.50    1.10
  -9  10   5    0.10    0.90
   9  10   5   -0.90    0.60
   9 -10  -5   -1.40    1.00
  -9  10  -5   -0.20    0.80
  -9  10  -5    0.20    1.00
  -9 -10   5    1.40    1.10
   0  11  -5    1.20    1.30
   0  11   5    0.60    1.20
   0  11   5    0.70    1.20
   0  11  -5    0.60    1.30
   0  11  -5   -1.30    1.50
   0  11   5   -0.60    1.30
  -1  11   5    9.80    2.40
  -1  11   5   17.00    2.50
   1  11  -5   11.30    2.30
   1  11  -5    9.00    2.30
  -1  11   5   13.70    2.40
  -1  11   5   11.60    2.10
   1  11  -5    9.70    2.40
  -1  11  -5   12.60    2.10
   1  11   5   10.70    2.10
  -1  11  -5   11.70    1.90
   1  11   5   13.70    1.90
   1  11   5    9.90    1.60
  -1  11  -5   14.00    2.20
  -2  11   5   40.90    3.10
  -2  11   5   33.80    3.10
   2  11  -5   40.40    3.00
  -2  11   5   36.70    2.60
   2  11  -5   32.40    3.40
  -2  11   5   38.60    2.90
   2  11  -5   34.20    2.70
  -2 -11   5   36.70    2.80
  -2  11  -5   36.70    2.60
  -2  11  -5   32.90    2.70
   2  11   5   38.10    2.50
  -2  11  -5   29.70    3.50
  -3  11   5    8.30    2.50
   3  11  -5   12.30    2.10
  -3  11   5    7.50    2.10
  -3  11   5   10.20    2.10
   3  11  -5    9.30    1.90
  -3  11   5    9.90    2.60
  -3  11  -5    9.90    2.00
  -3  11  -5   11.60    2.20
   3  11   5   11.30    1.80
  -3  11  -5   11.30    2.10
  -3 -11   5    7.40    1.60
  -4  11   5    4.00    1.60
  -4  11   5    6.70    2.00
  -4  11   5    3.50    1.90
   4  11  -5    4.40    1.40
  -4 -11  -5    4.60    1.60
  -4 -11   5    7.50    2.00
   4  11   5    7.50    1.80
  -4  11  -5    4.30    1.50
  -4  11  -5    3.30    1.50
  -5  11   5   18.10    2.80
  -5  11   5   11.10    2.10
   5  11  -5   10.40    1.90
  -5  11   5   11.30    2.70
  -5 -11  -5   11.50    2.20
  -5  11  -5    7.40    1.60
  -5 -11   5   13.80    2.10
  -5  11  -5   10.80    2.60
   5  11   5   12.50    1.80
  -5  11  -5   10.60    2.20
  -5  11  -5   13.90    3.50
   6  11  -5    0.60    1.00
  -6  11   5   -0.80    1.50
  -6 -11  -5   -0.60    1.00
  -6  11   5    0.50    1.70
  -6  11   5    0.50    1.10
  -6  11  -5    0.80    1.30
  -6  11  -5   -1.80    1.80
  -6 -11   5    0.40    1.00
  -6  11  -5    0.80    1.40
   6  11   5    0.50    1.10
  -7  11   5   10.70    2.30
   7  11  -5    8.30    1.70
  -7  11   5   10.80    1.90
  -7 -11  -5   11.20    1.90
  -7  11  -5   12.40    2.50
  -7 -11   5   11.50    1.90
  -7  11  -5    8.90    2.00
   7  11   5    9.70    1.50
  -8  11   5    1.20    1.10
  -8  11   5    1.00    1.00
   8  11  -5    0.60    0.70
  -8 -11  -5    1.10    1.10
  -8  11  -5    0.40    1.20
  -8  11  -5    0.20    0.90
  -8 -11   5    0.60    1.10
   8  11   5    0.50    0.60
   9  11  -5   11.40    1.30
  -9  11   5    7.30    2.50
  -9  11   5   10.10    1.20
  -9  11  -5    6.10    1.80
   9 -11  -5   13.90    1.80
  -9  11  -5    9.20    1.30
   0  12   5    0.20    1.20
   0  12  -5    0.60    1.50
   0  12   5   -0.40    1.20
   0  12   5   -1.10    1.80
   0  12  -5    1.60    1.30
   0  12  -5    1.30    1.20
   0  12   5   -1.80    1.30
  -1  12   5   53.69    3.30
  -1  12   5   52.79    3.00
  -1  12   5   52.29    3.50
  -1  12   5   56.29    3.40
   1  12  -5   48.50    3.20
   1  12  -5   52.99    3.40
   1  12  -5   52.29    3.30
   1  12   5   51.49    3.30
  -1  12  -5   53.69    3.60
   1  12   5   52.49    3.00
  -1  12  -5   58.69    3.20
  -1  12  -5   56.49    3.10
   1  12   5   51.59    3.30
  -2  12   5   15.60    2.10
  -2  12   5   12.80    2.40
  -2  12   5   13.80    2.50
  -2  12   5   12.60    2.60
   2  12  -5   11.70    2.30
   2  12  -5   12.10    2.80
   2  12  -5   10.30    2.60
  -2  12  -5   14.00    2.20
   2  12   5   11.50    2.30
  -2  12  -5   15.80    3.00
   2  12   5   14.50    1.90
  -2  12  -5   13.20    2.00
  -3  12   5   20.80    2.30
   3  12  -5   24.60    3.00
  -3  12   5   19.40    2.40
  -3  12   5   17.90    2.60
   3  12  -5   17.10    2.10
  -3  12   5   20.40    2.80
  -3  12  -5   18.50    3.00
  -3 -12   5   18.80    2.60
  -3  12  -5   14.30    2.40
  -3  12  -5   13.30    3.30
   3  12   5   15.50    1.90
   4  12  -5  166.08    6.30
  -4 -12  -5  165.48    6.90
  -4  12   5  160.18    6.50
  -4  12   5  165.98    7.10
  -4  12   5  169.08    7.00
  -4  12  -5  164.08    7.00
  -4  12  -5  162.98    6.50
   4  12   5  162.98    6.30
  -4  12  -5  163.68    6.50
  -4 -12   5  173.58    6.70
   5  12  -5    2.40    1.10
  -5  12   5    1.40    1.20
  -5  12   5    0.90    1.50
  -5  12   5    1.20    1.60
  -5  12  -5    2.50    1.30
   5  12   5    2.30    1.00
  -5  12  -5    0.20    2.10
  -5  12  -5    1.90    1.30
  -5  12  -5   -0.30    1.40
  -5 -12   5   -1.00    1.20
   6  12  -5   69.29    3.30
  -6  12   5   67.39    4.10
  -6  12   5   72.39    3.60
  -6 -12  -5   64.69    3.60
  -6  12   5   72.79    4.10
   6  12   5   79.49    4.30
  -6  12  -5   69.39    3.60
  -6 -12   5   67.09    3.70
  -6  12  -5   70.09    4.00
  -6  12  -5   72.69    4.40
  -7 -12  -5    1.30    1.20
  -7  12   5    2.00    1.20
  -7  12   5    1.60    0.90
   7  12  -5    2.80    0.90
  -7  12  -5    1.90    1.10
  -7  12  -5    0.00    1.50
   7  12   5    3.60    1.10
  -7  12  -5    2.80    1.10
  -7 -12   5    1.50    1.20
   8  12  -5    2.70    0.70
  -8  12   5    2.90    1.00
  -8  12   5    2.50    0.80
  -8 -12  -5    3.70    1.40
  -8 -12   5    1.80    1.30
   8  12   5    1.80    0.60
  -8  12  -5    1.30    1.20
  -8  12  -5    2.10    0.90
  -9  12   5   11.70    1.20
  -9  12  -5   10.80    1.50
   9  12   5   12.20    1.00
   0  13   5    0.50    1.20
   0  13  -5    2.50    1.50
   0  13  -5    0.60    1.20
   0  13   5   -0.60    1.30
   0  13   5   -0.70    1.10
   0  13  -5    1.60    1.20
   0  13   5    1.50    1.70
   1  13  -5    4.10    1.40
   1  13  -5    7.70    2.20
  -1  13   5    1.10    1.40
  -1  13   5    4.80    1.30
  -1  13   5    3.40    1.40
   1  13  -5    5.60    1.50
  -1  13   5    2.60    1.50
  -1  13  -5    7.10    2.00
   1  13   5    2.70    1.20
   1  13   5    2.60    1.40
  -1  13  -5    3.10    1.30
   1  13   5    2.00    1.30
  -1  13  -5    1.60    1.60
  -2  13   5    0.60    1.10
   2  13  -5    0.80    1.50
  -2  13   5    0.70    1.40
   2  13  -5   -2.60    1.50
   2  13  -5    3.80    1.30
  -2  13  -5    0.90    1.10
  -2  13  -5    1.80    1.60
   2  13   5    1.90    1.70
  -2  13  -5    1.90    1.20
   2  13   5    0.40    1.20
   3  13  -5   -1.00    2.10
   3  13  -5    2.90    1.20
  -3  13   5    6.90    2.00
  -3  13   5    1.60    1.10
  -3  13   5    1.50    1.60
  -3  13   5    2.00    1.60
  -3  13  -5    2.30    1.30
  -3  13  -5    3.20    1.70
   3  13   5    1.60    1.30
  -3  13  -5    0.50    1.10
   3  13   5    6.50    1.70
  -4  13   5   11.40    2.50
   4  13  -5   14.20    1.90
  -4  13   5   14.80    2.70
  -4  13  -5   14.70    2.20
  -4  13  -5   10.70    2.10
   4  13   5   14.70    1.80
  -4  13  -5   14.10    2.70
  -4 -13   5   17.20    2.60
   5  13  -5    0.00    0.90
  -5  13   5    1.40    1.50
  -5  13   5   -2.00    1.40
  -5  13   5   -1.40    1.40
  -5  13  -5   -0.80    1.10
  -5  13  -5    0.00    1.30
  -5  13  -5    0.00    1.20
   5  13   5    1.00    0.90
  -6  13   5   69.89    3.30
  -6  13   5   64.99    3.70
  -6  13   5   73.09    3.90
  -6 -13  -5   61.69    3.60
   6  13  -5   65.59    3.80
   6 -13  -5   62.79    3.40
  -6  13  -5   76.29    4.00
  -6 -13   5   58.19    3.60
  -6  13  -5   60.99    4.10
  -6  13  -5   65.09    3.90
  -7 -13  -5    0.90    1.50
  -7  13   5   -0.50    1.10
   7  13  -5    0.30    0.70
  -7  13   5    1.60    1.00
  -7  13  -5    1.00    1.00
  -7  13  -5    0.60    1.00
  -7  13  -5    2.50    1.50
  -7 -13   5   -1.40    1.30
   7  13   5    0.70    0.60
   8  13  -5    0.90    0.70
  -8  13   5   -0.30    0.90
  -8  13   5   -0.50    0.70
   8  13   5   -0.10    0.50
  -8  13  -5    0.80    1.00
   0  14  -5   18.10    2.50
   0  14   5   18.90    2.60
   0  14   5   20.10    2.30
   0  14   5   20.10    2.20
   0  14  -5   16.20    2.30
   0  14   5   17.40    3.00
   0  14  -5   18.00    2.30
  -1  14   5    2.40    1.10
   1  14  -5   -0.40    1.20
   1  14  -5    0.70    1.30
  -1  14   5    1.20    1.30
  -1  14   5   -0.20    1.40
  -1  14   5    2.20    1.20
   1  14  -5    0.60    1.20
  -1  14  -5   -0.70    1.40
  -1  14  -5    1.50    1.20
   1  14   5    0.90    1.30
  -1  14  -5    3.00    1.30
   1  14   5   -0.80    1.40
  -2  14   5   13.90    2.30
  -2  14   5   16.60    2.50
   2  14  -5   18.30    2.30
   2  14  -5   15.40    2.60
   2  14  -5   16.10    2.60
  -2  14   5   17.80    2.10
   2  14   5   22.10    2.40
  -2  14  -5   18.80    2.20
   2  14   5   17.50    2.10
  -2  14  -5   16.20    2.20
  -2  14  -5   19.30    2.90
   3  14  -5   67.29    3.90
   3  14  -5   70.69    3.50
  -3  14   5   69.89    4.20
  -3  14   5   69.99    4.10
  -3  14   5   68.59    3.70
  -3  14  -5   68.69    3.70
  -3  14  -5   67.09    4.10
   3  14   5   73.89    3.50
  -3  14  -5   70.39    3.60
   3  14   5   69.59    3.70
  -4  14   5    8.20    2.40
  -4  14   5    6.40    1.80
   4  14  -5    5.80    1.80
  -4  14   5    5.10    1.30
   4  14   5    7.70    2.10
  -4  14  -5   10.50    2.00
   4  14   5   10.10    2.50
  -4  14  -5    8.80    2.60
  -5  14   5   30.10    2.80
  -5  14   5   29.40    2.90
  -5  14   5   25.90    2.30
   5  14  -5   29.90    2.10
  -5  14  -5   27.30    2.30
   5  14   5   26.30    2.30
   5  14   5   28.10    2.10
  -5  14  -5   26.90    2.80
  -5 -14   5   26.30    3.00
  -5  14  -5   32.30    2.40
  -6  14   5    2.20    1.10
  -6  14   5    3.30    1.20
   6  14  -5    1.80    0.90
  -6  14   5    1.90    0.90
  -6  14  -5    1.50    1.40
   6  14   5    2.00    0.70
   6  14   5    1.90    1.10
  -6  14  -5    2.70    1.20
  -6  14  -5    5.80    1.60
  -6 -14   5    3.30    1.60
   6 -14  -5    2.30    1.10
  -7  14   5   10.90    1.60
  -7  14   5    9.40    1.80
   7  14  -5   10.70    1.40
  -7 -14   5   10.90    2.80
  -7  14  -5    8.10    1.70
  -7  14  -5   10.60    1.60
   7  14   5    7.70    1.10
  -8  14   5    5.90    1.10
  -8  14   5    5.60    1.50
   8  14  -5    1.90    0.90
   8  14   5    3.90    0.90
  -8  14  -5    2.10    0.90
   0  15   5   -0.90    1.70
   0  15  -5   -0.70    1.30
   0  15  -5   -0.40    1.20
   0  15   5   -1.60    1.00
   0  15   5    0.00    1.10
   0  15  -5    0.40    1.10
   0  15   5   -1.40    1.30
   1  15  -5   13.70    2.40
  -1  15   5   21.00    2.60
  -1  15   5   14.80    2.60
  -1  15   5   14.10    2.00
   1  15  -5   12.80    2.30
  -1  15   5   13.30    2.40
   1  15  -5   14.20    2.30
  -1  15  -5   17.60    2.10
   1  15   5   14.70    2.10
  -1  15  -5   13.90    2.60
   1  15   5   15.00    2.50
  -1  15  -5   17.90    2.10
  -2  15   5   22.00    2.80
   2  15  -5   22.80    2.70
  -2  15   5   20.60    2.20
   2  15  -5   24.20    2.40
   2  15  -5   17.20    2.60
  -2  15   5   27.40    2.80
  -2  15   5   25.40    2.60
   2  15   5   16.70    2.60
  -2  15  -5   22.60    2.30
   2  15   5   21.80    2.20
  -2  15  -5   26.10    2.40
  -2  15  -5   27.70    2.90
   3  15  -5    9.90    2.00
  -3  15   5    9.20    2.40
   3  15  -5   12.20    2.60
  -3  15   5    9.90    2.00
  -3  15   5    8.30    2.40
  -3  15  -5   10.50    2.70
  -3  15  -5   12.80    2.10
   3  15   5    9.10    1.80
   3  15   5    7.80    2.30
  -3  15  -5   11.00    1.90
  -4  15   5   12.30    2.00
   4  15  -5   12.00    1.90
  -4  15   5   12.10    2.40
  -4  15   5   12.00    2.50
   4  15   5   12.20    1.70
  -4  15  -5   12.60    1.90
   4  15   5   11.30    2.20
  -4  15  -5   14.60    2.10
  -4  15  -5   13.30    2.60
   5  15  -5    1.00    0.90
  -5  15   5    1.10    1.50
  -5  15   5   -0.90    1.30
  -5  15  -5    0.00    0.90
  -5  15  -5    0.50    1.10
   5  15   5    0.70    1.10
   5  15   5    0.40    0.90
  -6  15   5   31.00    2.60
   6  15  -5   26.30    1.90
  -6  15   5   29.20    2.20
  -6  15   5   25.60    2.00
   6  15   5   24.90    1.80
  -6  15  -5   28.40    2.00
  -6  15  -5   26.80    2.30
   6 -15  -5   24.90    2.10
  -7  15   5   17.20    1.90
   7  15  -5   13.20    1.80
  -7  15   5   14.60    1.60
  -7  15  -5   15.60    1.60
   7  15   5   17.60    1.30
   0  16   5   48.50    3.10
   0  16   5   44.30    3.30
   0  16  -5   49.99    3.30
   0  16  -5   51.39    3.20
   0  16   5   46.20    3.60
   0  16  -5   48.50    3.10
   1  16  -5   30.60    2.60
   1  16  -5   29.80    2.70
   1  16  -5   28.40    2.60
  -1  16   5   27.00    3.20
  -1  16   5   28.20    2.80
  -1  16   5   32.70    3.00
   1  16   5   35.10    3.00
  -1  16  -5   28.70    2.90
  -1  16  -5   30.40    2.50
   1  16   5   26.10    2.50
  -1  16  -5   25.40    2.50
  -2  16   5   62.89    3.90
  -2  16   5   64.99    3.60
   2  16  -5   60.79    3.60
   2  16  -5   60.49    3.60
  -2  16   5   64.79    3.80
   2  16  -5   66.59    3.50
   2  16   5   58.69    3.40
  -2  16  -5   63.79    3.50
   2  16   5   62.09    3.60
  -2  16  -5   63.09    3.40
  -2  16  -5   68.09    3.90
  -3  16   5   29.40    3.00
  -3  16   5   24.20    2.30
   3  16  -5   28.40    2.40
  -3  16   5   22.90    2.90
  -3  16  -5   26.10    2.30
   3  16   5   30.70    2.70
   3  16   5   28.20    2.20
  -3  16  -5   25.00    2.30
  -3  16  -5   29.80    2.80
   4  16  -5   15.00    2.20
  -4  16   5   13.30    1.70
  -4  16   5   13.70    2.10
   4  16   5   15.80    1.70
   4  16   5   16.70    2.20
  -4  16  -5   13.80    3.20
  -4  16  -5   11.60    2.00
  -5  16   5    1.20    1.10
  -5  16   5   -0.50    0.70
  -5  16   5    1.70    0.90
   5  16  -5   -0.10    0.90
  -5  16  -5    0.60    0.80
   5  16   5    0.10    0.70
  -5  16  -5    0.40    0.90
  -5  16  -5    1.30    1.10
  -6  16   5   10.30    1.40
  -6  16   5   11.80    1.60
  -6  16   5   12.30    1.90
   6  16  -5   11.10    1.50
  -6  16  -5   11.40    1.40
   6  16   5   14.10    1.40
   6 -16  -5   10.70    1.80
  -6  16  -5   13.70    1.70
  -7  16   5    3.00    1.00
  -7  16   5    0.70    0.70
   7  16  -5    0.80    0.90
   7  16   5    2.10    1.00
  -7  16  -5    5.90    1.40
  -7  16  -5   -0.10    1.00
   0  17  -5    0.50    1.30
   0  17  -5   -1.10    1.00
   0  17   5    0.20    1.40
   0  17  -5    1.30    1.10
   0  17   5   -1.20    1.10
   1  17  -5    6.30    2.00
  -1  17   5    3.40    1.40
   1  17  -5    2.50    1.30
  -1  17   5    2.90    1.50
  -1  17   5    8.00    2.20
   1  17  -5    2.20    1.10
  -1  17  -5    1.80    1.40
  -1  17  -5    3.70    1.30
  -1  17  -5    2.60    1.10
   1  17   5    1.90    1.10
   1  17   5    3.80    1.50
   2  17  -5   15.90    2.20
  -2  17   5   20.10    2.70
  -2  17   5   15.80    2.30
   2  17  -5   19.70    2.40
   2  17  -5   22.30    2.30
  -2  17   5   16.90    2.10
  -2  17  -5   19.70    3.20
   2  17   5   15.50    3.90
   2  17   5   17.10    2.00
  -2  17  -5   21.00    2.00
  -2  17  -5   16.10    2.40
  -3  17   5    1.30    1.20
   3  17  -5   -0.50    1.00
  -3  17   5    0.40    1.20
  -3  17  -5    0.80    1.20
  -3  17  -5    1.10    1.00
   3  17   5    0.30    1.10
   3  17   5    3.70    1.40
  -4  17   5   -1.60    1.10
  -4  17   5    1.50    0.90
   4  17  -5   -0.10    0.90
  -4  17   5    1.50    0.80
  -4  17  -5   -1.80    1.10
   4  17   5    1.60    0.80
  -4  17  -5    0.60    0.80
  -4  17  -5    0.60    0.80
  -5  17   5   -1.30    1.20
   5  17  -5   -0.40    0.90
  -5  17   5    0.60    0.90
  -5  17   5    0.80    0.80
   5  17   5    1.30    0.70
  -5  17  -5    0.80    1.00
  -5  17  -5    0.10    0.80
  -5  17  -5    0.80    0.80
  -6  17   5    8.20    1.40
   6  17  -5    6.20    1.50
  -6  17  -5    6.10    1.60
   6 -17  -5    5.90    1.70
  -6  17  -5    5.90    1.20
   6  17   5    6.60    1.10
   0  18  -5    0.40    0.90
   0  18   5    1.60    1.10
   0  18   5    2.40    1.50
   0  18  -5    1.00    1.10
   1  18  -5   10.10    2.10
  -1  18   5    8.80    2.00
   1  18  -5   10.80    1.90
  -1  18   5    8.70    2.40
   1  18  -5   10.30    1.60
  -1  18   5    7.90    2.00
  -1  18  -5    6.40    1.90
  -1  18  -5    9.90    2.00
   1  18   5    8.10    2.50
   1  18   5   13.20    2.70
   2  18  -5    5.10    1.30
  -2  18   5    9.90    1.70
   2  18  -5    4.10    1.20
  -2  18   5    6.90    1.70
  -2  18   5    9.00    2.30
   2  18  -5    6.50    1.70
  -2  18  -5    6.60    1.30
  -2  18  -5    6.40    1.40
   2  18   5    7.30    1.50
  -2  18  -5    6.60    1.40
  -3  18   5    0.30    0.80
  -3  18   5    2.10    1.30
  -3  18   5    1.30    1.00
   3  18  -5   -1.20    1.00
  -3  18  -5    1.50    1.20
  -3  18  -5    0.10    0.80
   3  18   5    0.10    0.80
  -3  18  -5    0.30    0.80
   4  18  -5    6.40    1.10
  -4  18   5   11.30    1.60
  -4  18   5    9.10    2.10
  -4  18   5    8.80    1.80
  -4  18  -5    8.70    1.50
   4  18   5   11.00    1.40
  -4  18  -5   10.20    1.80
  -4  18  -5    9.90    1.60
   5  18  -5    6.80    1.60
  -5  18   5    9.30    1.20
  -5  18   5    9.40    1.60
  -5  18  -5    7.40    1.70
   5 -18  -5   12.40    1.30
   5  18   5    8.10    1.30
  -5  18  -5    9.90    2.60
  -6  18   5    1.30    0.70
   6  18   5    1.70    0.60
  -6  18  -5    1.50    0.70
   0  19  -5    0.70    0.70
   0  19   5    3.30    2.20
   0  19  -5    0.20    1.10
   0  19  -5   -1.50    0.90
   0  19   5   -0.70    0.80
   1  19  -5    1.50    0.80
   1  19  -5    1.70    1.10
   1  19  -5    0.30    1.10
  -1  19   5   -0.70    1.20
  -1  19   5    1.80    1.50
  -1  19   5    1.00    0.90
   1  19   5    0.20    0.80
  -1  19  -5    0.70    1.10
  -1  19  -5   -0.10    0.80
  -1  19  -5    0.90    0.70
   2  19  -5    1.70    1.10
  -2  19   5    3.20    1.40
  -2  19   5    3.20    1.00
  -2  19   5    3.30    1.10
   2  19  -5    2.10    1.10
  -2  19  -5    2.60    1.20
   2  19   5    2.00    1.30
  -2  19  -5    3.70    1.20
  -2  19  -5    2.20    1.10
  -3  19   5   17.10    1.70
   3  19  -5   16.40    1.80
  -3  19   5   18.20    1.80
  -3  19   5   14.10    2.30
  -3  19  -5   14.60    1.50
  -3  19  -5   15.80    2.00
   3  19   5   16.30    1.50
  -3  19  -5   13.90    1.50
   4  19  -5    1.10    1.00
  -4  19   5    2.70    1.40
  -4  19   5    1.50    0.70
  -4  19   5    1.40    0.80
   4  19   5    2.00    1.20
  -4  19  -5    2.00    0.70
  -4  19  -5    1.30    0.70
  -4  19  -5   -0.20    1.80
  -5  19   5    4.00    1.20
   5 -19  -5    1.10    0.70
  -5  19  -5    3.00    1.10
   5  19   5    1.50    0.60
  -5  19  -5    2.50    0.70
   0  20  -5    3.90    1.20
   0  20   5    6.20    1.60
   0  20  -5    1.90    0.90
   0  20  -5    3.10    1.10
   1  20  -5    1.50    1.10
  -1  20   5    0.10    0.90
   1  20  -5    0.40    0.80
   1  20  -5   -1.60    1.30
  -1 -20  -5    0.00    0.90
  -1  20  -5   -0.40    0.80
   1  20   5    0.70    1.00
  -1  20  -5    0.80    0.70
  -1  20  -5   -0.50    1.10
  -2  20   5    4.80    1.50
   2  20  -5   -1.10    1.00
  -2  20   5    7.90    2.20
  -2  20  -5    1.50    0.70
  -2  20  -5   -0.10    0.90
   2  20   5    1.40    0.80
  -2  20  -5   -0.40    1.00
  -3  20   5    0.40    0.70
   3  20  -5   -1.90    1.10
  -3  20   5    0.60    0.80
  -3  20  -5    0.50    0.60
  -3  20  -5    2.20    1.10
   3  20   5   -0.50    0.60
  -3  20  -5   -1.00    0.50
  -4  20   5   15.50    1.40
   4  20   5   16.30    1.30
   4 -20  -5   19.80    1.30
  -4  20  -5   14.50    1.20
   0  21  -5   -2.30    1.00
   0  21  -5   -0.30    1.20
   0 -21  -5   -0.40    0.70
   0  21   5   -1.20    0.70
   1  21  -5    0.00    1.20
  -1  21   5   -1.50    1.10
  -1  21  -5   -0.40    0.80
  -1  21  -5    0.30    0.60
   1 -21  -5   -0.90    0.60
  -1  21  -5   -0.70    1.10
   1  21   5    1.10    0.80
   2  21  -5    2.90    1.40
  -2  21  -5    1.80    1.20
  -2  21  -5    3.50    1.10
   2 -21  -5    2.10    0.70
  -3  21   5    0.60    0.70
   3 -21  -5    1.00    0.50
   3  21   5    1.70    0.70
  -3  21  -5    0.90    0.60
   0   0   6  119.59    4.40
   0   0  -6  119.39    4.40
  -1   0  -6  862.61   29.90
   1   0   6  989.10   29.90
  -1   0   6  948.01   29.70
  -2   0   6    0.10    0.30
   2   0   6    0.50    0.60
  -2   0  -6    0.20    0.50
  -2   0   6   -0.10    0.40
  -3   0  -6   67.89    3.20
  -3   0   6   70.99    2.40
  -3   0  -6   61.09    2.80
   3   0   6   63.89    3.20
  -3   0   6   68.09    2.40
  -3   0   6   62.69    2.80
  -4   0   6  348.27   11.60
  -4   0  -6  363.06   11.60
   4   0   6  323.37   12.00
  -5   0  -6   87.19    3.60
  -5   0   6   73.29    3.90
  -5   0  -6   78.39    4.20
  -6   0  -6  104.09    4.50
  -6   0   6   94.49    5.60
  -6   0   6  109.39    5.00
  -6   0   6  112.09    4.60
  -6   0  -6  106.59    5.00
  -6   0  -6  102.69    4.60
   6   0  -6   97.09    5.00
  -7   0   6    1.40    1.20
  -7   0  -6   -0.10    1.00
  -7   0   6    0.60    2.00
  -7   0  -6    0.80    1.30
   7   0  -6    1.20    1.70
  -7   0  -6   -0.90    1.00
  -7   0   6    0.10    1.30
  -8   0   6   13.80    2.20
  -8   0   6   10.10    3.10
  -8   0   6   13.10    2.20
  -8   0  -6   13.50    2.00
  -8   0  -6   12.70    2.40
  -8   0  -6   16.00    1.90
  -9   0   6   27.80    2.50
  -9   0  -6   33.60    2.00
  -9   0   6   30.40    2.70
  -9   0  -6   31.80    2.50
  -9   0  -6   32.00    2.30
  -9   0   6   31.10    2.00
 -10   0  -6   -0.20    1.60
 -10   0  -6    1.10    0.80
 -10   0   6   -0.10    1.20
   0  -1  -6    0.20    0.40
   0  -1   6   -0.30    0.40
   0   1   6   -0.20    0.40
   1  -1   6   42.50    2.20
  -1   1   6   49.00    2.00
   1  -1  -6   50.09    2.10
  -1   1  -6   46.40    2.30
  -1  -1   6   45.90    2.10
   1   1   6   46.00    2.20
  -2  -1  -6  127.39    5.20
   2  -1   6  145.49    5.30
  -2   1   6  147.29    4.80
  -2  -1   6  143.09    4.90
  -2   1  -6  130.59    5.20
  -2  -1   6  135.59    4.80
   2   1   6  139.59    5.20
  -3  -1  -6  216.18    7.60
   3  -1   6  196.98    7.40
  -3  -1  -6  193.88    7.00
   3   1   6  196.68    7.40
  -3  -1   6  209.38    6.80
  -3  -1   6  218.68    6.90
  -3  -1   6  197.48    7.00
  -3   1  -6  200.68    7.00
  -4  -1  -6  524.65   16.60
  -4  -1  -6  494.45   17.10
  -4   1   6  506.55   16.50
   4  -1   6  488.05   16.90
   4   1   6  479.75   17.00
  -4   1  -6  517.05   16.50
  -4  -1   6  513.65   16.60
  -5   1   6   79.99    3.70
  -5  -1  -6   74.59    4.10
  -5  -1  -6   84.69    3.60
  -5   1  -6   80.29    4.30
  -5   1  -6   83.19    3.60
  -5  -1   6   83.39    3.70
   6   1  -6  174.18    7.20
  -6   1   6  172.38    7.70
  -6   1   6  184.88    7.10
  -6  -1  -6  173.28    7.20
  -6  -1  -6  182.98    6.80
  -6  -1  -6  181.78    6.80
  -6   1   6  179.08    6.80
  -6  -1   6  180.68    7.00
  -6   1  -6  182.08    6.70
  -6   1  -6  174.98    7.30
  -6   1  -6  178.68    6.90
  -6  -1   6  170.68    7.80
  -6  -1   6  181.78    6.90
  -7  -1  -6    2.10    1.30
  -7   1   6    0.30    1.40
  -7  -1  -6    2.10    1.10
  -7   1   6    0.60    1.90
   7   1  -6   -1.80    1.60
  -7   1   6    0.80    1.20
  -7  -1  -6    0.60    1.00
  -7  -1   6   -0.90    1.80
   7  -1  -6    0.30    1.60
  -7   1  -6    2.00    1.10
  -7  -1   6   -0.30    1.10
  -7   1  -6    1.00    1.20
  -7  -1   6    0.60    1.30
  -7   1  -6   -1.20    1.30
  -8  -1  -6    9.00    2.60
  -8  -1  -6    2.90    1.20
  -8   1   6    3.70    1.40
  -8  -1  -6    1.40    1.00
  -8   1   6    2.50    1.60
  -8   1   6    3.40    1.30
  -8  -1   6    5.60    1.80
  -8  -1   6    2.20    1.20
   8  -1  -6    0.10    2.20
  -8   1  -6    1.80    1.10
  -8   1  -6    3.10    1.30
  -8  -1   6    1.50    1.30
  -8   1  -6    2.40    1.10
  -9  -1  -6    9.80    1.50
  -9  -1  -6    7.00    1.70
  -9  -1  -6    7.10    1.90
  -9   1   6    9.80    2.70
  -9   1   6    9.70    2.00
  -9   1   6    9.00    1.30
  -9  -1   6    8.40    1.30
  -9  -1   6   12.60    2.30
  -9   1  -6   10.30    1.70
  -9  -1   6   10.00    2.30
  -9   1  -6    9.30    1.50
  -9   1  -6    7.10    1.40
 -10   1   6    0.80    0.60
 -10  -1  -6    0.10    0.60
 -10   1   6   -0.90    1.30
 -10  -1  -6   -1.70    1.10
 -10   1  -6    0.50    0.70
   0  -2  -6   16.40    1.20
   0   2   6   17.70    1.30
   0  -2   6   20.60    1.40
  -1   2   6   58.09    2.40
   1  -2   6   55.19    2.60
  -1  -2  -6   54.59    2.50
  -1  -2   6   59.39    2.50
   1  -2  -6   54.49    2.30
  -1  -2   6   50.79    2.40
   1   2   6   61.39    2.60
   2  -2   6   10.70    1.30
  -2  -2  -6    6.60    1.20
  -2   2   6   11.10    0.90
   2   2   6   10.60    1.40
   2  -2  -6    8.80    0.90
  -2  -2   6   10.00    1.20
  -2  -2   6    9.50    1.00
  -3  -2  -6   36.60    2.30
  -3  -2  -6   31.10    1.90
   3  -2   6   30.80    2.30
  -3   2  -6   33.00    1.80
   3   2   6   30.30    2.30
  -3  -2   6   31.40    1.80
  -3  -2   6   29.60    1.80
  -3  -2   6   32.70    1.70
  -4  -2  -6   11.00    1.40
  -4  -2  -6   10.80    2.40
   4  -2   6    8.80    2.50
  -4   2   6   11.70    1.70
  -4  -2   6    9.70    0.90
  -4  -2   6   11.40    1.50
   4   2   6   11.60    2.60
  -4  -2   6   10.60    1.10
  -4   2  -6   12.70    1.50
  -5  -2  -6   10.50    2.10
  -5   2   6   13.50    3.20
  -5  -2  -6    7.40    1.60
  -5  -2  -6   13.20    1.50
  -5   2   6    8.30    1.80
  -5   2  -6   10.70    1.50
  -5   2  -6   12.10    2.70
  -5   2  -6   12.90    3.30
  -5  -2   6    9.60    1.70
  -6   2   6   52.39    3.50
  -6  -2  -6   48.00    3.00
  -6   2   6   54.99    3.10
   6   2  -6   44.30    3.50
  -6  -2  -6   52.69    3.40
  -6   2   6   50.79    4.10
  -6  -2  -6   49.30    2.80
  -6  -2   6   49.90    2.90
  -6  -2   6   49.80    3.30
  -6   2  -6   51.39    2.80
  -6  -2   6   50.39    4.80
  -6   2  -6   47.80    3.40
  -6   2  -6   40.00    3.50
  -7  -2  -6    9.00    2.30
  -7  -2  -6   10.20    1.80
  -7  -2  -6    8.90    1.80
  -7   2   6   10.80    2.20
  -7   2   6    9.60    3.00
  -7   2   6   15.60    2.50
  -7  -2   6    8.30    2.10
  -7   2  -6   10.40    2.40
  -7   2  -6   10.20    2.10
  -7  -2   6   10.40    2.00
  -7   2  -6   15.80    1.90
  -7  -2   6   11.80    2.50
  -8  -2  -6   61.69    3.30
  -8   2   6   64.99    3.50
  -8   2   6   67.39    4.30
  -8  -2  -6   63.99    3.20
  -8  -2  -6   67.69    3.70
  -8   2   6   54.99    3.50
  -8  -2   6   67.89    3.40
  -8  -2   6   55.89    3.50
   8  -2  -6   64.49    3.60
  -8   2  -6   63.09    3.80
  -8   2  -6   64.79    3.40
  -8  -2   6   68.59    4.30
  -8   2  -6   61.19    3.40
  -9  -2  -6   17.10    1.60
  -9  -2  -6   18.90    2.10
  -9   2   6   18.10    1.60
  -9  -2  -6   15.50    1.70
  -9   2   6   18.10    2.30
  -9  -2   6   14.10    2.20
  -9  -2   6   16.70    1.60
  -9   2  -6   16.60    2.20
  -9   2  -6   16.30    1.90
  -9  -2   6   15.20    2.50
  -9   2  -6   16.40    1.60
 -10   2   6    0.40    0.60
 -10   2   6    0.00    1.00
 -10  -2  -6    1.40    1.10
 -10  -2  -6    0.60    0.70
 -10   2  -6    0.90    0.70
 -10   2  -6    1.70    0.60
   0   3   6    0.10    0.50
   0  -3  -6    0.00    0.40
   0  -3   6    0.00    0.50
   0  -3   6    0.40    0.60
   1  -3   6  150.98    5.70
  -1  -3  -6  145.29    5.70
  -1   3   6  166.78    5.60
   1  -3   6  148.79    5.80
   1   3   6  171.58    5.80
   1  -3  -6  158.48    5.50
  -1  -3   6  156.58    5.70
   2  -3   6  229.88    8.10
  -2  -3  -6  215.48    7.90
  -2   3   6  226.58    7.50
   2  -3  -6  214.98    7.50
   2   3   6  231.78    8.00
  -2  -3   6  214.88    7.70
   3  -3   6   15.90    1.70
  -3  -3  -6   15.90    1.90
  -3  -3  -6   16.90    1.40
   3  -3   6   13.30    2.00
  -3  -3   6   15.30    1.40
  -3  -3   6   18.40    1.80
  -3   3  -6   15.00    1.40
  -3  -3   6   16.70    1.50
   3   3   6   12.30    2.10
  -4   3   6    1.30    1.10
  -4  -3  -6    2.70    1.30
  -4  -3  -6    2.40    0.90
   4  -3   6    3.10    1.40
   4  -3   6    2.30    1.50
  -4  -3   6    6.10    1.20
  -4   3  -6    3.30    0.90
  -4  -3   6    3.60    0.80
   4   3   6    8.90    2.90
  -4  -3   6    0.90    1.30
  -5   3   6    1.70    1.70
  -5   3   6    1.70    1.30
  -5  -3  -6    6.00    1.80
  -5  -3  -6   -0.40    0.90
  -5   3   6    2.40    1.80
  -5  -3  -6    1.10    1.30
  -5   3  -6   -0.40    1.50
  -5   3  -6    1.40    0.90
  -5  -3   6    0.10    0.90
  -5  -3   6    1.10    1.90
  -5   3  -6    1.40    1.60
  -6  -3  -6  130.09    5.60
  -6  -3  -6  131.49    5.40
   6   3  -6  115.29    5.60
  -6  -3  -6  133.69    5.30
  -6   3   6  133.89    6.20
  -6   3   6  127.69    5.70
  -6   3   6  129.89    5.30
  -6  -3   6  134.79    5.80
  -6   3  -6  131.99    6.00
  -6  -3   6  132.29    5.40
  -6  -3   6  123.49    6.40
  -6   3  -6  137.39    5.20
  -6   3  -6  123.79    5.60
  -7   3   6   34.20    3.00
  -7  -3  -6   39.40    2.60
  -7   3   6   40.00    3.10
  -7  -3  -6   37.40    3.00
  -7  -3  -6   33.20    2.50
  -7   3   6   42.40    3.60
  -7   3  -6   39.80    3.30
  -7   3  -6   39.40    2.70
  -7  -3   6   36.90    2.70
  -7  -3   6   39.60    2.80
  -7  -3   6   35.80    3.90
  -7   3  -6   36.20    2.80
  -8  -3  -6   85.39    3.80
  -8  -3  -6   84.49    4.20
  -8   3   6   80.29    4.00
  -8   3   6   79.39    4.60
  -8  -3  -6   80.29    4.30
  -8  -3   6   79.19    4.70
  -8   3  -6   83.69    4.00
  -8  -3   6   73.39    4.00
   8  -3  -6   82.29    4.20
  -8   3  -6   72.59    3.80
  -8   3  -6   81.49    4.40
  -8  -3   6   86.89    3.80
  -9  -3  -6    8.10    1.50
  -9   3   6   10.00    2.00
  -9  -3  -6    7.40    2.10
  -9   3   6    7.10    1.40
  -9   3  -6    2.90    1.90
  -9   3  -6    8.40    1.70
  -9   3  -6    5.30    1.30
  -9  -3   6    8.10    2.10
 -10  -3  -6    5.50    1.70
 -10  -3  -6    7.30    1.40
 -10   3   6    8.90    1.10
 -10   3   6    5.20    1.60
 -10   3  -6    6.70    1.10
 -10  -3   6    6.50    1.70
 -10   3  -6    6.30    1.40
   0  -4   6   15.10    1.30
   0  -4  -6   13.70    1.20
   0   4   6   14.30    1.30
   1  -4   6   16.20    1.50
  -1  -4  -6   14.70    1.40
   1  -4   6   18.20    1.80
  -1   4   6   18.50    1.40
   1  -4  -6   17.30    1.30
  -1  -4   6   17.90    1.50
   1   4   6   17.00    1.60
  -2  -4  -6  149.09    5.70
   2  -4   6  157.38    5.90
  -2   4   6  152.38    5.30
   2  -4   6  144.89    5.70
   2   4   6  150.98    5.80
  -2  -4   6  138.59    5.50
   2  -4  -6  150.48    5.30
  -2  -4   6  141.99    5.20
  -3   4   6  170.88    5.50
   3  -4   6  163.38    6.30
  -3  -4  -6  162.58    6.50
   3  -4   6  172.68    6.60
  -3  -4  -6  164.98    5.90
   3   4   6  149.19    6.50
  -3  -4   6  162.88    6.00
  -3  -4   6  160.28    5.80
  -3   4  -6  153.68    5.70
   3  -4  -6  168.48    5.50
   4  -4   6  117.29    5.80
   4  -4   6  120.79    5.40
  -4  -4  -6  127.99    5.90
  -4  -4  -6  127.29    4.80
  -4  -4   6  133.19    4.90
  -4  -4   6  122.89    5.00
  -4   4  -6  122.69    4.70
  -5  -4  -6   79.89    3.60
  -5   4   6   75.09    4.50
  -5  -4  -6   78.79    4.10
  -5   4   6   79.09    3.90
  -5   4   6   76.49    4.60
  -5  -4  -6   79.29    3.60
  -5   4  -6   67.99    4.60
  -5  -4   6   79.89    3.60
  -5   4  -6   76.39    4.20
  -5  -4   6   79.99    3.90
  -5   4  -6   82.29    3.50
  -6  -4  -6    5.20    1.40
  -6  -4  -6    3.20    1.10
  -6  -4  -6    6.40    1.70
  -6   4   6    9.70    3.00
  -6   4   6    3.30    1.70
  -6   4  -6    1.70    1.70
  -6   4  -6    5.70    1.90
  -6  -4   6    3.40    1.20
  -6  -4   6    4.30    1.50
  -6   4  -6    3.60    1.50
  -7  -4  -6   18.30    2.00
  -7   4   6   23.40    3.20
  -7  -4  -6   21.90    2.90
  -7   4   6   21.80    2.60
  -7  -4  -6   18.80    2.50
  -7   4  -6   18.60    2.20
  -7   4  -6   17.90    2.70
  -7   4  -6   15.90    2.50
  -7  -4   6   21.20    2.20
  -7  -4   6   23.20    2.20
  -8  -4  -6   13.20    1.80
  -8   4   6   17.10    2.30
  -8   4   6   15.40    2.70
  -8  -4  -6   16.20    2.10
  -8   4  -6   16.70    2.50
  -8  -4   6   11.70    2.00
  -8   4  -6   14.20    2.20
  -8  -4   6   12.20    1.90
  -8   4  -6   13.30    2.00
   8  -4  -6   15.70    2.50
  -9   4   6   13.40    2.10
  -9   4   6   11.60    1.60
  -9  -4  -6   12.30    1.80
  -9  -4  -6   13.20    1.60
  -9   4  -6   12.20    1.60
  -9  -4   6   14.20    2.60
  -9   4  -6   12.60    2.30
 -10   4   6    1.80    0.90
 -10  -4  -6    1.40    0.70
 -10   4   6    0.00    0.70
 -10  -4  -6    1.40    1.00
 -10   4  -6    0.90    0.70
 -10  -4   6   -1.00    1.30
 -10   4  -6    0.50    0.80
   0  -5   6    0.20    0.60
   0   5   6    0.70    0.70
   0  -5  -6    0.30    0.50
   1  -5   6    7.40    1.30
  -1  -5  -6    9.60    1.30
  -1   5   6    8.20    1.40
  -1  -5   6    9.50    1.40
   1   5   6    7.10    1.50
   1  -5  -6    8.20    1.10
  -2   5   6  702.23   22.20
   2  -5   6  720.63   22.70
  -2  -5  -6  697.13   22.70
   2  -5   6  696.23   22.80
  -2  -5   6  648.34   22.40
  -2  -5   6  669.73   22.10
   2  -5  -6  685.13   22.20
   2   5   6  669.03   22.70
   3  -5   6  347.77   12.00
  -3  -5  -6  340.07   11.50
   3  -5   6  315.17   12.20
  -3  -5  -6  360.36   12.30
  -3   5   6  353.36   11.30
  -3   5  -6  336.37   11.30
   3   5   6  329.37   12.30
  -3  -5   6  347.17   11.50
  -3  -5   6  349.57   11.90
   3  -5  -6  338.87   11.20
   4  -5   6  194.58    8.70
  -4  -5  -6  215.48    7.50
   4  -5   6  209.28    8.30
  -4  -5  -6  214.88    8.80
  -4   5  -6  214.48    7.40
  -4  -5   6  212.38    8.00
  -5  -5  -6   51.59    3.00
  -5  -5  -6   52.69    3.30
  -5   5   6   50.29    3.90
  -5   5   6   56.29    3.30
  -5  -5  -6   56.29    2.90
  -5   5   6   55.29    3.80
  -5   5  -6   58.99    2.90
  -5   5  -6   46.80    4.10
  -5   5  -6   49.80    3.70
  -5  -5   6   51.49    3.20
  -5  -5   6   53.89    3.20
  -6   5   6    8.40    1.90
  -6  -5  -6    8.20    2.30
  -6   5   6    5.30    1.70
  -6  -5  -6   12.60    1.80
  -6   5  -6    6.90    2.00
  -6  -5   6   10.00    1.60
  -6   5  -6   10.50    2.60
  -6   5  -6   11.10    3.00
  -6  -5   6    8.20    1.80
  -7   5   6   45.60    3.30
  -7   5   6   40.00    3.60
  -7  -5  -6   41.20    2.80
  -7  -5  -6   47.40    3.10
  -7   5  -6   38.00    3.00
  -7  -5   6   39.80    2.90
  -7  -5   6   43.30    2.80
  -7   5  -6   46.70    3.50
  -7   5  -6   43.20    2.90
  -8  -5  -6    0.40    1.00
  -8  -5  -6    1.00    0.90
  -8   5   6    0.60    1.20
  -8   5   6    1.80    1.40
  -8   5  -6    1.40    1.00
  -8   5  -6    1.30    1.20
  -8  -5   6    1.20    1.10
  -9   5   6    0.50    0.80
  -9  -5  -6    0.90    0.80
  -9   5   6   -0.30    1.00
  -9  -5  -6   -0.10    1.00
  -9  -5   6    1.10    1.00
  -9   5  -6    1.50    1.10
  -9   5  -6    0.40    0.80
   9  -5  -6   -2.80    1.50
  10   5  -6    6.60    1.10
 -10  -5  -6    9.60    1.50
 -10  -5  -6    8.70    1.10
 -10   5  -6   10.40    1.40
 -10   5  -6    5.30    1.10
   0  -6  -6   36.50    2.20
   0  -6   6   34.20    2.30
   0   6   6   36.80    2.50
   1  -6   6    7.30    1.60
  -1  -6  -6    6.50    1.50
  -1   6   6    5.20    1.60
   1   6   6    4.80    1.20
   1  -6  -6    6.80    1.30
  -1  -6   6    4.60    1.50
   2  -6   6   39.10    2.60
  -2  -6  -6   31.00    2.00
   2  -6   6   31.90    3.10
  -2  -6  -6   35.20    2.60
  -2   6   6   33.70    2.30
   2  -6  -6   34.20    2.10
  -2  -6   6   34.90    2.50
   2   6   6   32.50    3.10
  -2  -6   6   33.40    1.90
  -3  -6  -6   48.50    3.50
  -3   6   6   48.20    2.70
   3  -6   6   48.60    4.20
   3  -6   6   47.80    3.30
  -3  -6  -6   44.60    2.50
  -3   6  -6   45.50    2.60
   3  -6  -6   46.10    2.60
  -3  -6   6   49.99    2.50
  -3  -6   6   48.00    3.10
   4  -6   6    7.60    2.30
  -4  -6  -6   15.40    4.20
  -4  -6  -6   11.30    1.50
  -4   6   6    9.40    2.60
  -4  -6  -6   10.00    2.10
  -4   6   6    6.70    1.40
  -4  -6   6   13.50    3.30
  -4   6  -6   10.70    1.70
  -4  -6   6   10.10    1.50
  -5   6   6   23.80    3.10
  -5  -6  -6   24.30    2.10
  -5   6   6   22.20    2.40
  -5  -6  -6   22.70    2.40
  -5   6   6   23.90    3.10
  -5  -6   6   23.70    2.40
  -5   6  -6   24.70    3.30
  -5   6  -6   26.80    3.50
  -5   6  -6   22.20    2.10
  -6   6   6   14.70    2.80
  -6  -6  -6   16.10    2.10
  -6   6   6   19.30    2.30
  -6  -6  -6   17.70    2.20
  -6   6   6   14.60    2.70
  -6  -6   6   16.60    2.10
  -6   6  -6   15.70    2.80
  -6   6  -6   20.80    3.00
  -7  -6  -6   55.69    3.00
  -7  -6  -6   51.09    3.50
  -7   6   6   55.79    3.60
  -7   6   6   49.60    3.90
  -7   6  -6   48.30    3.70
  -7   6  -6   52.29    3.30
  -7  -6   6   47.20    3.00
  -8   6   6   26.50    3.00
  -8   6   6   21.00    2.40
  -8  -6  -6   19.80    2.00
  -8  -6  -6   23.50    2.10
  -8   6  -6   20.30    2.60
  -8   6  -6   25.80    2.20
  -8  -6   6   23.30    2.30
  -9   6   6   11.30    1.60
  -9  -6  -6   10.00    1.70
  -9   6   6   11.40    1.90
  -9  -6  -6   10.70    1.40
  -9  -6   6   11.00    2.10
  -9   6  -6   10.40    1.80
   9  -6  -6   12.30    2.00
  -9   6  -6   11.40    1.50
 -10   6   6   15.90    1.30
  10   6  -6   16.80    1.40
 -10   6   6   16.40    1.60
  10   6   6   17.90    1.20
 -10   6  -6   14.30    1.50
 -10   6  -6   18.00    1.30
   0  -7   6    1.10    0.90
   0   7   6   -0.80    1.10
   0  -7  -6    0.10    0.80
  -1   7   6  185.78    7.20
  -1  -7  -6  187.98    7.30
   1  -7   6  195.58    7.30
  -1  -7   6  173.48    6.50
   1   7   6  178.68    7.40
  -1  -7   6  194.08    7.30
   1  -7  -6  187.38    7.00
  -2   7   6   23.00    2.50
   2  -7   6   20.80    3.60
  -2  -7  -6   20.80    2.60
  -2  -7  -6   22.50    1.90
   2  -7   6   21.40    2.60
   2  -7  -6   22.20    2.10
  -2  -7   6   25.60    1.80
  -2  -7   6   21.00    2.50
  -3  -7  -6    5.60    1.70
  -3  -7  -6    5.30    1.10
   3  -7   6    6.80    1.80
  -3  -7   6    4.90    1.60
  -3  -7   6    4.60    1.30
   3  -7  -6    5.60    1.30
  -4   7   6   15.20    2.40
  -4   7   6   21.60    2.90
   4  -7   6   13.80    4.60
  -4   7   6   19.80    2.90
  -4  -7  -6   20.70    2.30
  -4  -7  -6   18.30    1.90
  -4   7  -6   15.10    3.20
  -4   7  -6   15.60    2.80
  -4  -7   6   19.10    1.80
  -5   7   6   49.10    3.70
  -5  -7  -6   51.89    3.10
  -5  -7  -6   48.10    2.80
  -5   7   6   43.80    3.50
  -5   7   6   48.80    3.00
  -5   7  -6   47.90    3.80
  -5   7  -6   43.20    4.10
  -5  -7   6   52.09    2.90
  -5   7  -6   48.70    3.50
  -6  -7  -6   10.40    2.40
  -6   7   6   10.20    2.70
  -6  -7  -6   13.40    2.10
  -6   7   6    7.90    2.10
  -6   7   6   10.70    2.70
  -6   7  -6   16.80    2.60
  -6   7  -6    8.80    3.00
  -6  -7   6    8.40    1.80
  -7  -7  -6   29.70    2.40
  -7   7   6   28.20    3.20
  -7   7   6   29.20    2.90
  -7  -7  -6   28.50    2.20
  -7   7  -6   26.20    2.70
  -7  -7   6   22.80    2.20
  -7   7  -6   21.60    3.10
  -8  -7  -6   32.80    2.50
  -8   7   6   42.00    2.80
  -8  -7  -6   42.30    2.60
  -8   7   6   43.70    3.20
  -8   7  -6   46.00    3.40
  -8  -7   6   36.50    2.60
  -9   7   6    0.70    0.90
  -9  -7  -6    1.70    0.90
  -9  -7  -6   -0.50    0.70
  -9   7   6    1.40    1.70
  -9   7  -6    0.80    0.90
  -9   7  -6    1.10    0.80
  -9  -7   6   -1.10    1.00
   9  -7  -6   -0.70    1.10
 -10   7   6    9.80    1.10
 -10   7   6    7.00    1.40
 -10   7  -6    6.60    1.20
  10   7   6    9.00    1.00
 -10   7  -6    9.70    1.40
   0  -8   6  176.18    7.30
   0  -8  -6  190.68    7.30
   0   8   6  175.18    8.30
   1  -8   6   36.80    3.10
  -1   8   6   31.80    3.20
  -1  -8  -6   33.00    2.90
   1  -8  -6   31.50    2.70
  -1  -8   6   33.70    3.00
  -1  -8   6   27.70    2.10
   2  -8   6    8.80    2.80
  -2  -8  -6    3.70    1.50
  -2  -8  -6    6.00    1.30
  -2  -8   6    4.70    1.70
  -2  -8   6    7.00    1.50
   2  -8  -6   10.30    2.30
   3  -8   6   61.49    4.80
  -3  -8  -6   63.39    3.10
  -3  -8  -6   62.29    3.20
  -3   8   6   60.89    3.60
  -3   8   6   58.49    3.30
  -3  -8   6   66.29    4.80
  -3  -8   6   64.49    3.10
  -4  -8  -6    0.40    1.20
  -4  -8  -6    1.80    1.00
  -4   8   6    1.20    1.90
  -4   8   6    2.70    1.30
   4   8  -6    0.00    1.70
  -4   8   6    1.40    1.50
  -4   8  -6    1.50    2.80
  -4   8  -6    3.30    1.90
  -4   8  -6   -1.10    1.40
  -4  -8   6    1.30    0.90
  -4   8  -6    3.00    1.60
  -5   8   6   90.69    4.20
  -5  -8  -6   86.69    4.20
  -5  -8  -6   85.99    4.00
  -5   8   6   86.39    4.60
  -5   8   6   84.09    4.70
  -5  -8   6   89.69    4.10
  -5   8  -6   80.59    5.10
  -5   8  -6   87.69    4.40
  -5   8  -6   87.89    4.70
  -6   8   6   21.20    2.40
  -6   8   6   25.70    3.20
  -6  -8  -6   27.50    2.20
  -6   8   6   30.80    3.10
  -6  -8  -6   22.60    2.40
  -6   8  -6   29.00    2.80
  -6   8  -6   24.20    3.00
  -6   8  -6   21.90    3.40
  -6  -8   6   27.70    2.30
  -7  -8  -6    2.60    1.20
  -7   8   6    5.00    1.90
  -7  -8  -6    2.20    1.30
  -7   8   6    0.90    1.30
  -7   8  -6    4.30    1.40
  -7  -8   6    1.60    1.10
  -7   8  -6    5.20    1.80
  -8  -8  -6    1.10    1.00
  -8   8   6    0.50    0.90
  -8  -8  -6    4.80    1.30
  -8   8   6    2.30    1.30
  -8   8  -6    3.10    1.20
  -8  -8   6    2.30    1.20
  -8   8  -6    4.10    1.10
  -9  -8  -6    9.60    1.60
  -9   8   6    6.50    1.80
  -9   8   6   10.60    1.40
   9   8  -6    8.70    1.20
  -9  -8  -6    7.50    1.30
  -9   8  -6    8.40    1.40
  -9   8  -6    8.90    1.70
   9  -8  -6    7.30    1.90
   9   8   6    7.90    1.10
  -9  -8   6   10.10    1.90
   0  -9   6    0.80    1.40
  -1  -9  -6  264.07   10.20
   1  -9   6  265.27   10.30
   1  -9  -6  260.87    9.90
  -1  -9   6  240.78   10.10
  -1  -9   6  257.07    8.90
  -2  -9  -6   -1.80    1.60
   2  -9   6    0.70    2.00
  -2   9   6    0.30    1.20
  -2   9   6    0.20    1.20
  -2  -9   6   -1.30    1.00
  -2   9  -6    0.10    1.40
   2  -9  -6    0.60    1.60
  -2   9  -6   -0.40    1.10
  -3   9   6   -0.50    1.40
   3   9  -6    8.20    2.60
  -3   9   6    1.20    1.80
  -3  -9  -6   -0.10    1.30
   3   9  -6    1.60    1.40
  -3  -9  -6    1.10    1.20
   3  -9   6    0.00    3.20
  -3   9   6    1.40    1.60
  -3   9  -6    2.10    1.90
   3   9   6    1.30    1.10
  -3   9  -6    1.70    1.40
  -3  -9   6   -0.10    1.00
  -3   9  -6    1.70    1.30
  -4   9   6    3.50    1.70
  -4   9   6    0.90    1.10
   4   9  -6   -0.80    1.70
  -4   9   6    1.30    1.50
  -4  -9  -6    0.30    1.10
   4   9  -6    3.00    1.40
  -4  -9  -6    0.60    1.10
  -4   9  -6    1.20    1.50
  -4  -9   6    1.00    1.10
  -4   9  -6    2.60    1.40
  -4   9  -6    2.00    1.90
  -5   9   6   72.99    4.30
  -5   9   6   67.69    4.20
  -5   9   6   73.79    3.80
  -5  -9  -6   77.09    3.70
  -5  -9  -6   74.69    3.70
  -5  -9   6   81.39    3.80
  -5   9  -6   69.79    4.10
  -5   9  -6   65.69    4.80
  -6  -9  -6   -1.00    1.00
  -6   9   6   -0.30    1.10
  -6  -9  -6    1.30    1.10
  -6   9   6    1.10    1.50
  -6   9   6    0.50    1.50
  -6   9  -6   -2.30    1.90
  -6  -9   6    1.00    1.20
  -6   9  -6    3.60    1.60
  -6   9  -6   -0.40    1.50
  -7   9   6    6.20    1.50
  -7  -9  -6    4.80    1.20
  -7  -9  -6    8.50    1.80
  -7   9   6   10.50    2.70
  -7   9  -6    7.10    1.50
  -7   9  -6    7.40    1.80
  -7  -9   6   10.20    2.00
  -8   9   6    1.40    1.10
   8   9  -6    2.90    0.90
  -8  -9  -6    2.50    0.90
  -8   9   6    5.00    1.50
   8   9   6    3.40    1.10
  -8   9  -6    3.10    1.10
  -8  -9   6    1.80    1.00
  -8   9  -6    3.00    1.30
  -9   9   6    2.70    0.80
  -9  -9  -6    5.40    1.70
  -9   9   6    1.80    1.00
  -9   9  -6    2.30    0.80
  -9   9  -6    2.20    1.00
   9  -9  -6    2.60    1.30
   9   9   6    2.20    0.60
  -9  -9   6    2.10    1.10
   0  10   6   16.30    2.80
   0  10   6   19.50    2.20
   0  10  -6   17.90    2.10
   0 -10  -6   18.10    3.80
   0  10  -6   11.60    2.00
  -1  10   6   25.00    2.50
  -1  10   6   22.40    2.20
  -1  10   6   29.90    2.50
   1  10  -6   27.60    2.40
  -1 -10   6   25.40    2.30
   1 -10  -6   27.40    4.10
   1  10   6   24.50    2.20
  -1  10  -6   23.90    2.10
   1  10   6   22.50    2.30
  -1  10  -6   24.60    2.20
  -2  10   6    8.90    2.40
   2  10  -6    5.00    1.50
  -2  10   6    9.60    1.90
  -2  10   6    6.90    2.20
  -2  10   6    6.90    2.00
  -2 -10   6    8.40    1.90
   2  10   6    7.20    1.40
  -2  10  -6   11.40    1.90
   2 -10  -6    3.70    2.60
  -2  10  -6    8.70    2.20
  -2  10  -6    9.00    2.00
   3  10  -6   -1.40    1.30
  -3 -10  -6    2.90    1.40
  -3  10   6    1.00    1.60
  -3  10   6    1.10    1.40
  -3  10   6    0.40    1.10
   3  10  -6    0.60    1.60
   3  10   6   -0.60    1.10
  -3  10  -6    1.00    1.30
  -3  10  -6    0.90    1.40
  -3 -10   6    1.10    1.10
  -3  10  -6   -2.60    1.90
  -4  10   6   20.00    2.40
  -4  10   6   23.40    3.00
  -4 -10  -6   20.40    2.30
   4  10  -6   23.60    2.40
  -4  10   6   27.60    3.10
   4  10  -6   25.30    3.10
  -4 -10   6   24.70    2.40
  -4  10  -6   19.60    2.60
   4  10   6   23.80    2.20
  -4  10  -6   24.90    3.10
  -4  10  -6   24.10    2.50
  -5  10   6    3.60    1.60
   5  10  -6    7.10    1.90
  -5 -10  -6    9.30    2.00
  -5  10   6    9.80    2.00
  -5 -10  -6    6.10    2.00
  -5  10   6    5.70    1.60
   5  10   6    6.70    1.70
  -5 -10   6    7.90    1.90
  -5  10  -6    5.30    1.70
  -5  10  -6    7.60    2.20
  -5  10  -6    4.10    1.50
  -5  10  -6    5.00    1.50
   6  10  -6  102.29    4.30
  -6 -10  -6   95.79    4.40
  -6  10   6  102.69    5.90
  -6  10   6   96.49    5.20
  -6  10   6   98.69    4.80
  -6 -10  -6  104.89    4.60
  -6  10  -6  105.19    5.00
  -6  10  -6  100.89    5.40
  -6  10  -6  111.09    4.80
  -6 -10   6   98.69    4.50
   6  10   6   94.89    4.30
  -7 -10  -6   -0.10    0.90
   7  10  -6    2.80    1.00
  -7 -10  -6   -0.50    1.00
  -7  10   6    0.50    1.10
  -7  10   6    2.00    1.30
   7  10   6    1.80    0.80
  -7  10  -6    3.40    1.60
  -7  10  -6    1.30    1.20
  -7  10  -6    0.90    1.40
  -7 -10   6    1.00    1.00
   8  10  -6    0.80    0.80
  -8  10   6    2.50    0.90
  -8  10   6    1.60    1.00
  -8 -10  -6   -0.50    1.20
   8  10   6    3.40    1.10
  -8  10  -6    0.80    1.20
  -8  10  -6    1.60    1.00
  -8 -10   6    2.10    1.10
   9  10  -6   -0.50    0.70
  -9  10   6   -0.50    0.70
  -9  10   6   -1.10    0.80
  -9 -10  -6   -0.40    1.40
   9 -10  -6   -0.40    1.00
  -9  10  -6    0.50    0.80
   9  10   6    0.20    0.50
  -9 -10   6   -2.30    1.00
  -9  10  -6   -0.10    1.10
   0  11   6    1.70    1.20
   0  11   6    0.80    1.30
   0  11  -6    0.80    1.10
   0  11   6   -0.10    1.10
   0  11  -6   -0.90    1.30
   0  11  -6   -2.20    1.70
   1  11  -6   80.09    4.10
  -1  11   6   83.29    4.10
   1  11  -6   80.09    4.00
  -1  11   6   89.59    4.00
  -1  11   6   86.79    4.20
  -1  11   6   82.89    4.30
   1  11  -6   83.89    4.20
   1  11   6   86.29    4.00
   1  11   6   80.79    3.90
  -1  11  -6   87.09    4.00
  -1  11  -6   86.09    4.40
  -1  11  -6   87.09    4.10
  -2  11   6    2.50    1.30
  -2  11   6    2.00    1.20
   2  11  -6    1.60    1.70
   2  11  -6    1.80    1.30
  -2  11   6    0.10    1.50
   2  11  -6    1.70    1.40
  -2  11   6    0.20    1.50
  -2  11  -6    1.10    1.10
  -2 -11   6   -0.30    1.30
  -2  11  -6    0.40    1.90
   2  11   6    0.10    1.20
  -2  11  -6    0.30    1.20
  -3  11   6   -0.40    1.50
  -3  11   6    1.00    1.40
  -3  11   6   -0.90    1.20
   3  11  -6    1.60    1.50
   3  11  -6    0.80    1.20
   3  11   6    1.60    1.00
  -3  11  -6   -0.50    1.80
  -3  11  -6   -0.20    1.20
  -3 -11   6   -1.20    1.30
  -3  11  -6    0.60    1.20
  -4  11   6    0.70    1.40
   4  11  -6    2.00    1.60
  -4 -11  -6    0.00    1.40
  -4  11   6    2.40    1.20
  -4  11   6    2.40    1.70
   4  11   6    1.00    1.00
  -4  11  -6    2.30    1.30
  -4  11  -6    0.40    1.20
  -4  11  -6    1.20    1.80
  -4 -11   6    2.00    1.20
  -5  11   6    7.70    1.80
  -5 -11  -6   12.40    2.10
   5  11  -6   11.90    2.00
  -5  11   6   12.70    2.50
  -5  11   6   11.50    2.10
  -5  11  -6    9.70    2.50
  -5 -11   6    8.50    2.10
   5  11   6   11.40    1.80
  -5  11  -6    8.50    2.10
  -5  11  -6    9.80    2.60
  -6  11   6   -0.20    1.50
  -6  11   6    2.10    1.10
  -6 -11  -6    0.60    1.10
   6  11  -6    2.10    1.10
  -6  11   6    4.10    1.60
  -6  11  -6    0.40    1.90
  -6  11  -6    2.00    1.40
   6 -11  -6    3.40    1.50
  -6 -11   6    3.10    1.20
   6  11   6    3.30    1.00
  -6  11  -6    2.90    1.50
   7  11  -6    6.50    1.50
  -7 -11  -6    9.30    1.90
  -7  11  -6    7.40    1.90
  -7  11  -6    6.60    1.60
  -7 -11   6    7.30    1.80
  -7  11  -6    5.40    1.30
   8  11  -6    1.80    0.80
  -8 -11  -6    2.50    1.20
  -8  11   6    1.80    0.90
  -8  11   6    0.70    1.10
   8  11   6    1.30    1.00
  -8 -11   6    0.80    1.10
  -8  11  -6    1.70    1.20
  -8  11  -6    2.00    1.00
  -9  11   6    7.80    1.20
   9 -11  -6    5.20    1.10
   9  11   6    7.40    0.90
  -9  11  -6    7.10    1.30
   0  12   6   14.40    2.70
   0  12   6   18.70    2.40
   0  12  -6   14.50    2.30
   0  12  -6    9.00    2.10
   0  12   6   11.40    2.20
   0  12  -6   12.80    2.80
   0  12   6   14.00    2.20
   1  12  -6   57.29    3.40
  -1  12   6   61.29    3.50
  -1  12   6   56.49    3.10
  -1  12   6   59.09    3.60
  -1  12   6   55.89    3.50
   1  12  -6   59.59    3.60
   1  12  -6   53.99    3.50
  -1  12  -6   55.19    3.90
  -1  12  -6   58.69    3.20
   1  12   6   57.99    3.40
  -1  12  -6   57.49    3.30
   1  12   6   60.29    3.20
  -2  12   6    9.40    2.50
  -2  12   6    4.90    1.40
   2  12  -6    4.20    1.50
  -2  12   6    3.80    1.60
  -2  12   6    6.60    1.90
   2  12  -6    7.00    1.80
   2  12  -6    2.50    1.40
  -2  12  -6    4.10    1.30
  -2  12  -6    2.40    2.10
   2  12   6    5.20    1.30
  -2  12  -6    8.00    2.00
   2  12   6    6.50    1.40
   3  12  -6   62.29    3.30
  -3  12   6   52.89    3.50
  -3  12   6   56.99    4.70
   3  12  -6   66.79    3.80
  -3  12   6   61.29    3.80
  -3 -12   6   62.69    3.60
  -3  12  -6   64.19    3.40
   3  12   6   51.99    3.50
  -3  12  -6   58.89    3.90
  -3  12  -6   60.39    3.50
  -4  12   6    3.00    1.50
   4  12  -6    3.40    1.20
  -4  12   6    2.10    1.50
  -4  12   6    2.80    1.20
   4  12   6    1.90    1.00
  -4 -12   6    3.50    1.50
  -4  12  -6   -0.40    1.20
  -4  12  -6    0.20    1.70
  -4  12  -6    2.80    1.20
  -5  12   6    4.10    1.60
  -5  12   6    4.70    1.30
  -5  12   6    6.30    1.80
  -5 -12  -6    7.40    2.20
   5  12  -6    5.80    1.30
  -5  12  -6    5.20    1.70
  -5 -12   6    9.60    1.90
  -5  12  -6    6.00    1.40
   5  12   6    5.10    1.20
  -5  12  -6    7.90    2.10
  -6  12   6    6.50    1.80
   6  12  -6    6.20    1.70
  -6  12   6    9.60    2.40
  -6  12   6    8.40    2.40
  -6 -12  -6    6.20    1.40
  -6  12  -6    8.20    1.50
  -6  12  -6    9.00    2.40
   6  12   6   10.00    1.50
  -6  12  -6    7.10    2.00
  -6 -12   6    4.20    1.30
   6 -12  -6    7.20    1.50
  -7  12   6    3.30    1.10
  -7 -12  -6    3.30    1.40
  -7  12   6    6.40    1.60
   7  12  -6    1.30    0.80
  -7 -12   6    3.10    1.20
  -7  12  -6    2.30    1.20
  -7  12  -6    2.20    1.10
  -7  12  -6   -0.40    1.50
   7  12   6    4.30    1.20
  -8  12   6    2.30    1.10
  -8 -12  -6    3.80    1.40
   8  12  -6    4.10    1.30
  -8  12   6    4.80    1.30
  -8 -12   6    2.20    1.30
  -8  12  -6    3.00    1.00
   8  12   6    2.00    0.60
  -8  12  -6    0.30    1.30
   0  13  -6    0.60    1.20
   0  13   6    0.10    1.10
   0  13   6   -1.10    1.20
   0  13   6   -0.10    1.40
   0  13   6    0.20    1.90
   0  13  -6    0.40    1.50
   0  13  -6   -1.50    1.20
  -1  13   6   73.19    3.90
  -1  13   6   69.39    3.50
   1  13  -6   72.29    3.80
   1  13  -6   69.99    3.80
  -1  13   6   66.59    3.80
   1  13  -6   74.69    3.70
  -1  13   6   69.89    3.80
  -1  13  -6   65.79    3.90
   1  13   6   71.49    3.60
  -1  13  -6   72.39    3.70
  -1  13  -6   72.49    4.20
   1  13   6   69.79    3.70
  -2  13   6   86.49    4.40
   2  13  -6   72.29    5.50
  -2  13   6   85.49    4.30
  -2  13   6   81.49    3.90
  -2  13   6   81.29    4.90
   2  13  -6   86.89    4.40
   2  13  -6   87.79    4.50
   2  13   6   87.99    4.10
  -2  13  -6   89.79    4.10
  -2  13  -6   83.29    4.10
   2  13   6   81.89    3.90
   3  13  -6    0.80    1.60
  -3  13   6    3.50    1.50
  -3  13   6    3.20    1.30
  -3  13   6    2.70    1.60
   3  13  -6    2.60    1.40
  -3  13  -6    3.60    1.30
   3  13   6    1.70    1.10
  -3  13  -6    0.50    1.10
   3  13   6    1.90    1.00
  -3  13  -6    4.90    1.70
  -3 -13   6    2.20    2.00
  -4  13   6   18.00    2.80
  -4  13   6   21.80    2.30
   4  13  -6   18.30    2.10
  -4  13   6   19.10    2.70
  -4  13  -6   23.10    2.30
  -4  13  -6   19.30    2.30
  -4  13  -6   19.50    2.90
  -4 -13   6   23.90    2.70
   4  13   6   17.50    1.90
  -5  13   6    6.80    1.60
  -5  13   6    3.40    1.20
  -5  13   6    7.20    2.30
   5  13  -6    7.90    1.80
   5  13   6    6.00    1.50
  -5  13  -6    6.70    1.40
  -5  13  -6    7.30    1.70
  -5  13  -6    8.30    1.90
  -5 -13   6    5.40    1.40
  -6  13   6    1.90    1.20
  -6  13   6    0.40    0.90
  -6  13   6    7.10    2.10
   6  13  -6    1.40    0.90
  -6 -13   6    2.50    1.30
   6 -13  -6    2.40    1.10
  -6  13  -6    1.20    1.20
   6  13   6    1.90    0.80
  -6  13  -6    1.90    1.00
  -7  13   6    7.30    1.80
  -7  13   6    2.90    1.00
  -7 -13   6    4.80    1.40
  -7  13  -6    3.30    1.10
  -7  13  -6    4.00    1.10
   7  13   6    5.60    1.10
  -8  13   6    1.70    1.20
  -8  13   6    3.20    1.10
   8  13  -6    5.60    1.40
   8  13   6    3.70    0.90
  -8  13  -6    5.10    1.50
   0  14  -6   11.90    2.00
   0  14   6    6.20    1.50
   0  14   6    6.90    2.00
   0  14  -6    7.20    1.70
   0  14  -6   11.90    2.10
   0  14   6   11.80    3.80
   1  14  -6   37.40    3.00
   1  14  -6   38.20    2.80
   1  14  -6   34.00    2.70
  -1  14   6   34.30    2.90
  -1  14   6   31.90    2.80
  -1  14   6   35.80    3.00
  -1  14  -6   29.80    2.50
   1  14   6   35.60    2.60
  -1  14  -6   33.00    3.20
  -1  14  -6   33.10    2.70
   1  14   6   36.60    2.80
  -2  14   6   36.40    3.10
   2  14  -6   29.30    2.80
  -2  14   6   31.20    3.00
   2  14  -6   33.00    2.80
   2  14  -6   37.80    3.00
  -2  14   6   38.00    2.90
  -2  14  -6   34.60    2.70
   2  14   6   32.70    2.50
  -2  14  -6   34.30    2.60
  -2  14  -6   39.40    3.30
   2  14   6   33.10    2.60
  -3  14   6   63.39    3.50
  -3  14   6   63.09    4.00
  -3  14   6   60.49    3.90
   3  14  -6   65.79    3.70
   3  14  -6   61.99    3.50
   3  14   6   61.99    3.50
  -3  14  -6   66.89    3.50
   3  14   6   64.69    3.30
  -3  14  -6   64.69    3.50
  -3  14  -6   64.39    4.10
  -4  14   6   27.50    3.10
  -4  14   6   32.00    3.10
   4  14  -6   32.10    2.40
  -4  14   6   29.30    2.50
  -4  14  -6   30.70    2.50
  -4  14  -6   30.20    3.20
   4  14   6   31.10    2.40
  -4  14  -6   28.20    2.50
   4  14   6   35.40    3.20
  -5  14   6   11.70    1.80
  -5  14   6    7.50    2.40
  -5  14   6   12.30    2.30
   5  14  -6   11.70    1.80
  -5 -14   6    9.80    2.60
  -5  14  -6    8.80    1.80
  -5  14  -6    8.20    1.90
   5  14   6    9.40    1.90
   5  14   6   13.50    1.80
  -5  14  -6   13.30    2.40
   6  14  -6    0.40    0.90
  -6  14   6    0.20    1.00
  -6  14   6    1.70    0.80
  -6  14   6    1.70    1.10
   6  14   6    1.80    1.00
  -6  14  -6    1.60    1.10
   6 -14  -6    1.10    1.00
   6  14   6    0.70    0.70
  -6  14  -6    0.70    1.00
  -6 -14   6    0.60    1.80
  -7  14   6    3.40    0.90
  -7  14   6    3.40    1.10
   7  14  -6    3.20    0.90
  -7  14  -6    3.60    1.00
   7  14   6    3.20    1.00
  -7  14  -6    6.10    1.60
  -7 -14   6    3.50    1.80
  -8  14   6   37.20    1.90
  -8  14   6   39.90    2.30
   8  14   6   38.20    1.80
   0  15  -6   -0.20    1.10
   0  15   6    0.80    1.10
   0  15  -6    1.00    1.40
   0  15  -6   -1.70    1.10
   0  15   6    1.90    1.40
   1  15  -6    7.50    2.10
   1  15  -6    3.80    1.60
   1  15  -6    1.20    1.30
  -1  15   6    4.60    1.40
  -1  15   6    4.10    1.60
  -1  15   6    2.80    1.40
   1  15   6    3.10    1.40
  -1  15  -6    3.20    1.60
  -1  15  -6    4.50    1.30
   1  15   6    7.20    1.90
  -1  15  -6    4.00    1.30
   2  15  -6   13.20    2.20
  -2  15   6   11.70    2.50
   2  15  -6   12.30    2.30
  -2  15   6   13.30    2.20
  -2  15   6   12.30    2.50
   2  15  -6   10.80    2.50
   2  15   6   10.20    2.00
  -2  15  -6    8.30    1.90
  -2  15  -6   12.70    2.80
  -2  15  -6    9.20    2.00
   2  15   6   11.70    2.30
  -3  15   6    3.10    1.50
   3  15  -6    4.20    1.60
   3  15  -6    4.70    1.40
  -3  15   6    4.00    1.30
  -3  15   6    5.30    1.80
   3  15   6    2.60    1.20
  -3  15  -6    1.40    1.60
   3  15   6    4.30    1.30
  -3  15  -6    2.20    1.10
  -3  15  -6    3.40    1.10
  -4  15   6    2.70    1.10
  -4  15   6    4.20    1.50
  -4  15   6    3.70    1.30
   4  15  -6    4.10    1.30
  -4  15  -6    3.00    1.10
  -4  15  -6    5.10    1.60
   4  15   6    4.70    1.50
  -4  15  -6    2.60    1.00
   4  15   6    6.60    2.00
  -5  15   6    1.30    1.00
   5  15  -6    1.10    1.00
  -5  15   6   -0.10    0.90
  -5  15   6   -0.60    1.10
  -5  15  -6    1.30    1.30
   5  15   6    1.40    0.90
  -5  15  -6    1.10    0.90
   5  15   6    0.70    1.00
  -5  15  -6    0.60    0.90
   6  15  -6    3.10    1.00
  -6  15   6    1.00    0.80
  -6  15   6    1.40    1.00
  -6  15   6    1.20    1.10
   6  15   6    1.70    1.00
   6 -15  -6    1.90    1.00
  -6  15  -6    1.80    0.90
  -6  15  -6    6.20    1.70
   6  15   6    1.30    0.70
  -7  15   6   14.10    1.60
   7  15  -6   11.50    1.60
  -7  15   6    9.20    1.40
  -7  15  -6    6.30    1.60
  -7  15  -6   10.00    1.60
   7  15   6    8.90    1.10
   0  16  -6   32.30    2.60
   0  16   6   35.30    3.00
   0  16   6   33.80    2.70
   0  16  -6   34.40    2.90
   0  16  -6   30.80    2.50
  -1  16   6   10.50    2.70
   1  16  -6   11.10    2.30
   1  16  -6    9.40    2.20
  -1  16   6   11.60    2.50
  -1  16   6    7.90    1.70
   1  16  -6   13.30    2.30
   1  16   6    7.00    2.30
  -1  16  -6    8.80    2.60
  -1  16  -6    9.90    2.10
  -1  16  -6    6.70    1.90
   1  16   6    8.40    2.10
  -2  16   6   26.80    2.80
   2  16  -6   32.30    2.70
  -2  16   6   28.60    2.90
  -2  16   6   25.40    2.50
   2  16  -6   29.30    2.80
   2  16  -6   24.00    2.60
   2  16   6   27.40    2.70
  -2  16  -6   32.60    3.00
  -2  16  -6   27.90    2.40
   2  16   6   27.40    2.70
  -2  16  -6   27.50    2.30
  -3  16   6  229.88    8.70
   3  16  -6  247.38    8.70
  -3  16   6  242.58    9.20
  -3  16   6  244.68    9.10
   3  16  -6  223.28    8.70
  -3  16  -6  229.18    8.70
  -3  16  -6  242.08    8.80
   3  16   6  240.88    8.70
   3  16   6  243.98    8.70
  -3  16  -6  255.47    9.10
   4  16  -6    0.30    1.00
  -4  16   6    2.10    1.20
  -4  16   6    1.40    1.50
   4  16   6    0.10    1.10
  -4  16  -6   -2.70    1.20
   4  16   6   -1.50    1.20
  -4  16  -6    0.10    1.50
  -4  16  -6   -0.80    0.80
   5  16  -6    3.50    1.10
  -5  16   6    5.30    1.30
  -5  16   6    2.80    0.90
  -5  16   6    3.70    1.30
  -5  16  -6    2.30    0.90
  -5  16  -6    4.10    1.30
  -5  16  -6    6.80    1.50
   5  16   6    6.50    1.20
   5  16   6    4.90    1.20
  -6  16   6    1.70    1.00
   6  16  -6   -0.60    0.90
  -6  16   6    1.90    0.90
   6  16   6    0.30    0.70
  -6  16  -6    1.60    0.80
  -6  16  -6   -1.10    1.00
  -7  16   6   -0.30    0.90
  -7  16   6    1.20    0.70
   7  16   6    0.40    0.60
  -7  16  -6    1.70    1.30
   0  17  -6    1.30    1.20
   0  17  -6    0.20    1.10
   0  17  -6    0.90    1.40
   0  17   6   -1.00    1.10
   0  17   6   -1.20    1.30
   1  17  -6   23.00    2.20
   1  17  -6   22.90    2.40
   1  17  -6   21.50    2.20
  -1  17   6   19.20    2.40
  -1  17   6   23.20    2.70
  -1  17   6   23.70    2.50
  -1  17  -6   21.00    2.10
  -1  17  -6   23.70    2.20
  -1  17  -6   21.60    2.70
   1  17   6   20.20    2.20
   1  17   6   18.70    2.50
   2  17  -6   11.40    2.30
  -2  17   6   10.80    2.10
   2  17  -6   12.70    2.20
  -2  17   6   14.20    2.30
   2  17  -6   14.10    2.30
  -2  17   6   11.30    2.00
  -2  17  -6   13.40    1.80
  -2  17  -6    8.10    2.40
  -2  17  -6    8.50    2.30
   2  17   6   12.10    1.80
   3  17  -6   23.50    2.20
  -3  17   6   29.20    2.60
  -3  17   6   31.20    2.10
  -3  17   6   30.40    3.30
  -3  17  -6   20.50    2.50
  -3  17  -6   25.50    2.00
   3  17   6   21.20    2.30
  -4  17   6   36.90    2.70
   4  17  -6   35.50    2.40
  -4  17   6   34.00    2.60
  -4  17   6   33.90    2.20
  -4  17  -6   36.40    2.20
   4  17   6   33.90    2.10
   4  17   6   32.50    2.50
  -4  17  -6   35.30    2.20
  -4  17  -6   32.80    2.60
  -5  17   6    2.90    1.10
  -5  17   6    1.90    0.80
  -5  17   6    4.20    1.20
   5  17  -6    2.50    1.00
  -5  17  -6    2.00    0.80
  -5  17  -6    3.90    1.20
  -5  17  -6    2.90    1.20
   5  17   6    1.50    0.70
  -6  17   6    0.50    1.20
  -6  17   6    0.70    0.70
   6  17  -6    0.50    1.10
  -6  17  -6    3.40    1.10
   6 -17  -6    2.10    1.30
   6  17   6    3.30    1.00
  -6  17  -6    1.30    0.80
   0  18  -6   13.40    2.50
   0  18  -6   12.60    2.20
   0  18   6    9.60    2.30
   0  18  -6   14.70    1.70
  -1  18   6   91.49    4.30
  -1  18   6   87.59    4.20
  -1  18   6   91.89    4.10
   1  18  -6   94.99    4.20
   1  18  -6   89.59    3.90
   1  18  -6   86.79    3.90
  -1  18  -6   89.49    4.20
   1  18   6   90.69    4.30
  -1  18  -6   88.69    4.20
  -1  18  -6   88.69    3.90
   1  18   6   87.89    4.10
  -2  18   6    2.40    1.00
  -2  18   6    1.30    1.30
  -2 -18  -6   -0.20    1.10
   2  18  -6    1.20    1.00
  -2  18   6    0.70    1.00
   2  18  -6    1.80    1.10
   2  18  -6    0.40    1.20
  -2  18  -6    0.30    0.70
  -2  18  -6   -2.10    1.20
   2  18   6    0.30    0.80
  -2  18  -6    0.70    0.80
   2  18   6    1.20    1.30
   3  18  -6    5.00    1.20
  -3  18   6    7.10    1.50
  -3  18   6    8.50    2.10
  -3  18   6    6.80    1.70
  -3  18  -6    2.80    1.30
   3  18   6    5.90    1.30
  -3  18  -6    4.40    1.10
   4  18  -6   -0.20    1.00
  -4  18   6    0.20    0.90
  -4  18   6    0.50    0.80
  -4  18   6   -0.90    1.10
   4  18   6    1.10    0.70
  -4  18  -6    0.30    0.70
  -4  18  -6    1.00    1.10
  -4  18  -6    0.20    0.70
  -5  18   6   -0.40    0.80
   5  18  -6    0.70    1.00
  -5  18   6   -0.70    1.60
   5 -18  -6    1.80    0.70
  -5  18  -6    0.00    0.60
   5  18   6    0.80    0.80
  -5  18  -6    1.40    1.10
  -6  18   6   16.30    1.40
  -6  18   6   11.20    2.90
   6  18   6   15.20    1.20
  -6  18  -6   16.20    1.30
   0  19  -6   -0.10    0.90
   0  19  -6   -0.30    1.20
   0  19   6   -1.50    0.80
   0  19   6   -0.60    1.40
   0  19  -6    0.70    0.70
  -1 -19  -6   17.00    1.80
  -1  19   6   20.30    2.00
  -1  19   6   19.20    2.50
   1  19  -6   20.60    1.70
   1  19  -6   19.60    2.00
   1  19  -6   19.10    2.20
  -1  19  -6   19.50    1.60
   1  19   6   15.90    2.50
  -1  19  -6   21.90    2.30
   1  19   6   22.70    2.00
  -1  19  -6   18.90    1.70
  -2  19   6    0.60    1.00
  -2  19   6   -0.90    1.00
   2  19  -6    1.90    1.10
   2  19  -6    0.60    1.20
  -2  19  -6   -0.30    0.70
   2  19   6   -0.50    0.70
  -2  19  -6   -1.90    1.20
  -2  19  -6    0.40    0.60
  -3  19   6    6.10    1.50
  -3  19   6    6.90    1.40
  -3  19   6    5.20    1.50
   3  19  -6    4.90    1.20
   3  19   6    6.10    1.30
  -3  19  -6    7.30    1.30
  -3  19  -6    7.60    1.90
  -4  19   6    1.70    0.80
   4  19  -6    0.50    1.20
  -4  19   6    0.40    1.30
  -4  19   6    0.30    0.70
   4  19   6    0.40    0.70
  -4  19  -6    0.10    0.60
  -4  19  -6    0.20    0.70
  -4  19  -6    0.30    1.20
   4 -19  -6    0.70    0.60
  -5  19   6    9.50    1.30
   5 -19  -6   12.40    1.30
  -5  19  -6   10.80    1.10
   0  20  -6  185.58    6.90
   0  20  -6  185.78    6.70
   0  20  -6  185.78    6.70
   0  20   6  194.68    7.00
   0 -20  -6  197.98    6.80
   1  20  -6  157.38    6.40
  -1 -20  -6  156.78    5.90
   1  20  -6  162.38    5.80
   1  20  -6  170.08    6.20
  -1  20   6  160.98    6.10
  -1  20  -6  155.98    6.30
   1  20   6  158.48    6.00
  -1  20  -6  165.38    6.10
  -1  20  -6  159.78    5.80
   2  20  -6   59.29    3.00
  -2  20   6   59.29    2.90
   2  20   6   57.79    2.80
  -2  20  -6   54.49    3.00
  -2  20  -6   57.19    2.60
  -2  20  -6   57.19    2.60
  -3  20   6    7.80    1.50
   3 -20  -6    6.10    1.10
  -3  20  -6    4.90    1.10
   3  20   6    8.00    1.20
  -3  20  -6    4.00    1.30
  -3  20  -6    4.00    1.00
  -4  20   6    0.60    0.80
   4 -20  -6    0.10    0.60
   4  20   6   -0.20    0.60
  -4  20  -6   -0.10    0.50
   0  21  -6   -0.10    1.00
   0  21   6   -1.00    0.70
   0 -21  -6    0.80    0.70
   0  21  -6   -0.20    0.60
  -1  21   6   26.10    1.90
   1  21   6   25.40    1.80
   1 -21  -6   25.80    1.70
  -1  21  -6   27.90    2.00
  -1  21  -6   26.10    1.70
  -2  21   6    0.70    0.70
   2 -21  -6    1.70    0.60
   2  21   6    1.20    0.70
  -2  21  -6    0.80    0.60
  -2  21  -6    1.60    0.70
   0   0   7    0.10    0.60
   0   0  -7    0.20    0.50
  -1   0  -7   -0.30    0.50
   1   0   7   -0.50    0.50
  -1   0   7   -0.10    0.50
  -2   0  -7   -0.50    0.70
  -2   0   7   -0.10    0.40
  -2   0   7    0.10    0.40
   2   0   7   -1.10    0.60
  -3   0  -7    0.00    0.90
  -3   0   7   -0.60    0.40
   3   0   7   -0.30    1.00
  -3   0  -7   -0.40    0.70
  -3   0   7    0.50    0.50
  -3   0   7   -0.20    0.70
  -4   0   7   -0.20    0.90
  -4   0  -7   -0.60    0.70
   4   0   7    0.40    1.50
  -5   0  -7    1.40    0.90
  -5   0   7    0.10    0.90
  -5   0  -7   -0.50    1.70
  -5   0  -7    1.70    1.40
  -6   0  -7   -0.10    0.90
  -6   0   7   -0.40    1.10
   6   0  -7    2.10    1.50
  -6   0   7    1.20    2.20
  -6   0  -7    2.70    1.30
  -6   0  -7    0.00    1.30
  -7   0  -7    2.20    1.30
   7   0  -7    1.30    1.50
  -7   0  -7    0.50    1.10
  -7   0   7   -0.90    2.00
  -7   0   7   -0.10    1.40
  -7   0   7    0.40    1.20
  -7   0  -7   -0.10    1.10
  -8   0   7   -0.70    1.70
   8   0  -7   -1.20    2.40
  -8   0  -7    0.20    1.10
  -8   0   7   -0.70    1.10
  -8   0  -7    1.50    1.20
  -8   0  -7   -1.40    0.90
  -8   0   7    2.00    1.30
  -9   0  -7   -1.40    1.00
  -9   0   7   -0.30    0.80
  -9   0   7    1.00    1.70
  -9   0  -7   -0.20    0.80
  -9   0   7    1.40    1.20
  -9   0  -7    0.70    0.90
 -10   0  -7   -0.50    0.60
   0   1   7    0.50    0.50
   0  -1   7    0.10    0.50
   0  -1  -7   -0.70    0.40
  -1   1   7   35.70    1.80
  -1  -1  -7   30.40    1.90
   1  -1   7   34.50    2.00
  -1  -1   7   37.40    2.00
  -1   1  -7   34.10    2.00
   1   1   7   35.50    2.00
   1  -1  -7   35.10    1.80
   2  -1   7  102.69    4.30
  -2  -1  -7  103.49    4.30
  -2   1   7  105.79    3.80
  -2  -1   7  101.99    4.00
   2   1   7  105.79    4.30
  -2  -1   7  104.79    3.90
  -2   1  -7  104.39    4.40
  -3   1   7    4.80    1.20
  -3   1   7    5.40    0.80
  -3  -1  -7    5.30    1.20
   3  -1   7    6.50    1.90
  -3  -1  -7    4.90    1.70
  -3   1   7    4.70    0.80
  -3  -1   7    4.40    1.30
   3   1   7    2.80    1.10
  -3  -1   7    4.70    1.20
  -3  -1   7    3.70    1.00
  -3   1  -7    4.30    1.20
  -4  -1  -7  105.29    5.10
  -4  -1  -7  110.29    4.20
   4  -1   7   99.19    5.10
  -4   1   7  106.59    4.20
  -4  -1   7  101.39    4.20
   4   1   7   94.79    5.20
  -4   1  -7  104.69    4.10
  -5  -1  -7   44.40    3.00
  -5   1   7   46.70    2.70
   5   1  -7   49.99    3.20
  -5  -1  -7   48.50    2.60
  -5  -1  -7   48.50    3.30
  -5  -1   7   52.89    2.70
  -5   1  -7   45.90    3.50
  -5   1  -7   52.89    3.80
  -5   1  -7   47.60    2.60
  -6  -1  -7    1.70    1.40
  -6   1   7    3.10    1.30
  -6   1   7    3.20    2.20
  -6   1   7    2.30    1.80
   6   1  -7    2.90    1.60
  -6  -1  -7    3.20    1.30
  -6  -1  -7    3.40    1.40
  -6  -1   7    2.10    1.70
  -6   1  -7    1.10    1.40
  -6  -1   7    4.50    2.40
  -6   1  -7    2.70    1.40
  -6  -1   7    5.40    1.70
  -6   1  -7    2.90    1.40
   7   1  -7    8.90    2.70
  -7   1   7    5.30    2.00
  -7   1   7    8.40    2.30
  -7  -1  -7    7.30    1.80
  -7   1   7    9.30    2.20
  -7  -1  -7    8.20    1.70
  -7  -1  -7    4.80    1.40
  -7  -1   7    9.80    1.90
  -7  -1   7    5.60    1.40
  -7   1  -7    8.70    2.30
   7  -1  -7    4.50    1.60
  -7   1  -7    7.20    2.10
  -7  -1   7    4.00    2.10
  -7   1  -7    8.50    1.80
  -8   1   7    1.30    1.40
  -8  -1  -7   -0.20    1.20
  -8   1   7    1.40    1.20
  -8  -1  -7    1.30    1.10
  -8   1   7    2.40    1.60
  -8  -1  -7    1.50    1.10
  -8  -1   7    3.50    1.90
  -8   1  -7    0.70    1.10
   8  -1  -7    0.40    1.40
  -8  -1   7    1.80    1.10
  -8   1  -7    0.90    1.00
  -8  -1   7    0.90    1.30
  -8   1  -7    1.70    1.40
  -9  -1  -7   -0.50    0.80
  -9  -1  -7    1.90    1.10
  -9  -1  -7    1.10    0.80
  -9   1   7   -0.40    1.20
  -9   1   7    0.10    0.80
  -9   1  -7   -0.30    0.70
  -9  -1   7   -0.90    0.80
  -9   1  -7    1.80    1.10
  -9  -1   7    0.10    1.30
  -9   1  -7    0.00    0.90
  -9  -1   7    0.90    1.50
 -10   1   7   14.50    2.20
 -10   1   7    8.40    1.20
 -10  -1  -7    9.50    1.30
 -10   1  -7    8.70    1.20
   0   2   7   79.09    3.20
   0  -2  -7   72.09    3.20
   0  -2   7   78.59    3.30
  -1   2   7   56.59    2.40
  -1  -2  -7   46.50    2.50
   1  -2   7   58.59    2.80
  -1  -2   7   51.89    2.90
   1  -2  -7   56.79    2.40
   1   2   7   51.29    2.60
  -1  -2   7   55.79    2.80
  -2   2   7   35.90    1.70
   2  -2   7   37.80    2.40
  -2  -2  -7   32.30    2.10
   2   2   7   32.30    2.20
  -2  -2   7   34.10    1.80
  -2  -2   7   35.60    2.00
   2  -2  -7   33.80    1.70
   3  -2   7   36.70    2.80
  -3  -2  -7   38.90    2.70
  -3   2   7   40.00    1.60
  -3   2   7   39.30    1.60
  -3  -2  -7   37.80    2.00
   3   2   7   35.70    2.80
  -3  -2   7   38.90    2.00
  -3  -2   7   41.60    2.30
  -3  -2   7   36.00    2.10
  -3   2  -7   37.50    2.00
  -4   2   7  154.28    5.80
   4  -2   7  147.29    6.70
  -4  -2  -7  166.08    6.80
  -4  -2  -7  160.08    5.80
  -4   2  -7  159.68    5.70
  -4  -2   7  156.18    5.80
   4   2   7  154.38    6.90
  -5  -2  -7  130.29    5.10
  -5  -2  -7  125.69    5.10
  -5   2   7  118.79    5.90
   5   2  -7  127.29    5.40
  -5  -2  -7  127.79    5.50
  -5   2   7  119.09    5.70
  -5   2  -7  135.89    5.80
  -5   2  -7  121.19    5.50
  -5  -2   7  131.59    5.10
  -5   2  -7  132.09    5.00
  -6  -2  -7  293.37   10.10
  -6   2   7  273.17   10.70
  -6   2   7  279.77   10.30
  -6  -2  -7  277.77   10.30
   6   2  -7  272.87   10.10
  -6  -2  -7  285.17    9.90
  -6   2   7  292.87   10.10
  -6  -2   7  263.17   10.90
  -6   2  -7  283.77    9.90
  -6  -2   7  275.87   10.10
  -6  -2   7  291.07   10.10
  -6   2  -7  287.47   10.20
  -6   2  -7  289.47   10.50
  -7   2   7   59.39    3.60
  -7   2   7   58.59    4.20
   7   2  -7   56.09    3.60
  -7  -2  -7   57.79    3.60
  -7   2   7   57.89    3.40
  -7  -2  -7   57.59    3.10
  -7  -2  -7   52.19    3.10
  -7   2  -7   55.09    3.60
  -7  -2   7   53.49    4.30
  -7  -2   7   57.29    3.30
  -7   2  -7   61.99    3.20
  -7  -2   7   61.59    3.40
   7  -2  -7   55.89    3.60
  -7   2  -7   50.49    3.20
  -8   2   7   61.29    3.50
  -8  -2  -7   56.19    3.20
  -8   2   7   61.29    3.40
  -8   2   7   65.19    4.20
  -8  -2  -7   62.49    3.10
  -8  -2  -7   64.29    3.60
   8  -2  -7   66.29    3.60
  -8   2  -7   62.19    3.70
  -8  -2   7   61.39    3.50
  -8  -2   7   62.89    3.30
  -8  -2   7   63.89    4.10
  -8   2  -7   59.49    3.30
  -8   2  -7   60.79    3.30
  -9  -2  -7   10.80    2.20
  -9  -2  -7   11.40    1.60
  -9   2   7   12.70    1.50
  -9   2   7   16.40    2.20
  -9   2  -7   11.30    2.90
  -9   2  -7   13.10    1.80
  -9  -2   7   12.40    1.50
  -9  -2   7   11.90    2.10
  -9   2  -7    8.50    1.50
 -10   2   7    0.50    1.20
 -10  -2  -7   -1.20    1.00
 -10  -2  -7    0.00    0.70
 -10   2   7    0.10    0.70
 -10   2  -7   -0.60    0.70
   0  -3   7   -0.50    0.60
   0  -3   7   -0.20    0.60
   0   3   7   -0.20    0.50
   0  -3  -7   -0.50    0.50
  -1  -3  -7   19.00    1.60
   1  -3   7   20.40    1.80
  -1   3   7   21.00    1.50
  -1  -3   7   19.20    1.50
   1   3   7   21.80    1.70
   1  -3  -7   19.40    1.40
  -1  -3   7   19.20    1.70
  -2   3   7   33.80    1.80
  -2  -3  -7   29.50    1.80
   2  -3   7   31.00    2.40
  -2  -3  -7   33.40    2.20
   2  -3  -7   33.80    1.80
  -2  -3   7   31.50    1.80
   2   3   7   33.10    2.40
  -2  -3   7   30.10    1.90
  -2  -3   7   33.60    2.20
  -3  -3  -7   26.40    2.40
   3  -3   7   23.90    2.70
  -3  -3  -7   25.30    1.80
  -3   3   7   28.30    1.40
  -3   3  -7   26.50    1.70
   3   3   7   25.10    2.70
  -3  -3   7   27.00    1.80
  -3  -3   7   27.70    2.20
  -3  -3   7   27.10    1.80
   4  -3   7  159.08    6.70
  -4   3   7  155.18    5.80
  -4  -3  -7  167.98    7.10
  -4  -3  -7  152.68    5.80
   4  -3   7  145.39    6.90
  -4  -3   7  160.58    5.90
  -4   3  -7  162.48    5.80
  -5   3   7   12.00    2.10
  -5  -3  -7   13.30    2.10
  -5   3   7   11.80    2.10
  -5  -3  -7   11.50    2.40
  -5   3   7   15.00    3.10
   5   3  -7   12.50    2.70
  -5  -3  -7   12.40    1.60
  -5   3  -7   15.50    1.70
  -5   3  -7   17.30    3.00
  -5  -3   7   13.70    1.70
  -5   3  -7   11.30    2.10
  -5  -3   7   12.40    2.50
  -6  -3  -7    0.10    1.10
  -6   3   7   -1.00    1.90
  -6  -3  -7    1.20    1.00
   6   3  -7   -0.50    1.60
  -6   3   7   -0.60    1.30
  -6   3   7    1.00    1.70
  -6  -3  -7    1.90    1.40
  -6   3  -7    1.30    1.50
  -6  -3   7    0.70    1.00
  -6  -3   7   -1.60    1.40
  -6   3  -7    0.50    1.10
  -6   3  -7    1.60    1.60
  -7   3   7    1.10    1.70
  -7  -3  -7    0.30    1.00
  -7  -3  -7    1.20    1.10
  -7   3   7   -0.90    1.60
  -7   3   7    0.80    1.40
  -7  -3  -7    1.80    1.30
  -7  -3   7    0.40    1.10
  -7   3  -7    1.00    1.40
  -7   3  -7   -1.00    1.20
  -7  -3   7   -0.10    1.30
  -7   3  -7    0.80    1.20
  -8  -3  -7    3.00    1.50
  -8  -3  -7    1.40    1.00
  -8  -3  -7    1.20    1.10
  -8   3   7    3.70    1.30
  -8   3   7    1.90    1.70
  -8   3  -7    2.00    1.20
  -8   3  -7    1.80    1.10
  -8   3  -7    3.40    1.20
  -8  -3   7    0.60    1.20
  -8  -3   7    2.20    1.10
   8  -3  -7    1.10    1.50
  -9  -3  -7    7.00    1.70
  -9   3   7    2.80    0.90
  -9   3   7    6.90    2.00
  -9  -3  -7    2.50    0.90
  -9   3  -7    3.20    0.80
  -9  -3   7    2.80    1.20
  -9   3  -7    2.70    1.60
  -9   3  -7    2.30    1.50
 -10   3   7    6.90    1.80
 -10  -3  -7    3.50    1.10
 -10  -3  -7    4.50    1.00
 -10   3  -7    8.30    1.30
 -10   3  -7    6.60    1.10
   0  -4   7   14.20    1.80
   0   4   7   12.70    1.60
   0  -4   7   13.60    1.40
   0  -4  -7   12.30    1.30
   1  -4   7   20.40    2.00
  -1  -4  -7   19.40    1.60
   1  -4   7   19.10    1.70
  -1   4   7   22.50    1.60
  -1  -4   7   18.80    1.60
   1   4   7   21.80    1.90
   1  -4  -7   21.80    1.60
  -2  -4  -7   15.50    1.40
  -2   4   7   12.30    1.40
  -2  -4  -7   13.60    1.80
   2  -4   7    9.30    2.70
   2  -4   7   15.00    2.30
  -2  -4   7   13.10    1.30
   2   4   7   14.00    2.20
  -2  -4   7   13.60    1.50
   2  -4  -7   14.20    1.30
  -3  -4  -7  222.28    8.50
   3  -4   7  215.68    8.50
  -3  -4  -7  220.58    7.70
   3  -4   7  222.58    8.30
  -3   4   7  234.68    7.40
  -3   4  -7  219.48    7.60
  -3  -4   7  231.08    8.30
  -3  -4   7  227.18    7.70
   3   4   7  189.48    8.30
   3  -4  -7  221.28    7.50
  -3  -4   7  225.88    8.00
  -4  -4  -7    2.00    0.90
  -4  -4  -7    1.40    1.60
   4  -4   7    2.10    2.00
   4  -4   7    0.60    1.60
  -4  -4   7    2.40    1.30
  -4   4  -7    4.50    1.40
   5   4  -7   52.49    3.70
  -5  -4  -7   64.49    3.10
  -5  -4  -7   67.29    3.60
  -5  -4  -7   57.49    3.20
  -5   4   7   59.79    4.20
  -5   4   7   65.59    4.30
  -5   4  -7   64.79    3.10
  -5  -4   7   64.49    3.20
  -5   4  -7   57.19    4.00
  -5   4  -7   61.79    4.00
  -5  -4   7   66.99    3.70
  -6   4   7   17.40    3.00
  -6  -4  -7    7.80    2.40
  -6  -4  -7   12.30    1.80
  -6  -4  -7   10.20    2.00
   6   4  -7   11.40    1.90
  -6   4   7   13.20    2.80
  -6  -4   7   10.30    2.40
  -6   4  -7   14.80    2.00
  -6   4  -7   15.80    2.90
  -6   4  -7   16.20    2.70
  -6  -4   7   13.70    1.90
  -7  -4  -7    1.90    1.10
  -7   4   7   -1.30    1.40
  -7   4   7   -1.20    1.70
  -7  -4  -7    0.40    1.00
  -7  -4  -7   -0.20    1.30
  -7   4  -7    0.00    1.10
  -7   4  -7    0.00    1.40
  -7   4  -7    1.10    1.30
  -7  -4   7    0.70    1.20
  -7  -4   7    1.90    1.10
  -8  -4  -7    1.30    1.10
  -8  -4  -7    2.20    1.10
  -8   4   7    3.60    1.60
  -8   4   7    2.20    1.20
  -8  -4   7    1.30    1.10
  -8   4  -7    1.80    1.20
   8  -4  -7    1.80    1.30
  -8   4  -7    4.80    1.30
  -8   4  -7    3.30    1.20
  -9  -4  -7   10.80    1.40
  -9   4   7   12.30    1.60
  -9  -4  -7    7.00    2.20
  -9   4   7   11.40    2.10
  -9  -4   7   11.80    2.00
  -9   4  -7    7.30    1.40
  -9   4  -7    9.20    1.80
 -10  -4  -7    0.20    0.50
 -10   4   7    0.40    1.00
 -10   4   7    1.10    0.70
 -10  -4  -7    0.40    0.90
 -10   4  -7    1.10    0.70
 -10   4  -7    0.60    0.70
   0  -5  -7    0.30    0.60
   0  -5   7   -0.90    0.80
   0   5   7    0.20    0.80
   1  -5   7   41.60    2.50
  -1  -5  -7   37.00    2.40
   1  -5   7   38.70    2.90
  -1   5   7   41.40    2.40
   1  -5  -7   39.10    2.20
   1   5   7   40.40    2.70
  -1  -5   7   44.20    2.60
  -2  -5  -7  338.57   11.50
  -2  -5  -7  306.47   10.70
   2  -5   7  327.67   11.70
  -2   5   7  322.37   10.90
   2  -5   7  312.87   11.30
  -2   5  -7  319.07   11.00
   2  -5  -7  321.57   10.90
   2   5   7  325.97   11.50
  -2  -5   7  320.07   10.70
  -3   5   7   47.70    2.50
  -3  -5  -7   49.20    3.60
   3  -5   7   41.80    4.00
  -3  -5  -7   46.50    2.50
   3  -5   7   49.70    3.20
   3  -5  -7   47.60    2.50
  -3   5  -7   46.00    2.40
  -3  -5   7   45.60    2.40
  -3  -5   7   50.09    3.00
   4  -5   7   14.30    3.40
  -4  -5  -7   15.30    2.10
  -4  -5  -7   15.50    1.70
  -4  -5  -7   21.00    4.00
  -4   5   7   18.30    2.20
  -4   5  -7   14.50    1.70
  -4  -5   7   14.60    1.50
  -5   5   7    0.80    1.20
  -5  -5  -7    2.40    1.10
  -5  -5  -7    0.70    1.20
  -5   5   7   -0.80    1.70
  -5   5   7    2.30    2.00
   5   5  -7   -0.30    1.60
  -5  -5  -7    1.30    1.20
  -5  -5   7    3.90    1.50
  -5  -5   7    1.20    0.90
  -5   5  -7    1.30    2.00
  -5   5  -7   10.80    3.00
  -5   5  -7    2.40    1.00
  -6  -5  -7   21.50    2.40
   6   5  -7   22.90    3.20
  -6  -5  -7   23.10    2.20
  -6   5   7   24.30    3.80
  -6   5   7   21.90    3.20
  -6  -5  -7   18.80    2.50
  -6  -5   7   20.30    2.20
  -6  -5   7   19.50    2.40
  -6   5  -7   20.60    2.20
  -6   5  -7   22.40    3.20
  -7   5   7   34.50    3.40
  -7   5   7   32.70    3.00
  -7  -5  -7   34.80    2.70
  -7  -5  -7   37.00    2.60
  -7   5  -7   37.80    3.00
  -7   5  -7   38.70    3.40
  -7  -5   7   33.40    2.60
  -8  -5  -7    1.30    1.10
  -8   5   7    1.70    1.10
  -8  -5  -7   -0.20    1.70
  -8   5   7   -1.60    1.30
  -8   5  -7    0.30    1.00
   8  -5  -7    1.00    1.20
  -8   5  -7    1.40    1.30
  -8  -5   7   -1.40    1.10
  -9  -5  -7   34.40    2.10
  -9   5   7   34.80    2.10
  -9  -5  -7   32.50    2.30
  -9   5   7   33.00    2.60
   9  -5  -7   32.60    2.40
  -9  -5   7   31.20    2.50
  -9   5  -7   34.00    2.50
  -9   5  -7   33.30    2.10
 -10   5   7   17.60    1.30
  10   5  -7   14.10    1.40
 -10   5  -7   12.40    1.30
 -10   5  -7   14.50    1.40
  10   5   7   14.40    1.10
   0   6   7   37.00    2.80
   0  -6  -7   38.50    2.50
   0  -6   7   41.50    2.70
   1  -6   7  156.08    6.10
  -1   6   7  150.58    5.90
  -1  -6  -7  149.19    6.00
   1  -6  -7  146.59    5.80
   1   6   7  142.79    6.20
  -1  -6   7  150.68    6.00
  -2  -6  -7  136.09    5.20
   2  -6   7  148.89    6.00
   2  -6   7  130.49    6.40
  -2  -6  -7  142.99    6.10
  -2   6   7  148.19    5.70
   2  -6  -7  146.79    5.50
  -2  -6   7  144.79    5.20
  -2   6  -7  134.49    5.10
  -2  -6   7  147.49    5.90
   3  -6   7   43.70    3.40
  -3  -6  -7   44.80    2.40
  -3  -6  -7   37.00    3.60
   3  -6  -7   46.60    2.70
  -3  -6   7   45.50    3.30
  -3   6  -7   44.00    2.30
  -3  -6   7   44.50    2.30
  -4   6   7   -0.30    1.30
  -4   6   7    0.50    2.30
   4  -6   7   -2.00    2.30
  -4  -6  -7   -0.40    1.30
  -4   6   7    0.50    1.60
  -4  -6  -7    0.90    0.90
  -4   6  -7   -0.80    1.00
  -4  -6   7    0.10    0.90
  -5   6   7    6.80    2.00
   5   6  -7    3.20    1.80
  -5  -6  -7    9.90    1.60
  -5   6   7   14.40    3.20
  -5   6   7    6.80    1.80
  -5  -6  -7    7.70    2.00
  -5   6  -7    9.60    2.50
  -5   6  -7    9.10    1.80
  -5  -6   7   12.00    1.80
  -5   6  -7   12.00    3.10
  -6   6   7   58.89    4.20
  -6  -6  -7   57.49    3.20
  -6  -6  -7   59.29    3.40
  -6   6   7   61.09    3.80
  -6   6  -7   56.99    4.00
  -6  -6   7   60.49    3.30
  -6   6  -7   56.69    3.20
  -6   6  -7   58.99    3.70
  -7   6   7   73.19    4.50
  -7  -6  -7   68.69    3.60
  -7  -6  -7   71.99    3.80
  -7   6   7   73.09    4.10
  -7  -6   7   71.59    3.80
  -7   6  -7   78.49    4.00
  -7   6  -7   74.49    4.30
  -8  -6  -7    9.70    1.70
  -8   6   7   10.40    2.30
  -8   6   7   15.60    2.20
  -8  -6  -7    9.40    1.70
  -8   6  -7    8.00    1.90
  -8   6  -7   10.80    2.10
  -8  -6   7    9.50    1.80
  -9  -6  -7    4.50    1.20
  -9   6   7    5.90    1.40
  -9  -6  -7    5.50    1.20
  -9   6   7    8.20    1.80
  -9   6  -7    8.00    1.40
  -9   6  -7    6.90    1.70
   9  -6  -7    8.80    1.70
  -9  -6   7    5.60    1.80
 -10   6   7   -0.10    0.90
 -10   6   7    1.50    0.70
 -10   6  -7    1.00    0.80
 -10   6  -7    2.00    0.80
  10   6   7    1.80    0.60
   0  -7  -7   -0.40    1.00
   0  -7   7   -1.10    1.00
   0   7   7    1.30    1.40
   1  -7   7   36.10    3.00
  -1  -7  -7   35.80    2.80
  -1   7   7   32.70    3.10
  -1  -7   7   33.30    2.80
  -1  -7   7   33.40    2.10
   1  -7  -7   35.80    2.60
  -2  -7  -7  120.89    5.60
  -2  -7  -7  108.89    4.40
   2  -7   7  117.99    5.50
  -2   7   7  115.89    5.30
  -2  -7   7  114.89    5.30
  -2   7  -7  109.19    4.40
  -2  -7   7  118.29    4.50
  -3  -7  -7   23.30    1.90
  -3  -7  -7   16.30    3.60
   3  -7   7   29.60    3.70
  -3  -7   7   22.20    3.40
  -3  -7   7   22.90    1.90
   3  -7  -7   20.40    3.20
  -4   7   7    4.00    1.40
  -4   7   7    6.00    2.00
  -4  -7  -7    1.40    1.00
  -4   7   7    2.70    1.60
   4   7  -7    3.80    1.50
  -4  -7  -7    2.70    1.40
   4  -7   7    3.40    2.90
  -4   7  -7    3.30    2.00
  -4   7  -7    2.10    1.60
  -4  -7   7    0.70    0.90
  -4   7  -7    3.30    1.90
  -5   7   7   -0.70    1.20
  -5  -7  -7   -0.20    1.10
  -5  -7  -7    0.50    0.90
  -5   7   7    1.00    1.60
  -5   7   7   -0.20    1.70
   5   7  -7    0.70    1.60
  -5   7  -7    1.30    2.10
   5  -7  -7   -0.20    1.80
  -5   7  -7   -1.10    1.90
  -5  -7   7   -0.20    0.90
  -6   7   7    8.50    2.00
  -6  -7  -7    5.70    1.60
  -6  -7  -7    7.10    2.00
  -6   7   7    9.90    2.80
  -6   7   7    8.90    2.80
  -6   7  -7   14.00    2.80
  -6  -7   7    7.70    1.70
  -6   7  -7    5.80    1.90
  -7   7   7   -0.80    1.60
  -7  -7  -7   -1.10    0.90
  -7  -7  -7   -0.40    1.90
  -7   7   7   -0.10    1.30
  -7  -7   7   -0.50    1.10
  -7   7  -7    1.80    1.60
  -8  -7  -7   -0.30    1.00
  -8   7   7    0.70    1.50
  -8  -7  -7    0.80    1.10
  -8  -7   7    1.10    1.10
  -8   7  -7   -0.20    1.10
  -8   7  -7    0.60    1.00
  -9  -7  -7    1.90    0.70
   9   7  -7    1.60    0.80
  -9   7   7    2.60    0.90
  -9  -7  -7    2.60    1.00
  -9   7  -7    4.30    1.30
  -9  -7   7    1.40    1.10
  -9   7  -7    1.80    1.00
   9  -7  -7    3.10    1.10
   9   7   7    3.70    1.00
 -10   7   7    2.60    0.80
 -10   7   7    3.10    0.90
 -10   7  -7    2.20    0.80
   0  -8   7    3.70    1.40
   0  -8  -7    5.20    1.50
   1  -8   7  608.74   20.40
  -1  -8  -7  622.44   20.50
  -1   8   7  574.74   20.30
  -1  -8   7  587.04   19.20
  -1  -8   7  585.14   20.30
   1  -8  -7  573.24   20.00
  -2  -8  -7   27.20    2.20
  -2   8   7   17.60    3.90
   2  -8   7   29.80    3.70
  -2  -8  -7   27.70    3.40
  -2  -8   7   25.40    1.90
  -2  -8   7   27.40    3.50
   2  -8  -7   30.60    3.00
  -3   8   7   45.40    3.70
   3  -8   7   45.90    5.00
  -3  -8  -7   43.60    2.70
  -3   8   7   39.30    3.10
  -3   8   7   46.20    3.00
  -3  -8  -7   43.70    2.50
  -3   8  -7   41.70    2.80
  -3  -8   7   39.60    4.70
   3   8   7   40.80    2.60
  -3  -8   7   44.20    2.50
  -3   8  -7   36.00    2.90
  -4   8   7    0.70    1.60
  -4   8   7   -0.90    1.80
  -4  -8  -7    1.80    1.10
  -4  -8  -7    0.70    1.10
   4   8  -7    1.60    1.60
  -4   8   7    0.70    1.20
  -4   8  -7    1.40    1.60
  -4   8  -7    2.10    1.50
  -4   8  -7    0.20    1.90
  -4  -8   7    0.90    1.00
  -5  -8  -7    1.10    1.10
  -5   8   7    0.60    1.60
   5   8  -7   -0.10    1.70
  -5  -8  -7   -0.20    1.20
  -5   8  -7   -1.50    1.60
  -5   8  -7    0.70    1.70
  -5   8  -7    1.10    2.20
  -5  -8   7    0.30    1.00
  -6  -8  -7    5.80    1.70
  -6  -8  -7    7.80    1.90
  -6   8   7    5.00    1.30
  -6   8   7    5.60    1.90
  -6   8   7    7.40    1.90
  -6  -8   7   10.40    1.80
  -6   8  -7    8.00    2.50
  -6   8  -7    6.80    2.10
  -6   8  -7    8.90    1.90
  -7  -8  -7   10.10    1.70
  -7   8   7   15.90    2.50
  -7  -8  -7   17.10    2.00
  -7   8   7   14.90    2.80
  -7   8  -7   12.70    2.80
  -7  -8   7   11.20    1.90
  -7   8  -7   15.60    2.50
  -8   8   7   -1.10    1.10
  -8  -8  -7    0.00    0.90
  -8   8   7    0.70    0.90
   8   8  -7    0.10    0.80
  -8  -8  -7    0.30    0.80
  -8  -8   7   -0.70    1.00
  -8   8  -7   -0.70    1.10
  -8   8  -7   -1.30    1.00
  -9   8   7    1.00    0.80
  -9  -8  -7   -0.50    1.00
  -9   8   7    0.40    1.00
   9   8  -7   -0.40    0.80
   9  -8  -7    0.40    1.00
  -9  -8   7    2.50    1.10
   9   8   7    0.30    0.80
  -9   8  -7    0.10    1.00
  -9   8  -7    0.50    0.80
   0  -9   7   -1.60    1.10
   0  -9   7    4.10    1.80
   0  -9  -7    1.50    1.70
  -1  -9  -7   -2.20    1.70
   1  -9   7    4.10    2.00
  -1  -9   7   -2.20    1.70
  -1  -9   7    0.80    1.00
   1  -9  -7    3.60    1.80
   2  -9   7    7.80    3.10
   2   9  -7   15.30    2.50
  -2   9   7   12.80    2.40
  -2  -9  -7    8.40    1.80
  -2   9   7   13.80    2.20
  -2  -9   7   15.60    1.80
  -2   9  -7    9.80    2.00
   2  -9  -7   13.50    3.70
  -2   9  -7   11.00    2.00
  -3   9   7   13.70    3.10
  -3   9   7   13.00    2.60
   3   9  -7   20.50    2.80
   3   9  -7   15.30    2.60
  -3   9   7   12.50    2.20
  -3   9  -7   16.70    3.70
  -3  -9   7   14.70    1.90
  -3   9  -7   15.40    2.30
  -3   9  -7   15.40    2.30
   3   9   7   14.70    2.10
   4   9  -7   35.80    3.30
  -4   9   7   37.10    3.30
  -4   9   7   36.00    3.50
   4   9  -7   35.30    2.80
  -4  -9  -7   42.80    2.70
  -4   9   7   34.30    2.60
  -4  -9  -7   40.00    2.60
  -4   9  -7   34.10    3.00
  -4  -9   7   39.50    2.50
  -4   9  -7   40.40    3.20
   4   9   7   39.40    2.60
  -4   9  -7   36.80    3.70
  -5   9   7    3.00    1.70
  -5  -9  -7    2.40    1.20
  -5  -9  -7    0.90    1.20
  -5   9   7    2.30    1.40
  -5   9   7    2.50    1.30
   5   9  -7    2.40    1.20
  -5   9  -7    3.90    1.60
  -5  -9   7    2.70    1.10
  -5   9  -7   -0.40    1.70
  -5   9  -7    2.10    1.80
  -6   9   7    3.50    1.70
  -6  -9  -7    1.20    1.10
  -6   9   7    3.10    1.20
  -6  -9  -7    4.20    1.20
  -6   9   7    0.10    1.40
  -6   9  -7    4.20    1.60
  -6  -9   7    1.30    1.00
  -6   9  -7    4.10    1.60
  -6   9  -7    1.90    1.80
  -7   9   7    7.60    2.50
  -7   9   7    7.20    2.20
   7   9  -7    6.20    1.20
  -7  -9  -7    7.10    1.70
  -7  -9  -7    7.40    1.70
  -7   9  -7    6.70    1.50
  -7  -9   7    4.50    1.40
  -7   9  -7    5.00    1.70
   7   9   7    6.70    1.60
  -8  -9  -7    0.10    0.90
   8   9  -7    2.90    0.90
  -8  -9  -7    0.90    0.80
  -8   9   7    1.70    1.10
  -8   9   7    2.60    1.00
  -8  -9   7    2.80    1.20
  -8   9  -7    0.30    1.20
  -8   9  -7    2.60    1.10
   8   9   7    2.10    0.80
  -9   9   7   22.20    2.00
  -9   9   7   24.60    1.60
   9   9  -7   23.10    1.60
   9  -9  -7   24.10    1.90
  -9  -9   7   25.20    2.10
   9   9   7   23.20    1.50
  -9   9  -7   21.50    1.70
  -9   9  -7   27.20    2.00
   0  10   7  662.83   21.90
   0  10  -7  668.23   22.00
   0  10   7  657.23   21.90
   0  10  -7  676.33   21.90
   1  10  -7  164.88    6.60
   1  10  -7  174.18    6.60
  -1  10   7  167.88    6.70
  -1  10   7  177.68    6.70
  -1  10   7  175.18    6.50
  -1 -10   7  175.18    6.40
  -1  10  -7  173.28    6.60
  -1  10  -7  173.38    6.60
   1 -10  -7  181.68    8.30
   1  10   7  171.18    6.60
   1  10   7  167.78    6.50
  -2  10   7   55.89    3.70
  -2  10   7   52.99    3.40
   2  10  -7   48.60    3.30
   2  10  -7   53.69    3.50
  -2  10   7   53.29    3.40
   2  10  -7   54.69    3.90
  -2  10  -7   53.59    3.10
  -2  10  -7   54.79    4.40
   2 -10  -7   37.70    5.90
  -2  10  -7   55.59    3.10
  -2 -10   7   51.69    3.00
   2  10   7   53.19    3.00
  -3  10   7   30.70    2.70
  -3  10   7   25.60    3.30
  -3 -10  -7   30.50    2.50
  -3  10   7   34.30    3.00
   3  10  -7   37.60    2.70
   3  10  -7   28.30    2.90
  -3  10  -7   32.90    2.70
  -3  10  -7   26.90    3.70
   3  10   7   34.60    2.50
  -3 -10   7   31.90    2.40
  -3  10  -7   31.10    2.60
   4  10  -7   39.70    3.40
  -4  10   7   43.30    3.50
  -4  10   7   47.20    3.70
  -4  10   7   38.90    4.40
   4  10  -7   43.10    2.90
  -4 -10  -7   48.80    2.90
  -4  10  -7   45.40    3.00
  -4  10  -7   48.80    4.00
   4  10   7   44.70    2.70
  -4  10  -7   44.00    3.20
  -4 -10   7   46.60    2.90
  -5  10   7   18.20    2.80
  -5  10   7   20.50    2.20
  -5 -10  -7   13.80    2.10
  -5  10   7   18.00    2.80
  -5 -10  -7   16.50    2.10
   5  10  -7   17.80    2.30
  -5  10  -7   16.00    2.50
  -5  10  -7   19.60    4.00
  -5  10  -7   19.90    3.10
  -5  10  -7   16.70    2.70
  -5 -10   7   18.80    2.10
   5  10   7   20.90    2.10
  -6 -10  -7   91.49    4.20
  -6  10   7   97.39    4.90
  -6 -10  -7   98.39    5.20
   6  10  -7   98.09    4.20
  -6  10   7   89.19    5.10
  -6  10   7   96.49    4.40
   6  10   7   96.39    4.40
  -6  10  -7   83.09    5.10
  -6  10  -7   91.29    4.50
  -6  10  -7   95.99    4.70
  -6 -10   7   82.59    4.20
   7  10  -7    2.80    1.40
  -7 -10  -7    2.10    1.10
  -7  10   7    0.60    1.80
  -7  10   7    1.20    1.10
   7  10   7    1.10    0.80
  -7 -10   7    2.10    1.00
  -7  10  -7    0.40    1.50
  -8  10   7   84.39    3.70
  -8 -10  -7   84.29    3.80
  -8  10   7   83.29    4.10
   8  10  -7   80.09    3.40
   8  10   7   87.19    3.50
  -8 -10   7   83.09    4.80
  -8  10  -7   87.39    3.90
  -8  10  -7   82.49    3.70
  -9  10   7    1.20    0.90
  -9  10   7    2.80    0.80
  -9 -10   7    3.80    1.70
   9 -10  -7    1.40    0.90
  -9  10  -7    3.10    0.90
   0  11   7   -1.00    1.30
   0  11   7    2.00    1.20
   0  11  -7   -1.00    2.00
   0  11  -7    1.30    1.20
   0  11  -7   -1.20    1.10
   1  11  -7   23.00    2.40
  -1  11   7   23.20    2.50
  -1  11   7   22.70    2.70
  -1  11   7   17.00    2.90
   1  11  -7   16.50    3.00
   1  11  -7   17.40    2.50
   1  11   7   17.10    2.20
   1  11   7   17.50    2.30
  -1  11  -7   21.30    2.10
  -1  11  -7   17.10    3.50
  -1  11  -7   19.10    2.20
   2  11  -7    1.20    1.50
  -2  11   7   -0.30    1.40
   2  11  -7   -0.60    1.30
  -2  11   7    3.60    1.50
   2  11  -7   -3.50    1.50
  -2  11   7   -1.90    1.60
  -2  11  -7    2.90    1.20
  -2  11  -7    2.10    2.10
  -2  11  -7    0.30    1.10
   2  11   7    1.90    1.10
  -2 -11   7    0.70    1.30
  -3  11   7   36.20    2.70
   3  11  -7   37.00    2.90
   3  11  -7   31.30    2.70
  -3  11   7   30.70    3.00
  -3  11   7   29.40    3.30
   3  11   7   33.50    2.40
  -3 -11   7   34.50    2.70
  -3  11  -7   32.10    2.70
  -3  11  -7   35.90    3.70
  -3  11  -7   30.70    2.60
  -4  11   7   11.40    2.60
  -4  11   7   11.50    2.90
  -4  11   7   12.70    2.20
   4  11  -7   14.20    2.20
  -4 -11  -7   15.00    2.30
   4  11  -7    7.60    2.70
   4  11   7   12.90    1.90
  -4  11  -7   12.80    2.30
  -4  11  -7    9.80    2.10
  -4  11  -7   17.30    3.40
  -4 -11   7   11.70    2.20
  -5  11   7    7.40    2.40
  -5  11   7    1.90    1.90
  -5  11   7    6.10    1.90
   5  11  -7    5.40    1.40
  -5 -11  -7    4.50    1.40
  -5 -11   7    2.50    1.30
  -5  11  -7    6.00    1.90
   5  11   7    5.20    1.30
  -5  11  -7    2.20    1.30
  -5  11  -7    2.50    1.40
  -6 -11  -7   10.70    1.90
  -6  11   7   13.20    2.00
  -6  11   7   14.90    2.70
   6  11  -7   10.10    2.00
  -6  11   7   13.60    2.70
  -6  11  -7   11.50    3.40
  -6  11  -7   12.10    2.30
   6  11   7   11.20    1.70
  -6  11  -7   12.00    2.50
   6 -11  -7   13.10    2.50
  -6 -11   7   11.20    2.00
  -7 -11  -7    4.10    1.20
  -7  11   7    3.50    1.20
  -7  11   7    2.90    1.00
   7  11  -7    2.80    1.00
   7  11   7    5.00    1.20
  -7 -11   7    2.40    1.10
  -7  11  -7    8.60    2.40
  -7  11  -7    3.40    1.30
  -8  11   7   13.70    1.90
  -8 -11  -7    9.40    2.00
  -8  11   7   13.60    1.60
   8  11  -7   11.70    1.40
  -8  11  -7    9.50    2.20
  -8  11  -7   10.80    1.70
  -8 -11   7   11.90    1.80
   8  11   7   13.60    1.30
  -9  11   7    0.30    0.80
  -9  11   7   -0.60    0.70
   9 -11  -7   -0.10    0.90
   9  11   7    0.30    0.60
   0  12   7    1.80    1.30
   0  12  -7    3.30    1.60
   0  12  -7    1.30    1.20
   0  12  -7    2.50    1.20
   0  12   7    1.00    1.30
  -1  12   7  214.28    8.10
  -1  12   7  211.18    8.10
   1  12  -7  214.18    8.00
   1  12  -7  213.18    8.00
  -1  12   7  211.78    8.20
   1  12  -7  223.08    8.00
   1  12   7  220.48    7.90
   1  12   7  215.38    8.00
  -1  12  -7  208.18    8.30
  -1  12  -7  218.08    8.00
  -1  12  -7  218.38    8.00
   2  12  -7    1.20    1.50
  -2  12   7    4.20    1.70
   2  12  -7    0.10    1.30
   2  12  -7    1.40    1.50
  -2  12   7    0.30    1.40
  -2  12   7    3.60    1.30
  -2  12  -7    2.90    1.10
  -2  12  -7    3.60    1.90
   2  12   7    0.90    1.10
  -2  12  -7    3.00    1.30
  -2 -12   7    1.40    1.50
   2  12   7    1.00    1.20
   3  12  -7   46.70    4.00
  -3  12   7   51.49    3.70
  -3  12   7   55.09    3.30
  -3  12   7   54.19    3.50
  -3  12  -7   60.39    3.20
  -3  12  -7   53.89    3.20
  -3 -12   7   52.89    3.50
   3  12   7   53.49    3.00
  -4  12   7    0.00    1.30
   4  12  -7    0.60    1.10
  -4  12   7    5.00    1.80
  -4  12   7    2.10    1.20
   4  12  -7    2.90    1.60
  -4 -12   7    2.70    1.30
  -4  12  -7    2.80    1.80
   4  12   7    1.80    1.00
  -4  12  -7    3.30    1.30
  -4  12  -7    2.90    1.20
   5  12  -7    3.40    1.10
  -5  12   7    1.50    1.20
  -5  12   7    0.30    1.50
  -5  12   7    1.70    1.30
  -5 -12  -7    0.40    1.40
  -5  12  -7    0.30    1.30
  -5 -12   7    2.50    1.20
  -5  12  -7    1.30    1.10
  -5  12  -7   -2.50    1.60
   5  12   7    2.30    1.00
  -6  12   7    2.40    1.00
  -6  12   7    2.30    1.40
  -6 -12  -7    1.80    1.30
   6  12  -7    6.80    1.60
  -6  12   7    2.50    1.40
   6  12   7    2.50    0.80
  -6  12  -7    7.00    2.20
   6 -12  -7    3.30    1.40
  -6  12  -7    3.00    1.20
  -6 -12   7    2.80    1.30
  -7  12   7    3.60    1.10
  -7  12   7    3.00    1.20
   7  12  -7    5.40    1.40
  -7 -12  -7    6.00    2.30
  -7 -12   7    6.10    1.90
  -7  12  -7    5.00    1.20
  -7  12  -7    7.30    2.00
   8  12  -7   26.90    1.90
  -8  12   7   34.30    2.30
  -8  12   7   32.50    2.00
   8  12   7   34.40    1.80
  -8  12  -7   30.90    2.80
  -8 -12   7   33.90    2.60
   0  13   7    1.20    1.50
   0  13   7   -0.70    1.20
   0  13  -7    3.50    2.00
   0  13  -7    2.90    1.60
   1  13  -7    5.50    1.60
  -1  13   7    6.40    1.70
   1  13  -7    6.40    1.70
  -1  13   7    8.30    2.40
  -1  13  -7    6.00    2.00
  -1  13  -7    5.00    1.90
  -1  13  -7    9.10    1.90
  -2  13   7   61.59    3.60
   2  13  -7   63.49    4.00
   2  13  -7   59.89    3.40
  -2  13   7   63.09    3.80
   2  13  -7   63.79    3.60
  -2  13   7   60.89    3.70
  -2  13  -7   61.09    3.40
  -2  13  -7   62.09    4.20
   2  13   7   61.49    3.30
   2  13   7   63.99    3.40
  -2  13  -7   60.29    3.40
   3  13  -7    1.00    1.50
   3  13  -7    3.10    1.40
  -3  13   7    1.00    1.30
  -3  13   7    4.80    1.60
  -3  13   7    3.70    1.30
  -3  13  -7    3.00    1.20
  -3 -13   7    8.10    2.50
  -3  13  -7   -0.80    1.80
   3  13   7    3.60    1.20
  -3  13  -7    0.50    1.10
   3  13   7    3.30    1.30
   4  13  -7  108.89    4.90
   4  13  -7  109.59    4.70
  -4  13   7  109.69    5.40
  -4  13   7  104.59    5.30
   4  13   7  109.89    4.60
  -4  13  -7  112.69    5.50
  -4 -13   7  102.19    5.00
  -4  13  -7  113.39    4.90
  -4  13  -7  114.99    4.80
  -5  13   7   18.30    3.70
  -5  13   7    8.80    2.60
   5  13  -7   12.80    2.00
  -5  13   7   14.50    2.10
  -5  13  -7   13.10    2.00
   5  13   7   14.90    1.80
  -5  13  -7   15.20    2.70
  -5  13  -7   16.50    2.20
  -5 -13   7   13.00    2.30
  -6  13   7    6.20    2.00
  -6  13   7    7.50    1.80
   6 -13  -7    3.70    1.20
   6  13   7    5.70    1.60
  -6  13  -7    3.90    1.20
  -6 -13   7    4.40    1.40
  -6  13  -7    5.10    1.30
  -7  13   7    3.00    1.20
   7  13  -7    4.80    1.40
  -7  13   7    3.40    1.00
  -7  13  -7    4.90    1.10
  -7  13  -7    6.20    1.80
   7  13   7    7.30    1.20
  -7 -13   7    8.20    2.20
  -8  13   7    9.10    2.30
  -8  13   7    8.20    1.50
   8  13   7    9.70    1.70
   8  13   7   10.80    1.20
  -8  13  -7   11.00    1.70
   0  14  -7   50.89    3.10
   0  14  -7   53.89    3.60
   0  14  -7   59.69    3.30
   0  14   7   56.19    3.30
   0  14   7   54.79    3.40
   1  14  -7    2.40    1.60
   1  14  -7    1.60    1.20
  -1  14   7    3.50    1.40
   1  14  -7    2.70    1.30
  -1  14   7    4.30    1.40
  -1  14   7    3.60    1.60
  -1  14  -7    1.60    1.70
  -1  14  -7    6.10    1.90
   1  14   7    0.70    1.20
  -1  14  -7    2.80    1.10
   1  14   7    0.10    1.10
  -2  14   7   68.79    4.00
  -2  14   7   71.79    4.00
   2  14  -7   64.39    3.80
   2  14  -7   62.49    3.60
  -2  14   7   67.79    3.70
   2  14  -7   64.79    3.70
   2  14   7   69.69    3.60
  -2  14  -7   72.69    4.20
   2  14   7   65.19    3.50
  -2  14  -7   62.89    4.00
  -2  14  -7   68.49    3.60
  -3  14   7    9.70    2.00
   3  14  -7    7.90    1.60
  -3  14   7    5.40    1.70
   3  14  -7    9.40    2.40
  -3  14   7    5.40    1.60
   3  14   7    6.40    1.90
  -3  14  -7    6.60    1.40
   3  14   7    5.70    1.80
  -3  14  -7    4.70    1.30
  -3  14  -7    7.50    2.00
  -4  14   7    1.00    1.10
   4  14  -7    1.00    1.20
  -4  14   7    1.10    1.50
  -4  14   7    0.50    1.60
  -4  14  -7   -0.20    1.40
   4  14   7    0.10    1.10
  -4  14  -7    1.10    1.10
  -4  14  -7   -0.20    1.70
   4  14   7   -1.10    0.90
  -5  14   7   -1.70    1.10
  -5  14   7    0.70    1.10
  -5  14   7    0.30    0.90
  -5  14  -7    2.90    1.10
  -5 -14   7   -0.90    1.60
   5  14   7    1.40    1.10
   5  14   7    0.50    0.90
  -6  14   7   13.60    2.10
  -6  14   7   16.00    1.90
   6  14  -7   17.60    1.80
  -6  14   7   13.80    1.90
  -6  14  -7   13.20    2.20
   6  14   7   17.50    2.10
  -6  14  -7   15.60    1.80
   6 -14  -7   17.10    2.00
  -6 -14   7   13.60    2.70
   6  14   7   14.60    1.80
  -7  14   7    4.10    1.20
   7  14  -7    3.60    1.00
  -7  14   7    2.50    1.10
  -7 -14   7    2.00    1.90
  -7  14  -7    3.60    1.10
  -7  14  -7    2.80    1.20
   7  14   7    3.30    0.70
  -8  14   7    3.90    1.00
  -8  14   7    3.40    0.90
   8  14   7    5.90    1.00
   0  15  -7   -0.70    1.50
   0  15  -7   -0.60    1.20
   0  15   7    0.00    1.30
   0  15   7    0.60    1.20
   0  15  -7    0.80    1.10
  -1  15   7   12.40    2.50
   1  15  -7   16.50    2.20
  -1  15   7   15.00    2.50
   1  15  -7   14.30    2.60
  -1  15   7   17.60    2.70
   1  15  -7   19.70    2.30
  -1  15  -7   19.70    2.30
  -1  15  -7   13.70    2.20
   1  15   7   12.40    2.20
   1  15   7   13.50    2.30
  -1  15  -7   15.80    2.90
   2  15  -7   24.10    2.70
   2  15  -7   26.90    2.50
  -2  15   7   24.20    2.60
   2  15  -7   26.50    2.80
  -2  15   7   33.80    2.90
  -2  15   7   26.00    3.00
  -2  15  -7   24.80    2.40
   2  15   7   27.50    2.40
   2  15   7   27.50    2.60
  -2  15  -7   26.80    2.60
  -3  15   7   29.70    2.90
  -3  15   7   29.10    2.50
  -3  15   7   26.40    2.90
   3  15  -7   24.40    2.50
   3  15  -7   26.70    2.70
   3  15   7   28.00    2.40
  -3  15  -7   26.60    2.30
   3  15   7   29.10    2.40
  -3  15  -7   27.00    3.20
  -3  15  -7   27.90    2.50
  -4  15   7    2.90    1.00
  -4  15   7    2.30    1.40
  -4  15   7    2.60    1.30
   4  15  -7    1.10    1.20
  -4  15  -7    2.30    1.40
  -4  15  -7    1.80    1.00
   4  15   7    1.30    1.10
   4  15   7    1.10    0.90
  -4  15  -7    1.80    1.00
   5  15  -7    8.80    1.80
  -5  15   7    9.40    1.50
  -5  15   7   10.40    1.80
  -5  15   7   12.80    2.00
   5  15   7   13.00    1.80
   5  15   7    9.80    1.40
  -5  15  -7   10.30    2.20
  -5  15  -7   13.80    1.70
  -5  15  -7   10.70    1.70
   5 -15  -7   12.20    1.70
  -6  15   7   13.20    2.00
   6  15  -7    8.90    1.70
  -6  15   7   16.10    1.80
   6  15   7   14.10    1.40
  -6  15  -7   13.00    2.10
  -6  15  -7   15.40    1.60
   6  15   7   10.10    1.60
   6 -15  -7   14.10    1.80
  -7  15   7    3.40    0.90
  -7  15   7    5.70    1.40
   7  15   7    5.00    1.00
  -7  15  -7    4.40    1.20
  -7  15  -7    3.60    1.10
   0  16  -7   15.20    2.10
   0  16   7   20.50    2.50
   0  16   7   18.00    2.90
   0  16  -7   15.50    2.90
   0  16  -7   19.00    2.30
   1  16  -7   29.80    2.60
  -1  16   7   28.60    2.90
   1  16  -7   32.90    2.60
  -1  16   7   32.30    3.00
   1  16  -7   29.80    2.80
  -1  16   7   34.00    2.90
   1  16   7   28.40    3.00
   1  16   7   31.40    2.70
  -1  16  -7   32.70    2.50
  -1  16  -7   28.50    3.10
  -1  16  -7   29.90    2.50
  -2  16   7    1.40    1.40
   2  16  -7    1.80    1.40
  -2  16   7    1.20    1.30
   2  16  -7    1.20    1.30
  -2  16   7    1.20    1.40
   2  16  -7    0.70    1.20
   2  16   7    1.00    1.10
  -2  16  -7    1.00    1.00
  -2  16  -7    1.90    1.60
  -2  16  -7    2.20    1.10
   2  16   7    0.40    1.30
   3  16  -7   49.10    3.20
  -3  16   7   46.60    3.30
  -3  16   7   47.30    2.90
   3  16  -7   43.70    3.20
  -3  16   7   45.60    3.10
   3  16   7   49.50    2.80
   3  16   7   45.70    2.90
  -3  16  -7   44.60    2.90
  -3  16  -7   48.30    3.30
  -3  16  -7   45.20    2.70
  -4  16   7    1.80    1.00
  -4  16   7    0.10    1.10
  -4  16   7    0.60    0.80
   4  16  -7    1.10    1.10
   4  16   7   -0.30    1.00
  -4  16  -7    0.10    1.30
   4  16   7    0.60    0.80
  -4  16  -7   -0.30    0.80
  -4  16  -7   -0.10    0.80
  -5  16   7    3.30    1.30
  -5  16   7    6.90    1.60
   5  16  -7    2.50    1.00
  -5  16   7    4.80    1.30
  -5  16  -7    5.70    1.40
  -5  16  -7    4.10    0.90
   5  16   7    2.80    1.10
   5  16   7    3.60    1.10
  -5  16  -7    6.40    2.00
   5 -16  -7    6.20    1.40
   6  16  -7    8.80    1.80
  -6  16   7   10.60    1.60
  -6  16   7    9.50    1.70
   6  16   7    7.80    1.20
  -6  16  -7   12.90    1.80
  -6  16  -7    8.30    1.30
   6 -16  -7    8.70    1.70
  -7  16   7    0.00    0.90
  -7  16   7    1.60    0.80
   7  16   7    0.40    0.60
   0  17   7    0.40    1.10
   0  17  -7    1.10    1.00
   0  17   7   -0.10    1.20
   0  17  -7   -0.80    1.00
   0  17  -7   -2.50    1.40
  -1  17   7    1.60    1.30
  -1  17   7    3.00    1.20
   1  17  -7   -0.50    1.40
   1  17  -7    1.50    1.00
  -1  17   7    0.40    1.60
   1  17  -7   -0.50    1.00
   1  17   7    0.60    1.10
  -1  17  -7   -1.40    0.90
  -1  17  -7    1.20    1.00
  -1  17  -7    2.10    1.50
   1  17   7    0.40    1.20
   2  17  -7   54.29    3.00
  -2  17   7   64.69    4.60
   2  17  -7   45.80    3.70
  -2  17   7   58.29    3.30
   2  17  -7   54.29    3.10
  -2 -17  -7   54.49    3.00
  -2  17  -7   57.39    3.00
   2  17   7   54.09    3.10
  -2  17  -7   56.69    3.10
  -2  17  -7   54.89    3.40
   2  17   7   56.89    3.10
  -3  17   7   14.30    1.70
  -3  17   7   14.00    2.20
  -3  17   7   11.90    1.90
   3  17  -7    9.20    2.00
  -3  17  -7    8.80    1.50
   3  17   7   14.10    2.00
  -3  17  -7    9.80    1.60
  -3  17  -7   12.20    2.40
   3  17   7   10.20    1.50
   4  17  -7   36.10    2.30
  -4  17   7   30.10    2.40
  -4  17   7   34.20    2.10
  -4  17   7   36.50    2.70
  -4  17  -7   34.20    2.10
   4  17   7   33.20    2.40
  -4  17  -7   34.30    2.50
  -4  17  -7   30.40    2.10
   4  17   7   33.20    2.10
  -5  17   7    2.20    0.90
  -5  17   7    1.50    1.00
   5  17  -7    4.20    1.40
  -5  17   7    0.90    0.70
  -5  17  -7    0.80    0.80
  -5  17  -7    0.90    1.10
  -5  17  -7    0.40    0.70
   5  17   7    1.50    0.70
   5 -17  -7    1.50    0.80
  -6  17   7   -0.40    0.90
  -6  17   7    0.40    0.90
  -6  17  -7    0.50    0.70
   0  18  -7  106.09    4.70
   0  18  -7  111.09    4.50
   0  18   7  113.49    4.90
   0  18   7  107.99    4.70
   0  18  -7  109.59    4.50
   1  18  -7   19.60    2.30
   1  18  -7   18.30    1.80
  -1  18   7   24.80    2.40
  -1  18   7   19.80    2.10
   1  18  -7   20.40    1.90
  -1  18  -7   16.30    2.30
  -1  18  -7   20.30    1.80
   1  18   7   22.10    2.30
   1  18   7   22.30    1.90
  -1  18  -7   17.80    1.80
   2  18  -7   25.10    2.20
   2  18  -7   21.80    2.30
  -2  18   7   26.60    2.50
   2  18  -7   18.40    2.00
  -2  18   7   28.20    2.20
  -2 -18  -7   24.00    2.50
  -2  18   7   21.80    2.10
  -2  18  -7   24.10    1.80
  -2  18  -7   27.30    2.50
   2  18   7   24.20    2.30
  -2  18  -7   23.70    1.90
   2  18   7   24.20    1.90
  -3  18   7    7.50    2.00
  -3  18   7    5.20    1.60
   3  18  -7    9.10    1.90
  -3  18   7   12.30    1.60
  -3  18  -7    8.10    1.50
  -3  18  -7    9.10    2.10
   3  18   7    6.60    1.40
  -3  18  -7    9.30    1.40
   3  18   7    7.50    1.40
  -4  18   7    2.20    1.10
  -4  18   7    3.50    1.30
  -4  18   7    4.70    1.30
  -4  18  -7    4.00    1.30
   4 -18  -7    4.00    1.20
  -4  18  -7    3.80    1.20
  -4  18  -7    3.20    1.30
   4  18   7    2.50    0.80
  -5  18   7    1.20    1.10
  -5  18   7    1.40    1.40
   5 -18  -7   -0.40    1.00
   5  18   7   -0.30    0.60
  -5  18  -7    1.50    0.60
   0  19   7    1.30    1.00
   0  19  -7   -0.70    0.80
   0  19   7    2.00    1.30
   0  19  -7   -1.00    1.20
   0  19  -7   -0.40    0.70
  -1  19   7   -0.10    1.00
  -1  19   7   -0.10    1.30
  -1 -19  -7   -0.30    0.90
   1  19  -7    0.20    1.30
   1  19  -7   -1.20    0.90
   1  19  -7   -0.60    0.80
  -1  19  -7   -1.70    1.30
  -1  19  -7    0.70    0.80
  -1  19  -7    0.40    0.70
   1  19   7    0.30    1.30
   1  19   7    0.30    0.90
  -2  19   7    0.20    1.00
   2  19  -7    0.50    1.20
   2  19  -7   -0.10    1.10
  -2  19   7    1.30    1.20
   2  19  -7   -2.20    1.20
  -2  19   7   -0.10    1.20
   2  19   7   -2.90    1.40
  -2  19  -7   -0.50    1.30
   2  19   7    1.10    0.80
  -2  19  -7   -0.60    0.70
  -2  19  -7    1.20    0.70
   3  19  -7   25.20    3.20
  -3  19   7   22.70    1.90
  -3  19   7   22.60    2.30
  -3  19   7   23.00    1.80
   3 -19  -7   25.60    2.00
  -3  19  -7   24.00    1.90
  -3  19  -7   22.40    1.70
   3  19   7   24.60    1.80
  -4  19   7    0.20    1.20
  -4  19   7    1.20    0.80
  -4  19  -7    1.00    0.70
  -4  19  -7    1.20    0.70
   4 -19  -7    0.90    0.60
   4  19   7    0.10    0.60
  -5  19   7   11.20    1.40
   5  19   7   11.40    1.20
  -5  19  -7   10.80    1.10
   5 -19  -7   10.40    1.30
   0  20  -7    2.40    1.90
   0  20  -7    2.30    0.80
   0  20  -7    1.00    0.60
   0  20   7    1.10    0.90
   0 -20  -7    0.70    0.70
  -1  20   7    3.70    1.00
   1  20  -7    4.10    1.30
  -1  20   7    3.00    1.40
  -1 -20  -7    5.90    1.50
  -1  20  -7    2.80    0.70
   1 -20  -7    1.70    0.70
  -1  20  -7    4.70    1.20
   1  20   7    3.70    0.90
  -2  20   7    2.60    0.90
  -2  20   7    4.20    1.40
   2  20   7    4.00    0.90
  -2  20  -7    5.70    1.40
   2 -20  -7    2.90    0.80
  -3  20   7   -2.30    1.50
  -3  20  -7    0.10    0.60
   3  20   7   -0.30    0.80
   3 -20  -7    0.20    0.50
  -3  20  -7   -0.10    0.60
  -4  20   7   -0.90    0.80
  -4  20  -7   -0.60    0.60
   4 -20  -7   -0.90    0.60
   4  20   7    0.80    0.70
   0  21  -7   -0.60    0.60
   0  21   7    0.60    1.10
   0  21  -7    0.80    0.90
   0 -21  -7    0.20    0.80
  -1  21   7    3.70    0.90
  -1  21  -7    1.80    0.60
  -1  21  -7    2.20    0.80
   1 -21  -7    2.20    0.70
   1  21   7    2.70    0.80
  -2  21   7    4.20    0.90
   2  21   7    2.40    0.80
  -2  21  -7    3.60    1.00
  -2  21  -7    3.50    0.90
   2 -21  -7    4.50    1.00
   0   0  -8  101.59    4.20
   0   0   8  107.49    4.20
  -1   0   8   29.90    1.90
  -1   0  -8   30.80    2.00
   1   0   8   31.20    2.00
  -2   0  -8  658.63   22.60
   2   0   8  726.33   23.30
  -2   0  -8  734.53   23.30
  -2   0   8  701.43   22.80
  -3   0   8  214.68    7.10
  -3   0  -8  209.58    8.00
  -3   0  -8  201.78    7.20
  -3   0   8  196.38    7.20
   3   0   8  206.18    8.00
  -3   0   8  221.48    7.10
   4   0   8  398.76   14.60
  -4   0   8  390.46   13.20
  -4   0  -8  394.06   13.10
  -5   0  -8    5.20    1.60
   5   0  -8    6.10    1.80
  -5   0   8    7.90    1.60
  -5   0  -8    6.40    1.60
  -5   0  -8    8.80    1.40
  -6   0   8   12.90    4.20
  -6   0  -8   12.60    2.50
   6   0  -8   11.20    2.60
  -6   0  -8   13.00    1.70
  -6   0   8   16.60    2.00
  -6   0   8   12.20    2.80
  -6   0  -8   17.70    2.30
  -7   0   8   13.10    2.20
  -7   0  -8   12.50    2.40
  -7   0  -8   12.50    2.10
   7   0  -8   14.20    2.50
  -7   0   8   13.50    3.80
  -7   0   8   14.50    2.50
  -7   0  -8   15.50    1.90
  -8   0   8   52.49    3.30
  -8   0  -8   49.99    2.90
   8   0  -8   46.90    3.20
  -8   0  -8   50.29    3.00
  -8   0  -8   53.89    3.30
  -8   0   8   57.59    3.10
  -8   0   8   55.69    4.00
  -9   0   8    4.70    1.60
  -9   0  -8    3.30    0.90
  -9   0  -8    2.60    0.90
  -9   0   8    4.00    0.90
  -9   0   8    5.90    1.50
  -9   0  -8    3.80    1.10
 -10   0  -8    1.60    1.00
   0   1   8    1.30    0.70
   0  -1  -8   -0.80    0.70
   0  -1   8   -1.00    0.60
  -1   1   8   12.10    1.30
  -1  -1  -8    9.80    1.40
   1  -1   8    9.80    1.50
  -1  -1   8   11.10    1.30
   1   1   8   10.80    1.40
   1  -1  -8   10.80    1.20
   2  -1   8    2.40    1.00
  -2  -1  -8    3.20    1.00
  -2  -1  -8    3.60    1.00
  -2   1   8    2.50    0.70
  -2  -1   8    4.40    1.10
  -2   1  -8    3.10    1.00
   2   1   8    1.80    0.90
  -2  -1   8    3.10    0.90
  -3  -1  -8   19.60    1.40
  -3   1   8   21.20    1.70
  -3   1   8   19.70    1.30
  -3  -1  -8   21.50    2.40
   3  -1   8   19.80    2.60
  -3   1   8   22.70    1.40
   3   1   8   22.10    2.60
  -3   1  -8   21.20    1.50
  -3  -1   8   22.10    1.50
  -3  -1   8   18.70    1.60
  -3  -1   8   21.00    1.80
  -4  -1  -8   15.00    3.20
  -4   1   8   17.10    1.70
   4  -1   8   13.30    3.40
  -4  -1  -8   15.70    1.50
  -4  -1   8   16.60    1.70
  -4   1  -8   15.80    1.50
   5   1  -8   17.20    2.70
  -5   1   8   16.50    4.00
  -5  -1  -8   15.50    2.60
  -5   1   8   19.70    1.90
  -5  -1  -8   17.00    2.50
  -5   1   8   24.50    3.50
  -5  -1  -8   20.20    1.70
  -5  -1   8   17.20    1.90
  -5   1  -8   16.90    2.90
  -5   1  -8   18.90    1.70
  -5   1  -8   12.30    2.70
  -6  -1  -8    5.70    1.70
   6   1  -8    7.90    2.40
  -6  -1  -8    4.20    1.30
  -6   1   8    6.30    2.40
  -6   1   8    7.80    1.90
  -6   1   8    3.10    1.80
  -6  -1  -8    2.40    1.00
   6  -1  -8    1.80    1.40
  -6   1  -8    3.50    1.40
  -6   1  -8    7.60    2.50
  -6  -1   8    4.30    1.20
  -6  -1   8   -0.40    2.40
  -6  -1   8    6.50    1.80
  -6   1  -8    4.60    1.30
  -7  -1  -8   13.60    2.30
  -7   1   8   16.90    2.60
  -7  -1  -8   11.80    2.00
   7   1  -8   13.50    2.70
  -7   1   8   11.80    2.20
  -7   1   8   18.50    3.40
  -7  -1  -8   12.80    1.80
  -7   1  -8   12.70    1.90
  -7  -1   8    9.60    2.40
  -7   1  -8   15.10    2.10
  -7  -1   8   11.60    2.00
  -7  -1   8   12.50    3.60
   7  -1  -8   10.20    2.50
  -7   1  -8   17.50    2.40
   8   1  -8    2.90    1.80
  -8  -1  -8   -0.40    1.20
  -8   1   8    1.90    1.30
  -8   1   8    1.70    1.20
  -8  -1  -8   -0.10    1.00
  -8   1   8    1.20    1.70
  -8  -1  -8    0.20    0.90
  -8   1  -8   -0.30    0.90
  -8  -1   8   -2.50    1.70
   8  -1  -8    0.60    1.40
  -8  -1   8    0.10    1.20
  -8  -1   8    0.90    1.20
  -8   1  -8    2.50    1.20
  -8   1  -8    1.60    1.10
  -9  -1  -8   -0.10    1.00
  -9   1   8   -0.20    0.80
  -9  -1  -8    1.40    0.80
  -9   1   8    0.50    1.30
  -9   1  -8   -0.70    0.80
  -9  -1   8    0.10    0.80
  -9   1  -8   -0.40    0.80
  -9   1  -8    0.50    1.20
 -10  -1  -8    0.90    0.70
 -10   1  -8    0.30    0.70
   0  -2   8  871.31   28.40
   0   2   8  902.91   28.30
   0  -2  -8  850.01   28.30
  -1   2   8    8.20    1.30
  -1  -2  -8    7.40    1.30
   1  -2   8    6.20    1.40
   1   2   8    9.80    1.50
   1  -2  -8    7.60    1.20
  -1  -2   8    9.50    1.30
  -1  -2   8    6.40    1.50
   2  -2   8  122.49    5.10
  -2  -2  -8  105.49    4.30
  -2   2   8  124.49    4.50
  -2  -2  -8  119.59    5.00
   2   2   8  120.99    5.10
  -2   2  -8  112.79    4.30
   2  -2  -8  117.09    4.50
  -2  -2   8  119.09    4.60
  -2  -2   8  123.29    4.80
   3  -2   8  120.99    5.40
  -3   2   8  118.79    4.50
  -3  -2  -8  117.79    4.50
  -3   2   8  119.29    4.20
  -3  -2  -8  108.39    5.20
  -3   2   8  124.09    4.20
  -3  -2   8  123.79    4.50
  -3  -2   8  120.29    4.60
  -3   2  -8  118.89    4.50
   3   2   8  109.49    5.30
  -4  -2  -8   49.60    4.20
   4  -2   8   51.29    4.90
  -4   2   8   53.39    2.80
  -4  -2  -8   58.09    2.70
  -4   2  -8   55.69    2.60
  -4  -2   8   52.99    2.70
  -5   2   8   15.30    3.30
  -5  -2  -8   11.60    2.40
  -5  -2  -8   10.00    1.50
  -5   2   8    7.50    2.10
  -5  -2  -8   14.00    2.10
  -5   2   8    6.00    1.90
   5   2  -8   12.30    2.40
  -5  -2   8    9.40    1.60
  -5   2  -8    5.30    1.50
  -5  -2   8   12.40    3.10
  -5   2  -8    7.40    2.00
  -5   2  -8    9.20    2.70
  -6  -2  -8   40.40    3.10
  -6   2   8   46.10    2.90
   6   2  -8   44.50    3.30
  -6  -2  -8   39.90    2.70
  -6  -2  -8   42.90    2.60
  -6   2   8   43.10    3.90
  -6   2   8   44.70    3.40
  -6   2  -8   41.80    3.00
  -6   2  -8   39.00    3.30
  -6  -2   8   40.80    3.20
  -6   2  -8   44.30    2.60
  -6  -2   8   42.20    2.80
  -7  -2  -8   12.40    1.70
  -7   2   8   10.40    3.00
   7   2  -8   12.00    2.70
  -7  -2  -8   10.00    2.20
  -7   2   8   12.20    2.50
  -7   2   8   11.10    2.30
  -7  -2  -8    8.00    1.90
  -7   2  -8   11.40    2.20
  -7  -2   8   10.50    3.20
  -7   2  -8   13.30    1.90
  -7  -2   8   11.70    2.20
  -7   2  -8    8.60    2.30
   7  -2  -8    8.80    1.70
  -7  -2   8    6.30    1.40
  -8   2   8   53.99    3.90
  -8  -2  -8   49.90    3.20
  -8   2   8   54.89    3.10
  -8  -2  -8   47.00    2.90
  -8   2   8   46.70    3.30
  -8  -2  -8   53.09    2.80
   8  -2  -8   53.19    3.20
  -8  -2   8   48.50    3.20
  -8  -2   8   50.79    2.90
  -8   2  -8   48.50    2.90
  -8   2  -8   49.99    3.70
  -8   2  -8   52.79    2.90
  -9   2   8    1.00    1.20
  -9   2   8    0.50    0.80
  -9  -2  -8    0.30    0.90
  -9  -2  -8    0.50    1.00
  -9   2  -8    1.40    0.90
  -9   2  -8    1.30    1.20
  -9  -2   8    0.80    1.50
  -9   2  -8    2.40    0.80
 -10   2   8    0.20    1.40
 -10  -2  -8    1.70    0.70
 -10   2  -8    1.80    0.70
   0   3   8   -0.60    0.70
   0  -3   8    0.40    0.80
   0  -3  -8    0.40    0.60
   0  -3   8    0.00    0.60
  -1   3   8    7.50    1.30
  -1  -3  -8    9.00    1.40
   1  -3   8    6.50    1.70
   1   3   8    8.80    1.60
   1  -3  -8    7.80    1.20
  -1  -3   8    8.80    1.40
  -1  -3   8    4.90    1.60
  -2   3   8   13.00    1.40
   2  -3   8   12.90    2.20
  -2  -3  -8   13.10    1.90
  -2  -3  -8    9.90    1.30
  -2   3  -8   13.20    1.20
   2   3   8   13.90    2.20
  -2  -3   8   13.60    1.50
  -2  -3   8   14.60    2.00
   2  -3  -8    9.90    1.30
  -3  -3  -8   41.70    2.20
  -3   3   8   38.50    2.30
  -3   3   8   45.20    2.00
   3  -3   8   37.90    3.50
  -3  -3  -8   48.40    3.30
  -3   3  -8   42.00    2.20
  -3  -3   8   40.40    2.90
  -3  -3   8   40.00    2.50
   3   3   8   42.50    3.50
  -3  -3   8   43.50    2.20
  -4   3   8   73.89    3.50
  -4  -3  -8   74.39    5.10
   4  -3   8   74.09    4.80
  -4   3  -8   86.89    3.40
  -5   3   8  102.79    5.10
  -5  -3  -8  102.99    4.70
  -5   3   8   94.49    5.20
  -5  -3  -8  104.19    4.30
   5   3  -8  101.09    4.70
  -5   3   8  108.99    4.40
  -5  -3  -8   94.39    4.40
  -5   3  -8   98.39    5.10
  -5   3  -8  101.89    4.20
  -5  -3   8  103.89    4.30
  -5  -3   8   94.69    4.70
  -5   3  -8   90.29    5.00
  -6  -3  -8    1.80    1.10
  -6   3   8    1.60    1.70
  -6  -3  -8    1.10    1.10
   6   3  -8    0.90    1.50
  -6   3   8    2.10    2.00
  -6   3   8    2.40    1.50
  -6  -3   8    1.50    1.10
  -6   3  -8    0.30    1.30
  -6   3  -8    1.30    1.10
  -6  -3   8    4.10    1.50
  -6   3  -8    1.70    1.60
  -7   3   8    1.20    1.80
  -7  -3  -8    1.30    1.60
  -7   3   8   -0.50    1.40
  -7   3   8    0.10    1.70
  -7  -3  -8    0.50    1.20
  -7  -3  -8    1.10    1.10
   7   3  -8    0.30    1.50
  -7  -3   8   -0.20    1.20
  -7   3  -8    0.20    1.30
  -7   3  -8    0.20    1.20
  -7   3  -8   -0.70    1.10
  -7  -3   8   -1.20    1.20
  -8   3   8   23.00    3.10
  -8   3   8   19.10    2.30
  -8  -3  -8   17.70    2.00
  -8  -3  -8   22.20    2.20
   8  -3  -8   22.10    2.40
  -8   3  -8   16.10    2.10
  -8  -3   8   15.30    2.20
  -8  -3   8   16.90    2.00
  -8   3  -8   19.50    2.10
  -8   3  -8   21.10    2.50
  -9  -3  -8   15.60    1.70
  -9   3   8   16.10    2.30
  -9  -3  -8   17.60    1.90
  -9   3   8   19.80    1.70
  -9  -3   8   20.10    2.30
  -9   3  -8   10.10    2.70
  -9   3  -8   15.00    1.60
  -9   3  -8   14.70    1.90
 -10   3   8    0.40    1.20
 -10  -3  -8    1.30    0.60
 -10   3   8    0.90    0.80
 -10   3  -8    1.50    0.80
   0  -4  -8 1025.00   33.20
   0  -4   8 1062.49   33.50
   0   4   8 1040.50   33.20
   0  -4   8  982.30   33.40
  -1  -4  -8   49.50    2.80
  -1   4   8   52.49    2.70
   1  -4   8   49.00    2.80
   1  -4   8   49.90    3.20
  -1  -4   8   55.09    2.80
   1  -4  -8   46.10    2.60
  -1  -4   8   49.40    3.10
  -1   4  -8   54.39    2.40
   1   4   8   49.90    3.00
   2  -4   8    0.40    0.90
  -2  -4  -8    0.90    1.00
   2  -4   8   -1.20    1.20
  -2   4   8    0.30    0.80
  -2  -4  -8   -0.20    0.80
   2  -4  -8    0.50    0.80
  -2  -4   8   -1.60    1.20
   2   4   8    1.70    1.20
  -2   4  -8   -1.00    0.70
  -2  -4   8    1.20    0.70
  -2  -4   8    0.40    0.80
  -3  -4  -8    6.90    1.30
  -3   4   8   10.10    1.50
   3  -4   8    4.30    1.80
   3  -4   8    7.60    2.30
  -3  -4  -8    8.70    1.80
  -3  -4   8    5.50    1.70
  -3  -4   8    8.20    1.20
  -3   4  -8    8.70    1.30
  -3  -4   8    5.60    1.20
   4  -4   8   11.50    3.70
  -4  -4  -8    4.60    2.40
  -4  -4  -8    3.10    1.30
  -4   4   8    3.40    1.30
  -4  -4  -8    4.50    1.40
  -4   4  -8    3.40    0.90
  -4  -4   8    2.90    0.90
  -5  -4  -8    0.20    1.70
  -5  -4  -8    0.90    1.30
   5   4  -8    1.10    1.60
  -5  -4  -8    0.40    1.30
  -5   4   8    2.70    1.90
  -5  -4   8    0.70    0.90
  -5   4  -8    1.60    1.80
  -5  -4   8   -0.90    1.60
  -5   4  -8    0.40    0.90
  -5   4  -8    1.20    1.90
  -6  -4  -8   42.60    3.00
   6   4  -8   34.40    3.20
  -6   4   8   42.30    3.50
  -6  -4  -8   42.60    2.70
  -6  -4   8   42.50    2.80
  -6  -4   8   43.40    2.90
  -6   4  -8   42.90    2.60
  -6   4  -8   36.10    3.30
  -7   4   8    3.30    1.60
  -7  -4  -8    2.50    1.20
  -7   4   8    2.60    1.70
   7   4  -8    3.90    2.80
  -7  -4  -8    3.40    1.10
  -7   4  -8    3.40    1.40
  -7   4  -8    0.20    1.80
  -7   4  -8    2.70    1.60
  -7  -4   8    1.20    1.00
  -7  -4   8    1.50    1.20
  -8   4   8   41.70    3.20
  -8  -4  -8   37.40    2.60
  -8  -4  -8   39.50    2.60
  -8   4   8   40.30    2.70
  -8  -4   8   36.00    2.80
  -8   4  -8   37.80    2.60
  -8   4  -8   41.40    3.00
  -8   4  -8   38.60    2.60
   8  -4  -8   39.40    2.80
  -9  -4  -8    1.70    0.80
  -9   4   8    0.30    1.20
  -9  -4  -8   -0.60    1.00
  -9   4   8    0.60    0.80
  -9   4  -8    1.30    0.80
  -9   4  -8    2.30    1.00
   9  -4  -8    1.60    1.20
 -10  -4  -8    2.50    0.70
 -10   4   8    1.60    0.80
 -10   4   8    0.20    1.20
  10   4   8    4.30    1.00
 -10   4  -8    2.80    0.80
   0  -5  -8    0.40    0.70
   0   5  -8    2.00    0.60
   0  -5   8    0.10    0.80
   0  -5   8    0.00    1.10
   0   5   8    0.80    1.00
   1  -5   8   94.49    4.30
  -1   5   8   87.39    4.10
   1  -5   8   89.19    4.60
  -1  -5  -8   96.39    4.30
   1  -5  -8   92.09    4.00
  -1   5  -8   87.59    3.50
  -1  -5   8   92.39    4.20
   1   5   8   89.39    4.40
  -2   5   8   32.20    2.50
  -2  -5  -8   29.60    2.80
  -2  -5  -8   28.40    1.90
   2  -5   8   31.00    3.30
   2  -5   8   32.70    2.70
  -2  -5   8   33.50    2.50
   2  -5  -8   29.30    2.20
  -2   5  -8   28.30    1.80
  -2  -5   8   32.90    1.90
   2   5   8   31.00    3.20
  -3  -5  -8   18.20    1.60
   3  -5   8   18.90    2.80
  -3  -5  -8   19.00    3.20
   3  -5  -8   17.00    2.00
  -3  -5   8   20.40    1.70
  -3  -5   8   16.40    3.80
  -3   5  -8   22.40    1.60
  -3  -5   8   16.20    2.60
  -4  -5  -8  149.39    5.70
  -4   5   8  137.99    5.60
  -4   5   8  132.69    6.00
   4  -5   8  133.29    7.00
  -4  -5  -8  133.29    5.60
  -4  -5   8  148.19    5.50
  -4   5  -8  139.49    5.20
  -5  -5  -8   54.09    3.10
  -5   5   8   50.19    4.20
  -5   5   8   48.70    3.90
   5   5  -8   53.39    3.40
  -5  -5  -8   53.19    2.90
  -5  -5   8   53.09    2.90
  -5   5  -8   43.80    3.90
  -5  -5   8   47.80    3.30
  -5   5  -8   53.49    4.20
  -5   5  -8   51.09    2.80
  -6  -5  -8    2.40    1.10
  -6   5   8    4.40    1.70
  -6  -5  -8    3.50    1.30
   6   5  -8    1.70    1.70
  -6   5   8    1.60    1.70
  -6   5  -8    2.90    1.20
  -6  -5   8    3.60    1.50
  -6  -5   8    1.80    2.20
  -6   5  -8    3.00    1.80
  -6   5  -8    4.90    1.70
  -7  -5  -8    3.20    1.10
  -7   5   8    3.20    1.80
  -7   5   8    3.40    1.40
  -7  -5  -8    3.90    1.30
  -7  -5   8    5.70    1.70
  -7   5  -8    6.70    2.00
  -7   5  -8    1.90    1.50
  -7   5  -8    2.30    1.30
  -8  -5  -8   38.10    2.60
  -8  -5  -8   44.70    2.60
  -8   5   8   42.30    2.70
  -8   5   8   44.30    3.30
  -8  -5   8   33.50    2.70
   8  -5  -8   40.70    2.70
  -8   5  -8   38.00    3.10
  -8   5  -8   42.10    2.90
  -9   5   8   44.90    2.40
  -9  -5  -8   44.20    2.40
  -9   5   8   46.10    2.90
  -9  -5  -8   39.80    3.50
   9  -5  -8   43.90    2.60
  -9   5  -8   46.10    2.70
  -9   5  -8   46.20    2.30
  -9  -5   8   40.60    2.80
 -10   5   8    0.40    0.80
 -10   5   8    1.80    1.10
 -10  -5  -8    1.50    0.60
  10   5   8    2.00    0.70
 -10   5  -8    1.20    0.80
   0  -6   8  110.69    5.00
   0   6   8  107.79    5.10
   0  -6  -8  109.19    4.80
  -1   6   8   30.70    2.90
  -1  -6  -8   33.50    2.70
   1  -6   8   38.30    2.80
   1  -6   8   25.10    3.30
  -1  -6   8   36.10    2.70
  -1   6  -8   32.60    1.90
   1  -6  -8   32.90    2.40
   1   6   8   31.60    3.10
  -2  -6  -8   61.79    3.80
  -2  -6  -8   55.09    2.80
  -2   6   8   57.39    3.50
   2  -6   8   60.69    3.80
  -2  -6   8   60.29    2.70
   2  -6  -8   62.09    3.30
  -2   6  -8   54.89    2.70
  -2  -6   8   64.89    3.60
  -3  -6  -8   83.19    5.40
   3  -6   8   84.19    5.00
  -3  -6  -8   91.09    3.70
  -3   6  -8   85.79    3.60
   3  -6  -8   90.49    4.20
  -3  -6   8   90.89    3.70
  -3  -6   8   88.09    4.80
  -4   6   8    0.90    1.30
  -4  -6  -8   -0.40    1.10
  -4  -6  -8   -0.70    0.80
  -4   6   8    0.50    2.00
   4  -6   8   -0.20    2.70
   4   6  -8    0.00    1.50
  -4   6   8   -1.50    1.70
  -4  -6   8   -0.80    0.80
  -5  -6  -8    4.10    1.20
  -5   6   8    4.00    1.30
  -5   6   8    7.10    1.90
  -5   6   8    3.00    2.00
   5   6  -8    5.30    1.80
  -5  -6  -8    4.60    1.40
  -5   6  -8    3.90    1.90
  -5   6  -8    5.70    2.10
  -5   6  -8    6.30    1.80
  -5  -6   8    4.20    1.20
   6   6  -8   57.89    4.00
  -6   6   8   78.39    4.30
  -6  -6  -8   71.69    3.80
  -6   6   8   73.39    4.50
  -6  -6  -8   74.19    3.60
  -6  -6   8   74.99    3.80
  -6   6  -8   72.19    4.20
  -6   6  -8   75.79    3.60
  -6   6  -8   73.79    4.50
  -7  -6  -8    3.40    1.20
  -7   6   8    2.70    1.70
  -7  -6  -8    2.90    1.00
  -7   6   8    0.80    1.50
  -7  -6   8    3.40    1.20
  -7   6  -8    1.90    1.60
  -7   6  -8    3.20    1.40
  -8   6   8    0.40    1.40
  -8  -6  -8    1.10    1.00
  -8  -6  -8   -0.60    0.80
  -8  -6   8    0.70    1.00
  -8   6  -8   -0.20    1.20
  -8   6  -8    0.20    1.00
  -9   6   8    0.00    1.00
  -9   6   8   -0.30    0.80
  -9  -6  -8    0.30    0.70
   9   6  -8   -1.20    0.80
  -9  -6  -8    0.30    1.00
  -9   6  -8    0.90    1.00
  -9   6  -8    0.00    0.80
  -9  -6   8    0.50    1.10
   9  -6  -8    0.80    1.00
 -10   6   8    2.90    1.10
 -10   6   8    3.00    1.00
  10   6   8    3.50    1.10
 -10   6  -8    4.30    1.30
   0  -7   8   -0.70    1.30
   0  -7  -8   -0.80    1.20
  -1   7   8   22.00    3.10
  -1  -7  -8   20.20    2.80
   1  -7   8   28.10    3.00
   1  -7  -8   16.90    2.40
  -1  -7   8   18.90    2.70
  -1   7  -8   18.60    1.70
  -2   7   8  230.98    9.20
   2  -7   8  249.48    9.60
  -2  -7  -8  238.38    8.30
  -2  -7  -8  236.08    9.60
  -2  -7   8  245.98    9.40
  -2   7  -8  242.68    8.30
   2  -7  -8  240.68    9.00
  -2  -7   8  245.18    8.40
  -3  -7  -8    4.90    1.10
  -3   7   8    5.00    1.60
  -3   7   8    2.30    1.30
  -3  -7  -8    6.10    1.80
   3  -7   8   12.40    4.20
  -3   7  -8    3.20    1.10
  -3  -7   8    3.20    0.90
  -3  -7   8   11.90    3.70
  -4  -7  -8   37.60    2.70
   4   7  -8   38.60    2.90
  -4  -7  -8   34.40    3.30
  -4   7   8   38.60    2.70
  -4   7   8   39.20    3.80
  -4   7   8   33.20    3.30
  -4   7  -8   35.40    2.50
  -4   7  -8   29.90    3.20
  -4   7  -8   28.40    3.20
  -4  -7   8   38.00    2.40
  -4   7  -8   31.50    4.20
  -5   7   8    6.50    1.90
  -5   7   8    6.50    1.90
   5   7  -8    7.50    1.80
  -5  -7  -8    5.90    2.00
  -5   7   8    9.20    2.90
  -5  -7  -8    5.60    1.70
   5  -7  -8    6.50    1.70
  -5   7  -8   10.30    3.20
  -5   7  -8    8.60    2.00
  -5   7  -8    6.00    2.20
  -5  -7   8    6.50    1.70
  -6   7   8   -0.20    1.40
   6   7  -8    1.60    2.30
  -6  -7  -8    0.20    1.00
  -6  -7  -8    0.20    1.00
  -6   7   8    1.10    1.50
  -6   7  -8   -0.20    1.80
  -6  -7   8    1.20    1.00
  -6   7  -8    2.10    1.60
  -7  -7  -8   -0.10    0.90
  -7   7   8    2.00    1.40
  -7   7   8    1.80    1.50
  -7  -7  -8    0.30    1.10
  -7   7  -8    0.50    1.50
  -7  -7   8    0.00    1.00
  -7   7  -8    0.20    1.40
  -8  -7  -8   -0.20    0.90
  -8  -7  -8    1.00    0.80
  -8   7   8    1.10    1.00
  -8   7   8    0.10    1.20
  -8  -7   8   -0.40    1.00
  -8   7  -8    2.80    1.20
  -8   7  -8    0.70    1.00
  -9  -7  -8    0.60    0.90
  -9  -7  -8    1.00    0.60
  -9   7   8    1.40    1.00
  -9   7   8   -0.50    0.80
   9   7   8   -0.10    0.60
  -9   7  -8   -0.10    0.80
   9  -7  -8   -0.30    0.90
  -9  -7   8    0.70    1.00
  -9   7  -8   -0.30    0.90
   0  -8   8   32.80    3.60
   0  -8  -8   32.70    3.20
   1  -8   8    3.90    1.70
  -1  -8  -8    5.30    1.80
   1  -8  -8    7.50    1.80
  -1  -8   8    4.90    1.10
  -1  -8   8    7.80    2.00
  -2   8   8   -2.60    1.40
  -2  -8  -8    0.80    1.10
   2  -8   8   -0.20    1.90
  -2  -8   8    3.70    2.20
  -2   8  -8    0.30    1.60
  -2  -8   8    0.20    0.90
   2  -8  -8    2.30    1.60
  -3   8   8   34.90    3.60
  -3   8   8   29.40    3.00
  -3  -8  -8   31.20    2.50
   3   8  -8   31.20    2.70
  -3   8   8   31.30    2.70
  -3   8  -8   31.90    2.70
   3   8   8   33.60    2.50
  -3   8  -8   33.70    2.70
  -3  -8   8   33.00    2.20
   4   8  -8   44.40    3.10
  -4   8   8   37.40    3.30
  -4  -8  -8   46.80    2.80
  -4   8   8   42.90    2.80
  -4   8   8   43.10    3.80
  -4  -8  -8   46.20    2.70
   4   8  -8   37.30    3.20
  -4   8  -8   45.80    3.40
  -4  -8   8   47.40    2.70
  -4   8  -8   42.30    3.80
  -4   8  -8   46.40    3.40
   5   8  -8    5.10    1.80
  -5  -8  -8    4.40    1.30
  -5  -8  -8    6.20    1.70
  -5   8   8    4.00    1.60
  -5   8   8    4.20    1.40
  -5   8  -8    9.80    3.10
  -5  -8   8    5.90    1.40
  -5   8  -8    1.00    2.20
  -5   8  -8    6.30    1.80
   5  -8  -8    8.90    2.70
  -6  -8  -8  145.39    5.90
  -6   8   8  143.99    6.30
  -6  -8  -8  148.49    5.90
  -6   8   8  150.18    6.80
  -6   8  -8  139.39    6.60
  -6  -8   8  145.09    6.40
  -6   8  -8  144.79    6.30
  -7  -8  -8   12.30    1.80
  -7   8   8    9.50    2.70
  -7   8   8    8.80    2.40
  -7  -8  -8   15.20    1.90
  -7   8  -8   10.80    2.40
  -7  -8   8    9.30    1.80
  -7   8  -8    8.10    2.60
   8   8  -8   15.30    1.60
  -8   8   8   19.40    1.90
  -8  -8  -8   17.20    1.80
  -8   8   8   18.10    2.30
  -8  -8  -8   18.80    1.60
  -8   8  -8   13.80    2.20
  -8  -8   8   15.60    2.00
  -8   8  -8   16.20    2.00
   8   8   8   19.80    1.50
   9   8  -8    1.10    0.90
  -9   8   8    0.60    0.90
  -9   8   8    1.50    0.80
   9  -8  -8   -1.40    1.00
  -9  -8   8    0.90    1.10
  -9   8  -8    0.00    1.20
  -9   8  -8    1.60    0.90
   9   8   8   -0.50    0.60
   0   9  -8   -0.70    1.40
   0  -9   8   -0.30    1.10
   0  -9  -8   -1.40    1.90
   0   9   8   -0.40    1.10
   0   9  -8   -0.30    1.20
   1   9  -8   37.50    2.50
  -1   9   8   33.20    2.60
  -1  -9   8   35.30    2.30
   1  -9  -8   33.20    4.10
  -1   9  -8   36.20    2.60
  -1   9  -8   30.00    2.30
  -2   9   8   45.80    3.80
  -2   9   8   58.49    3.40
  -2  -9  -8   52.59    3.10
   2   9  -8   55.99    3.30
  -2   9   8   60.09    3.40
   2   9   8   57.09    3.00
  -2  -9   8   57.29    3.10
   2  -9  -8   60.19    5.20
  -2   9  -8   55.99    3.20
  -2   9  -8   60.99    3.30
  -3   9   8   31.90    2.70
  -3  -9  -8   34.50    2.40
  -3   9   8   25.80    2.90
  -3   9   8   27.80    3.50
   3   9  -8   28.30    2.90
   3   9   8   32.10    2.60
  -3  -9   8   31.60    2.30
  -3   9  -8   24.30    4.30
  -3   9  -8   27.90    2.60
  -3   9  -8   32.00    2.70
  -4   9   8   85.69    4.20
   4   9  -8   82.49    4.10
  -4   9   8   85.99    4.70
  -4  -9  -8   93.09    4.20
   4   9  -8   85.79    4.40
  -4   9   8   90.19    4.90
  -4  -9  -8   86.49    4.00
  -4   9  -8   91.49    4.30
   4   9   8   87.49    4.00
  -4   9  -8   84.29    4.40
  -4  -9   8   90.89    4.10
  -4   9  -8   90.59    5.00
   5   9  -8   19.00    2.40
  -5  -9  -8   17.80    2.10
  -5   9   8   19.20    2.90
  -5   9   8   20.80    2.90
   5   9  -8   20.20    2.80
  -5  -9  -8   18.90    2.10
  -5   9   8   18.50    2.30
  -5   9  -8   21.20    2.90
  -5  -9   8   19.90    2.10
  -5   9  -8   12.00    2.80
  -5   9  -8   13.80    3.20
   5   9   8   19.10    2.00
   5  -9  -8   17.10    2.80
  -6   9   8    2.70    1.70
   6   9  -8    4.60    1.20
  -6  -9  -8    3.20    1.10
  -6   9   8    2.70    1.50
  -6  -9  -8    2.00    1.10
  -6  -9   8    6.30    1.60
  -6   9  -8   10.10    2.60
  -6   9  -8    2.40    1.90
   6   9   8    5.60    1.70
  -6   9  -8    3.20    1.70
  -7  -9  -8    0.30    0.90
  -7  -9  -8   -1.90    1.30
   7   9  -8    0.70    1.30
  -7   9   8   -0.10    1.30
  -7   9   8    1.30    1.40
  -7   9  -8   -0.20    1.30
  -7  -9   8    0.70    1.00
   7   9   8    0.30    0.80
  -7   9  -8   -0.50    1.50
  -8   9   8   15.80    2.20
  -8   9   8   20.80    2.00
  -8  -9  -8   19.80    1.90
   8   9  -8   22.50    1.70
  -8   9  -8   17.30    2.00
   8   9   8   18.60    1.60
  -8  -9   8   18.20    2.00
  -8   9  -8   12.20    2.20
  -9  -9  -8    8.00    1.70
  -9   9   8   11.80    1.60
  -9   9   8   11.80    1.60
   9  -9  -8    9.90    1.50
  -9   9  -8   14.20    1.90
  -9   9  -8   12.00    1.50
  -9  -9   8   11.10    1.80
   9   9   8   12.30    1.20
   0  10  -8   55.89    3.20
   0 -10   8   54.89    2.90
   0  10   8   53.89    3.00
   0  10   8   53.29    3.30
   0  10  -8   54.39    3.10
   1  10  -8    7.20    2.10
   1  10  -8    5.40    1.60
  -1  10   8   10.80    2.60
  -1  10   8   14.50    2.80
  -1  10   8    8.00    2.10
   1  10   8   13.70    2.10
  -1  10  -8    7.10    2.20
  -1  10  -8    8.30    2.10
  -1 -10   8   10.70    2.00
   1  10   8    8.20    2.00
   2  10  -8   27.10    2.60
  -2  10   8   22.50    3.30
   2  10  -8   28.00    2.90
  -2  10   8   27.90    2.60
  -2  10   8   29.40    2.80
  -2  10  -8   27.60    2.50
  -2 -10   8   28.10    2.30
   2  10   8   24.20    2.50
  -2  10  -8   25.10    2.30
  -3  10   8    0.10    1.30
  -3  10   8    0.80    1.80
   3  10  -8    3.30    1.70
  -3  10   8    0.50    1.40
  -3 -10  -8    1.00    1.20
   3  10  -8    1.60    1.40
  -3  10  -8    7.20    2.20
   3  10   8   -0.90    1.10
  -3 -10   8   -0.30    1.10
  -3  10  -8    1.60    1.30
   4  10  -8    1.10    1.50
   4  10  -8    2.80    1.40
  -4  10   8    2.20    1.60
  -4 -10  -8    0.80    1.20
  -4  10   8    1.90    1.30
  -4 -10   8   -0.20    1.10
  -4  10  -8    1.10    2.00
  -4  10  -8   -0.20    1.60
  -5  10   8   24.20    3.00
  -5  10   8   28.60    2.50
  -5  10   8   26.90    3.10
  -5 -10  -8   30.10    2.40
   5  10  -8   31.80    2.50
   5  10  -8   26.50    2.90
   5  10   8   27.60    2.30
  -5  10  -8   26.10    2.80
  -5  10  -8   30.10    2.90
  -5  10  -8   20.70    3.30
  -5 -10   8   28.80    2.40
   6  10  -8   13.80    2.10
  -6  10   8   14.10    2.30
  -6  10   8   11.60    2.60
  -6 -10  -8    9.90    1.80
  -6  10   8   14.50    2.80
  -6  10  -8   12.80    3.20
  -6 -10   8   10.20    1.90
   6  10   8   14.50    1.90
  -6  10  -8   15.00    2.50
  -6  10  -8   18.80    2.90
  -7  10   8   14.90    2.40
   7  10  -8   12.40    1.70
  -7 -10  -8   13.30    1.80
  -7  10  -8   12.30    2.20
  -7  10  -8   12.20    2.50
  -7 -10   8   13.40    1.90
   8  10  -8    4.70    1.40
  -8 -10  -8    5.60    1.70
  -8  10   8    1.80    1.10
  -8  10   8    2.40    1.00
  -8  10  -8    2.60    1.00
  -8  10  -8    3.80    1.30
   8  10   8    1.90    0.80
  -8 -10   8    3.40    1.10
  -9  10   8   -0.70    0.80
  -9  10   8    0.20    0.80
   9 -10  -8    1.20    0.90
   9  10   8   -0.40    0.50
   0  11   8    0.20    1.20
   0  11  -8    1.50    1.10
   0  11  -8   -1.20    1.00
  -1  11   8    2.20    1.60
  -1  11   8    2.20    1.20
   1  11  -8    3.60    1.30
   1  11  -8    1.50    1.30
  -1  11   8    5.50    1.80
   1  11   8    3.90    1.40
  -1  11  -8    2.30    1.10
   1  11   8    2.90    1.20
  -1  11  -8    2.30    1.20
  -1 -11   8    2.80    1.40
  -2  11   8    5.80    1.50
  -2  11   8    5.40    1.70
   2  11  -8    7.80    2.20
   2  11  -8    3.80    1.50
  -2  11   8    8.40    2.40
  -2  11  -8    7.20    2.30
   2  11   8    7.00    2.00
  -2  11  -8    5.90    1.90
  -2 -11   8    7.10    1.60
  -2  11  -8    3.60    1.30
[truncated: 459,679 more chars]
