# Supplementary material for: Crystal structure of ethyl 2-{4-[(2-oxo-3-phenyl-1,2-di­hydro­quinoxalin-1-yl)meth­yl]-1H-1,2,3-triazol-1-yl}acetate
Source: IUCrdata. 2022 Jul 14;7(Pt 7):0. doi: 10.1107/S2414314622006939 (PMC9635411; doi:10.1107/S2414314622006939)
Supplement: Supplementary file 2 [file x-07-00000-Isup2.hkl]

data_I                                                                          
_shelx_title ' JTM1023_0m_a.res in Pbca'                                        
_shelx_refln_list_code          4                                               
_shelx_F_calc_maximum      481.48                                               
_exptl_crystal_F_000      1632.00                                               
_reflns_d_resolution_high  0.8085                                               
                                                                                
loop_                                                                           
 _space_group_symop_operation_xyz                                               
 'x, y, z'                                                                      
 '-x+1/2, -y, z+1/2'                                                            
 '-x, y+1/2, -z+1/2'                                                            
 'x+1/2, -y+1/2, -z'                                                            
 '-x, -y, -z'                                                                   
 'x-1/2, y, -z-1/2'                                                             
 'x, -y-1/2, z-1/2'                                                             
 '-x-1/2, y-1/2, z'                                                             
                                                                                
_cell_length_a     8.8585                                                       
_cell_length_b    18.0405                                                       
_cell_length_c    23.1961                                                       
_cell_angle_alpha  90.000                                                       
_cell_angle_beta   90.000                                                       
_cell_angle_gamma  90.000                                                       
                                                                                
_shelx_F_squared_multiplier     1.000                                           
                                                                                
loop_                                                                           
 _refln_index_h                                                                 
 _refln_index_k                                                                 
 _refln_index_l                                                                 
 _refln_F_squared_calc                                                          
 _refln_F_squared_meas                                                          
 _refln_F_squared_sigma                                                         
 _refln_observed_status                                                         
   2   0   0     231820.06     246937.77      7748.94 o                         
   4   0   0       3280.91       3334.55       116.01 o                         
   6   0   0          4.00          2.54        11.40 o                         
   8   0   0        866.78        852.74        30.70 o                         
  10   0   0        469.18        508.75        20.07 o                         
   2   1   0         41.49         35.49         2.93 o                         
   4   1   0        828.40        748.38        19.54 o                         
   6   1   0        503.86        495.84        25.28 o                         
   8   1   0         24.20         10.71         7.57 o                         
  10   1   0       1437.14       1384.84        26.19 o                         
   0   2   0      14261.80      12608.84       346.29 o                         
   2   2   0       2482.02       2619.31        61.95 o                         
   4   2   0        608.02        568.80        15.25 o                         
   6   2   0       1454.32       1497.02        28.45 o                         
   8   2   0        150.97        162.43        13.17 o                         
  10   2   0        120.88        134.15        11.33 o                         
   2   3   0     157008.16     162763.69      2964.64 o                         
   4   3   0       1881.99       1819.15        40.37 o                         
   6   3   0        374.10        405.30        16.19 o                         
   8   3   0         27.70         23.96         8.13 o                         
  10   3   0        134.80        160.76        11.98 o                         
   0   4   0     102163.16     104912.57      3707.81 o                         
   2   4   0     157528.19     169378.97      2674.88 o                         
   4   4   0       8271.96       8137.88       155.05 o                         
   6   4   0       2269.59       2211.92        34.59 o                         
   8   4   0       1668.73       1728.33        36.51 o                         
  10   4   0        695.39        663.50        19.98 o                         
   2   5   0       3721.38       3436.73        59.28 o                         
   4   5   0        725.55        685.53        16.18 o                         
   6   5   0        342.23        379.57        16.46 o                         
   8   5   0        166.61        207.20        17.64 o                         
  10   5   0        281.44        248.86        12.52 o                         
   0   6   0       2197.54       1678.44        59.51 o                         
   2   6   0       1792.79       1772.72        34.67 o                         
   4   6   0        148.11        147.86        12.76 o                         
   6   6   0        130.70        123.11        11.96 o                         
   8   6   0       1777.41       1882.96        52.71 o                         
  10   6   0         45.64         67.22         8.48 o                         
   2   7   0       2482.92       2471.45        80.91 o                         
   4   7   0      23544.02      23860.07       542.56 o                         
   6   7   0        375.45        404.59        23.52 o                         
   8   7   0       1099.36       1188.49        31.78 o                         
  10   7   0         80.18         74.50         7.76 o                         
   0   8   0         85.28         81.91        15.11 o                         
   2   8   0        348.99        332.99        19.07 o                         
   4   8   0       4748.55       4965.77        79.14 o                         
   6   8   0       6590.73       6699.10       114.16 o                         
   8   8   0        659.60        680.55        26.46 o                         
  10   8   0         25.01         22.55         5.33 o                         
   2   9   0       6099.12       5796.71       110.04 o                         
   4   9   0        730.43        741.52        22.10 o                         
   6   9   0         38.84         41.75         9.88 o                         
   8   9   0        300.65        284.19        20.97 o                         
  10   9   0        103.15        117.49         9.15 o                         
   0  10   0        473.57        504.75        49.24 o                         
   2  10   0        298.15        283.87        37.52 o                         
   4  10   0       1869.32       1823.15        32.32 o                         
   6  10   0       2174.37       2187.76        61.11 o                         
   8  10   0          1.15          0.88         6.46 o                         
   2  11   0         50.86         84.21        11.02 o                         
   4  11   0        598.22        624.63        18.33 o                         
   6  11   0        673.68        748.78        21.73 o                         
   8  11   0        347.65        342.64        15.71 o                         
   0  12   0        736.15        736.14        27.47 o                         
   2  12   0         99.67         84.38        15.05 o                         
   4  12   0          7.26         10.94         7.87 o                         
   6  12   0       2979.47       3231.07        55.37 o                         
   8  12   0        649.04        645.92        19.25 o                         
   2  13   0          1.04          8.37         9.40 o                         
   4  13   0       2495.39       2516.01        45.38 o                         
   6  13   0        566.98        594.13        19.18 o                         
   8  13   0       1165.27       1105.26        29.96 o                         
   0  14   0        435.11        437.99        24.54 o                         
   2  14   0        224.68        270.97        15.63 o                         
   4  14   0       1850.83       1772.91        35.33 o                         
   6  14   0        278.00        298.88        30.77 o                         
   8  14   0         28.45         49.98         9.61 o                         
   2  15   0        330.84        343.73        15.94 o                         
   4  15   0       1729.26       1858.34        36.74 o                         
   6  15   0        495.09        478.91        17.30 o                         
   8  15   0        479.33        375.56        21.55 o                         
   0  16   0        324.45        334.32        21.08 o                         
   2  16   0       1657.42       1738.10        35.66 o                         
   4  16   0        105.90        121.01        13.76 o                         
   6  16   0        292.10        276.15        14.44 o                         
   2  17   0       3537.32       3764.25        61.72 o                         
   4  17   0         93.82         78.43         9.96 o                         
   6  17   0          6.58          1.27         6.38 o                         
   0  18   0       1672.89       1707.12        42.68 o                         
   2  18   0        382.50        389.56        19.38 o                         
   4  18   0         20.51         11.52         7.31 o                         
   6  18   0          7.62         -3.54         6.38 o                         
   2  19   0        314.51        320.25        14.46 o                         
   4  19   0        306.54        343.91        16.06 o                         
   0  20   0       2631.48       2683.13       101.84 o                         
   2  20   0        183.09        156.55        13.84 o                         
   4  20   0         34.52         39.20         8.26 o                         
   2  21   0         15.19          7.69         7.10 o                         
   0  22   0        879.94        894.73        41.59 o                         
   1   1   1         22.51         31.81         1.50 o                         
   2   1   1        820.71        715.21        12.12 o                         
   3   1   1       1538.64       1418.98        22.35 o                         
   4   1   1        258.56        217.42         5.76 o                         
   5   1   1        538.00        578.90        17.30 o                         
   6   1   1        821.22        847.38        14.77 o                         
   7   1   1         37.95         36.86         5.78 o                         
   8   1   1        244.34        262.46        10.32 o                         
   9   1   1          7.20         17.36         5.93 o                         
  10   1   1        689.41        690.62        12.18 o                         
   0   2   1        789.77        728.98        13.32 o                         
   1   2   1       4567.52       4354.40        61.86 o                         
   2   2   1        744.71        615.37        11.35 o                         
   3   2   1        112.57        117.51         4.88 o                         
   4   2   1        273.60        229.19         6.04 o                         
   5   2   1        113.32        131.74        11.83 o                         
   6   2   1        112.10        145.39         8.98 o                         
   7   2   1        141.19        146.20         9.43 o                         
   8   2   1         59.88         60.93         6.05 o                         
   9   2   1        835.69        846.38        14.35 o                         
  10   2   1        140.25        158.59         8.21 o                         
   1   3   1        820.93        730.06        10.22 o                         
   2   3   1      46453.02      44263.41       732.00 o                         
   3   3   1        822.35        783.60        14.38 o                         
   4   3   1       2593.79       2559.87        30.30 o                         
   5   3   1        280.31        277.08        26.92 o                         
   6   3   1        121.47        134.16         9.02 o                         
   7   3   1         20.00         27.75         6.38 o                         
   8   3   1       2389.68       2538.22        30.98 o                         
   9   3   1        980.32        991.52        28.50 o                         
  10   3   1       3895.15       3960.70        48.84 o                         
   0   4   1      24568.74      21846.95       743.55 o                         
   1   4   1      36113.35      33041.16       368.78 o                         
   2   4   1       5096.38       4913.02        61.52 o                         
   3   4   1       3499.54       3307.17        43.66 o                         
   4   4   1        552.81        535.46        11.36 o                         
   5   4   1        216.32        193.67        10.50 o                         
   6   4   1        421.54        444.13        11.25 o                         
   7   4   1         73.22         97.17         8.64 o                         
   8   4   1        924.24        957.70        17.46 o                         
   9   4   1        298.32        277.61        10.61 o                         
  10   4   1        898.18        843.28        15.67 o                         
   1   5   1       1001.42        931.77        19.30 o                         
   2   5   1      10644.84      10657.35       130.38 o                         
   3   5   1       2088.95       2082.52        26.07 o                         
   4   5   1       3947.16       4049.06        50.18 o                         
   5   5   1        469.43        416.18        12.97 o                         
   6   5   1         57.59         63.40         6.62 o                         
   7   5   1       1284.96       1333.92        21.19 o                         
   8   5   1        515.04        556.01        13.69 o                         
   9   5   1          3.23          1.89         5.59 o                         
  10   5   1        228.31        226.86         9.01 o                         
   0   6   1       9570.01       8619.90       224.78 o                         
   1   6   1        796.13        775.29        13.45 o                         
   2   6   1       1866.05       1912.30        26.44 o                         
   3   6   1       3524.67       3456.18        48.15 o                         
   4   6   1       4623.85       4590.22        60.15 o                         
   5   6   1        111.52        151.20         9.84 o                         
   6   6   1        897.47        945.73        16.08 o                         
   7   6   1       1477.89       1495.85        22.27 o                         
   8   6   1       1099.32       1167.62        21.82 o                         
   9   6   1        111.38         91.13         7.80 o                         
  10   6   1          1.91          3.08         5.29 o                         
   1   7   1       5862.11       5764.18        69.76 o                         
   2   7   1       1852.81       1745.72        27.85 o                         
   3   7   1       8211.37       7935.84        94.19 o                         
   4   7   1      12445.14      12432.83       204.54 o                         
   5   7   1       1682.14       1722.93        24.81 o                         
   6   7   1       1341.41       1290.29        30.08 o                         
   7   7   1        320.41        329.69        13.48 o                         
   8   7   1       5046.73       5402.07        68.38 o                         
   9   7   1         67.53         67.29         7.09 o                         
  10   7   1         32.38         45.27         4.79 o                         
   0   8   1         18.16         14.88         7.29 o                         
   1   8   1       2826.26       2626.90        36.38 o                         
   2   8   1       2841.67       2734.59        36.00 o                         
   3   8   1       2736.71       2670.67        42.42 o                         
   4   8   1       4475.00       4545.22        52.11 o                         
   5   8   1       1745.30       1715.81        24.95 o                         
   6   8   1         63.36         79.14        11.03 o                         
   7   8   1         45.29         50.08         6.95 o                         
   8   8   1         77.58        101.57        10.67 o                         
   9   8   1        138.92        133.93        10.21 o                         
  10   8   1          5.36          3.28         3.43 o                         
   1   9   1        830.30        825.22        21.80 o                         
   2   9   1        164.70        145.51        11.65 o                         
   3   9   1         27.58         20.58         6.87 o                         
   4   9   1       1402.51       1329.90        19.83 o                         
   5   9   1       1252.78       1184.60        20.09 o                         
   6   9   1       1430.57       1442.59        22.60 o                         
   7   9   1         11.12          7.12         6.22 o                         
   8   9   1        172.60        179.84        15.04 o                         
   9   9   1         51.84         45.13         5.33 o                         
  10   9   1         19.66         17.14         4.27 o                         
   0  10   1         66.40         20.52        17.30 o                         
   1  10   1        459.70        447.61        36.87 o                         
   2  10   1        444.41        383.10        20.37 o                         
   3  10   1        539.85        543.04        12.22 o                         
   4  10   1       4358.64       4446.35        44.16 o                         
   5  10   1        256.52        253.08        12.13 o                         
   6  10   1       8090.52       8343.46        94.89 o                         
   7  10   1        108.19        111.88         9.95 o                         
   8  10   1        154.21        137.95         8.27 o                         
   9  10   1          0.58          3.10         3.92 o                         
   1  11   1        246.96        264.09        11.47 o                         
   2  11   1        340.88        327.53        11.78 o                         
   3  11   1       1412.33       1467.22        20.79 o                         
   4  11   1       4880.68       4709.53        48.53 o                         
   5  11   1       1337.65       1340.38        19.09 o                         
   6  11   1        893.64        923.60        17.00 o                         
   7  11   1        202.59        240.42        10.07 o                         
   8  11   1         53.95         31.38         5.33 o                         
   9  11   1          0.66          3.97         4.06 o                         
   0  12   1         16.39         14.04         8.27 o                         
   1  12   1        406.42        402.19        11.24 o                         
   2  12   1         37.05         38.64         6.19 o                         
   3  12   1       1687.84       1699.62        24.08 o                         
   4  12   1          4.64         -3.32         5.30 o                         
   5  12   1        107.11        109.35         8.27 o                         
   6  12   1        781.27        827.52        16.13 o                         
   7  12   1         47.83         25.87         6.01 o                         
   8  12   1        487.78        523.87        12.48 o                         
   9  12   1         50.34         36.29         5.07 o                         
   1  13   1         19.94         17.85         5.63 o                         
   2  13   1         13.39         24.08         7.25 o                         
   3  13   1          5.09          0.41         7.69 o                         
   4  13   1        556.23        577.93        13.61 o                         
   5  13   1         20.92         23.55         5.46 o                         
   6  13   1        658.77        686.66        14.47 o                         
   7  13   1          4.73         -2.91         4.31 o                         
   8  13   1        107.58         94.63         7.34 o                         
   0  14   1        658.51        662.82        20.28 o                         
   1  14   1       1102.54       1128.16        16.90 o                         
   2  14   1        236.04        228.68        10.92 o                         
   3  14   1        131.61        140.67         9.87 o                         
   4  14   1        622.53        598.14        14.73 o                         
   5  14   1        461.91        468.42        12.56 o                         
   6  14   1        328.14        304.55        15.53 o                         
   7  14   1        123.42        104.60         8.17 o                         
   8  14   1       1212.26       1041.23        20.14 o                         
   1  15   1          4.53          8.90         5.44 o                         
   2  15   1       2782.47       2731.03        32.59 o                         
   3  15   1        193.95        193.31        11.02 o                         
   4  15   1        800.54        862.79        16.62 o                         
   5  15   1         86.15         95.00         8.43 o                         
   6  15   1         78.96         78.92         7.33 o                         
   7  15   1         47.36         36.47         4.92 o                         
   8  15   1          3.52          3.58         5.08 o                         
   0  16   1         43.37         54.02        16.62 o                         
   1  16   1        657.10        691.88        13.96 o                         
   2  16   1        511.56        540.55        12.92 o                         
   3  16   1         63.48         65.44         7.16 o                         
   4  16   1          6.86          9.63         5.17 o                         
   5  16   1        112.97        108.05         7.70 o                         
   6  16   1        496.91        519.21        12.29 o                         
   7  16   1         76.15         88.02         8.23 o                         
   1  17   1         46.01         44.07         6.66 o                         
   2  17   1        923.67        952.96        18.46 o                         
   3  17   1        425.50        457.61        12.26 o                         
   4  17   1         61.81         67.34         7.37 o                         
   5  17   1         52.21         36.86         5.54 o                         
   6  17   1         15.50         15.69         4.23 o                         
   7  17   1         33.12         41.64         9.54 o                         
   0  18   1        952.84       1017.88        21.74 o                         
   1  18   1        395.01        438.56        11.13 o                         
   2  18   1        139.41        137.78        11.17 o                         
   3  18   1          1.58         -2.70         4.48 o                         
   4  18   1        123.49        126.84         9.46 o                         
   5  18   1          0.43          7.54         5.15 o                         
   6  18   1         96.61         93.91         7.70 o                         
   1  19   1         64.39         49.23         5.70 o                         
   2  19   1          1.00         -4.30         5.14 o                         
   3  19   1         62.23         43.97         7.50 o                         
   4  19   1        123.23        117.74        12.09 o                         
   5  19   1         20.78         11.02         4.77 o                         
   0  20   1       1634.97       1622.52        39.42 o                         
   1  20   1         54.30         48.15         6.66 o                         
   2  20   1          4.04          8.68         5.38 o                         
   3  20   1        144.26        137.89         9.27 o                         
   4  20   1        376.31        372.89        12.15 o                         
   1  21   1        104.88        102.36        10.76 o                         
   2  21   1         49.75         24.31         5.21 o                         
   3  21   1         17.42         11.23        10.04 o                         
   0  22   1        909.11        877.91        24.71 o                         
   1  22   1          0.62          7.83         6.77 o                         
   0   0   2      52168.61      59693.29      3089.21 o                         
   1   0   2      40855.35      42868.62       866.62 o                         
   2   0   2       3921.69       3854.05       149.38 o                         
   3   0   2       1321.31       1245.75        32.72 o                         
   4   0   2       1734.31       1642.55        36.16 o                         
   5   0   2        201.74        194.87        25.38 o                         
   6   0   2        224.40        301.44        15.02 o                         
   7   0   2          0.60          7.27         7.92 o                         
   8   0   2        759.19        835.82        20.57 o                         
   9   0   2        558.27        580.79        17.86 o                         
  10   0   2        681.13        665.86        16.74 o                         
   1   1   2       1274.48       1156.40        25.55 o                         
   2   1   2       6889.30       6624.78        94.94 o                         
   3   1   2        256.64        257.64         6.50 o                         
   4   1   2        599.16        573.30        11.75 o                         
   5   1   2        551.39        531.48        16.93 o                         
   6   1   2        453.34        430.53        11.56 o                         
   7   1   2        114.23        148.23         9.55 o                         
   8   1   2       1563.38       1668.49        21.87 o                         
   9   1   2         97.13        105.49         7.37 o                         
  10   1   2          4.12          1.17         3.79 o                         
   0   2   2       3253.57       2804.04        76.61 o                         
   1   2   2       8458.57       7362.63       114.91 o                         
   2   2   2       4518.48       4346.13        53.57 o                         
   3   2   2      14490.75      14368.89       186.57 o                         
   4   2   2       1053.99       1125.72        14.70 o                         
   5   2   2        123.98        132.39        12.06 o                         
   6   2   2         11.63         16.89         5.60 o                         
   7   2   2        170.26        193.51         9.98 o                         
   8   2   2         21.01         30.90         5.37 o                         
   9   2   2        199.24        211.84        10.13 o                         
  10   2   2        351.37        350.07        10.06 o                         
   1   3   2       6473.02       5983.57        90.14 o                         
   2   3   2       4756.19       4541.72        52.77 o                         
   3   3   2       4872.00       4875.96        72.37 o                         
   4   3   2       4824.97       4938.41        55.16 o                         
   5   3   2         88.51        127.09        12.51 o                         
   6   3   2        152.67        157.00         9.22 o                         
   7   3   2        122.38        128.06         9.10 o                         
   8   3   2         43.64         46.32         6.60 o                         
   9   3   2         11.86         12.45         8.05 o                         
  10   3   2        243.31        249.22         8.98 o                         
   0   4   2        344.91        299.75         9.03 o                         
   1   4   2       3049.10       2741.36        33.45 o                         
   2   4   2      27492.51      25532.62       305.55 o                         
   3   4   2      13060.51      13133.08       148.77 o                         
   4   4   2       2713.42       2870.22        34.56 o                         
   5   4   2        289.89        325.17        11.54 o                         
   6   4   2        846.34        849.23        14.28 o                         
   7   4   2          1.31          6.83         5.76 o                         
   8   4   2        171.57        192.40        12.07 o                         
   9   4   2          0.03          5.84         5.35 o                         
  10   4   2        550.74        531.22        15.41 o                         
   1   5   2      19508.27      17968.97       216.44 o                         
   2   5   2         42.22         36.89         3.99 o                         
   3   5   2       5685.50       5357.96        60.21 o                         
   4   5   2        237.80        247.89        11.25 o                         
   5   5   2        243.37        246.33        10.81 o                         
   6   5   2          0.78         -2.51         5.73 o                         
   7   5   2         72.17         75.69         7.87 o                         
   8   5   2          0.47         -1.36         5.48 o                         
   9   5   2        135.86        145.96         9.29 o                         
  10   5   2        149.37        133.55         8.87 o                         
   0   6   2       2154.25       1875.92        35.92 o                         
   1   6   2        178.28        168.28         7.10 o                         
   2   6   2       1638.20       1559.06        24.01 o                         
   3   6   2        195.15        185.55         9.65 o                         
   4   6   2       3483.11       3326.84        51.56 o                         
   5   6   2       2095.80       2107.85        26.48 o                         
   6   6   2       2241.69       2313.84        27.77 o                         
   7   6   2        219.58        234.87        11.51 o                         
   8   6   2       1631.45       1665.87        27.23 o                         
   9   6   2         80.91         84.98         7.63 o                         
  10   6   2        234.17        231.04         8.95 o                         
   1   7   2       3546.92       3320.18        74.15 o                         
   2   7   2        723.59        696.56        15.58 o                         
   3   7   2        270.52        264.18        11.61 o                         
   4   7   2        540.88        515.44        17.80 o                         
   5   7   2       3133.26       3203.28        40.88 o                         
   6   7   2        152.19        176.53        11.69 o                         
   7   7   2         65.50         80.29        12.24 o                         
   8   7   2         23.21         27.20         6.57 o                         
   9   7   2          0.56          3.20         5.63 o                         
  10   7   2         86.32         79.47         6.55 o                         
   0   8   2       1689.01       1490.64        48.55 o                         
   1   8   2         52.42         60.82         6.78 o                         
   2   8   2         99.44         96.30        10.37 o                         
   3   8   2       2853.64       2976.75        43.10 o                         
   4   8   2       3321.84       3325.61        40.61 o                         
   5   8   2       5027.93       5140.90        64.66 o                         
   6   8   2       2129.10       2254.38        30.90 o                         
   7   8   2        979.92        995.94        18.39 o                         
   8   8   2         50.78         44.44         7.40 o                         
   9   8   2          7.57          7.65         5.37 o                         
  10   8   2         14.22         10.23         3.85 o                         
   1   9   2        850.70        832.67        24.13 o                         
   2   9   2        632.19        592.26        19.78 o                         
   3   9   2        867.42        841.39        15.83 o                         
   4   9   2         29.49         22.77         6.50 o                         
   5   9   2        753.07        823.06        16.81 o                         
   6   9   2        296.24        321.38        13.07 o                         
   7   9   2        932.01        954.23        18.67 o                         
   8   9   2         56.01         43.14         8.08 o                         
   9   9   2         35.54         31.90         7.16 o                         
   0  10   2       1966.15       1916.33        64.88 o                         
   1  10   2         90.90         80.58        13.64 o                         
   2  10   2       1291.26       1300.24        21.71 o                         
   3  10   2        324.57        332.68        10.82 o                         
   4  10   2       2367.97       2252.98        25.63 o                         
   5  10   2        272.79        273.59        12.19 o                         
   6  10   2       8224.73       8528.83       100.80 o                         
   7  10   2        511.06        536.26        14.29 o                         
   8  10   2        706.19        678.12        14.40 o                         
   9  10   2         75.92         71.06         7.25 o                         
   1  11   2        110.97        100.30         8.81 o                         
   2  11   2         27.41         34.66         6.47 o                         
   3  11   2       1784.82       1755.09        22.40 o                         
   4  11   2        476.02        514.35        12.40 o                         
   5  11   2       1438.52       1408.14        19.74 o                         
   6  11   2        807.41        868.62        16.58 o                         
   7  11   2        527.45        562.02        15.72 o                         
   8  11   2         35.31         43.57         6.01 o                         
   9  11   2          1.73          7.89         8.44 o                         
   0  12   2         80.55        100.61        12.94 o                         
   1  12   2          5.31          5.46         5.99 o                         
   2  12   2        107.99        114.96         7.92 o                         
   3  12   2          4.14          1.12         5.76 o                         
   4  12   2       1285.95       1208.33        18.26 o                         
   5  12   2       1053.22       1063.49        16.82 o                         
   6  12   2       1412.00       1479.73        22.30 o                         
   7  12   2        480.49        474.02        11.85 o                         
   8  12   2         89.82         71.12         6.60 o                         
   9  12   2          0.70          1.39         4.10 o                         
   1  13   2        109.60        100.49         7.26 o                         
   2  13   2        308.42        315.17        10.80 o                         
   3  13   2         82.70         84.97         6.90 o                         
   4  13   2       4010.26       3960.15        44.29 o                         
   5  13   2        121.95        121.75         8.91 o                         
   6  13   2         99.40         94.58         8.61 o                         
   7  13   2         14.43         20.67         4.78 o                         
   8  13   2        787.58        773.01        15.52 o                         
   0  14   2        282.76        274.26        17.90 o                         
   1  14   2        171.30        164.99        10.47 o                         
   2  14   2        976.60       1005.52        17.05 o                         
   3  14   2        616.15        650.10        15.00 o                         
   4  14   2       1617.19       1613.07        23.58 o                         
   5  14   2        140.73        140.08         9.76 o                         
   6  14   2          3.73          2.19         6.08 o                         
   7  14   2          1.24          5.64         4.63 o                         
   8  14   2        200.13        194.44        13.99 o                         
   1  15   2        843.41        835.83        14.33 o                         
   2  15   2        613.54        584.85        12.86 o                         
   3  15   2        958.76       1003.21        18.64 o                         
   4  15   2       1067.68       1120.89        19.15 o                         
   5  15   2        375.90        372.50        15.63 o                         
   6  15   2         56.84         44.34         5.40 o                         
   7  15   2        539.59        507.90        13.16 o                         
   8  15   2        733.08        657.74        15.99 o                         
   0  16   2        311.60        316.89        14.41 o                         
   1  16   2          0.60          7.34         5.36 o                         
   2  16   2       1089.63       1124.36        19.25 o                         
   3  16   2         25.47         24.15         5.84 o                         
   4  16   2        548.72        616.76        14.74 o                         
   5  16   2        471.41        458.46        11.86 o                         
   6  16   2        143.63        138.30         8.61 o                         
   7  16   2         98.81         90.73         7.34 o                         
   1  17   2          9.12         16.43         5.23 o                         
   2  17   2       1389.32       1404.36        20.96 o                         
   3  17   2          2.63          3.90         4.90 o                         
   4  17   2         13.23          3.05         4.81 o                         
   5  17   2          3.47          6.09         4.67 o                         
   6  17   2          0.75          2.54         3.96 o                         
   7  17   2          3.19         10.62         5.30 o                         
   0  18   2       3772.41       4031.41        64.92 o                         
   1  18   2        344.19        373.25        10.89 o                         
   2  18   2        718.55        745.16        20.91 o                         
   3  18   2         80.05         74.86         7.00 o                         
   4  18   2        177.81        183.91         9.56 o                         
   5  18   2        238.35        228.03         9.59 o                         
   6  18   2        217.80        221.82         9.24 o                         
   1  19   2          8.02          9.78         4.81 o                         
   2  19   2        557.32        536.27        13.44 o                         
   3  19   2          0.27         -1.45         4.64 o                         
   4  19   2         17.67         15.54         5.03 o                         
   5  19   2        234.47        227.59         7.91 o                         
   0  20   2        682.83        658.60        21.11 o                         
   1  20   2         51.76         38.92         6.25 o                         
   2  20   2        300.91        277.47         9.95 o                         
   3  20   2        237.14        239.91         9.52 o                         
   4  20   2          5.21          1.90         4.23 o                         
   1  21   2          0.21          6.46         7.26 o                         
   2  21   2        135.70        125.12         9.85 o                         
   3  21   2        161.76        159.42         9.29 o                         
   0  22   2        459.88        463.76        17.17 o                         
   1  22   2          3.96         -0.83         5.17 o                         
   1   1   3       5570.42       5005.87        71.47 o                         
   2   1   3       4903.91       4567.69        67.22 o                         
   3   1   3       2704.88       2536.98        43.60 o                         
   4   1   3       1265.88       1214.41        20.85 o                         
   5   1   3        217.12        202.67        12.67 o                         
   6   1   3        386.46        381.13        11.09 o                         
   7   1   3        200.11        211.94        10.15 o                         
   8   1   3        416.28        443.57        11.88 o                         
   9   1   3        315.12        347.13        11.53 o                         
  10   1   3         16.39         22.10         4.28 o                         
   0   2   3          0.12          2.05         2.66 o                         
   1   2   3        404.40        337.61         6.36 o                         
   2   2   3        597.38        559.13         9.89 o                         
   3   2   3          7.42          5.71         3.34 o                         
   4   2   3         22.03         16.74         3.55 o                         
   5   2   3       1418.38       1479.55        35.88 o                         
   6   2   3        545.53        540.85        12.53 o                         
   7   2   3        867.62        993.00        16.31 o                         
   8   2   3          4.35         14.05         5.38 o                         
   9   2   3         59.36         44.30         9.13 o                         
  10   2   3        353.53        366.81        10.91 o                         
   1   3   3          0.05          1.31         1.80 o                         
   2   3   3      11899.36      11354.93       137.37 o                         
   3   3   3       1012.62        968.13        14.79 o                         
   4   3   3        234.37        230.11         8.19 o                         
   5   3   3        269.49        251.39        13.52 o                         
   6   3   3         80.03        100.41         8.64 o                         
   7   3   3        109.66        119.05         7.87 o                         
   8   3   3         65.63         80.03         7.54 o                         
   9   3   3         13.04         14.40         4.56 o                         
  10   3   3        612.66        619.13        13.93 o                         
   0   4   3          4.03         -2.01         2.81 o                         
   1   4   3      16416.14      14766.98       178.12 o                         
   2   4   3        372.08        328.11         7.73 o                         
   3   4   3         99.71        101.70         7.51 o                         
   4   4   3        376.43        345.84        10.57 o                         
   5   4   3        302.47        298.72        11.31 o                         
   6   4   3        777.68        764.56        13.88 o                         
   7   4   3         32.98         33.32         6.54 o                         
   8   4   3         55.47         63.86         6.50 o                         
   9   4   3        569.58        598.10        13.77 o                         
  10   4   3          0.35         -2.13         4.40 o                         
   1   5   3        705.07        688.30        12.79 o                         
   2   5   3       1320.50       1321.72        20.50 o                         
   3   5   3        852.36        845.42        14.20 o                         
   4   5   3        559.37        541.02        13.57 o                         
   5   5   3        971.05        940.91        15.83 o                         
   6   5   3        843.37        822.78        14.85 o                         
   7   5   3          8.07         12.13         7.25 o                         
   8   5   3        447.79        468.67        13.71 o                         
   9   5   3         34.83         37.26         5.86 o                         
  10   5   3         26.25         17.11         4.57 o                         
   0   6   3       4531.91       4395.00        76.10 o                         
   1   6   3       1891.05       1793.35        28.01 o                         
   2   6   3          1.34          7.14         4.33 o                         
   3   6   3        460.89        502.04        11.04 o                         
   4   6   3        729.14        705.18        23.16 o                         
   5   6   3        121.41        112.38         8.65 o                         
   6   6   3        294.75        293.16        10.90 o                         
   7   6   3        268.32        297.79        12.59 o                         
   8   6   3        100.65         97.23         9.00 o                         
   9   6   3        548.43        516.11        13.78 o                         
  10   6   3          0.52          8.52         5.06 o                         
   1   7   3       2441.41       2412.32        33.10 o                         
   2   7   3       2639.85       2584.88        39.85 o                         
   3   7   3       1427.63       1392.80        21.67 o                         
   4   7   3      11431.67      11440.92       143.54 o                         
   5   7   3       1354.94       1329.15        22.20 o                         
   6   7   3        375.03        422.61        16.32 o                         
   7   7   3       1131.81       1178.75        21.95 o                         
   8   7   3        478.20        505.62        15.46 o                         
   9   7   3          0.10         -3.01         5.08 o                         
  10   7   3         11.18          6.16         4.06 o                         
   0   8   3      10622.66      10553.24       175.80 o                         
   1   8   3       1588.76       1640.66        41.29 o                         
   2   8   3        737.33        745.91        18.30 o                         
   3   8   3         50.00         19.59         7.82 o                         
   4   8   3         26.67         31.78         6.86 o                         
   5   8   3         12.09         55.14        11.29 o                         
   6   8   3         11.16         12.57         7.08 o                         
   7   8   3        274.96        267.86        12.16 o                         
   8   8   3        495.44        484.84        20.52 o                         
   9   8   3         71.50         63.90         7.57 o                         
  10   8   3          6.06         11.79         3.77 o                         
   1   9   3        267.59        306.26        26.87 o                         
   2   9   3        360.55        357.88        15.87 o                         
   3   9   3        264.05        256.49        10.94 o                         
   4   9   3        324.62        334.00        11.95 o                         
   5   9   3       1632.55       1675.05        25.83 o                         
   6   9   3        837.54        849.72        18.03 o                         
   7   9   3       2476.00       2588.08        41.72 o                         
   8   9   3         75.65         75.57         9.58 o                         
   9   9   3          3.65         -1.40         4.65 o                         
   0  10   3         38.24         23.36        19.99 o                         
   1  10   3       8453.90       8522.32       148.46 o                         
   2  10   3        416.71        446.30        13.79 o                         
   3  10   3         39.66         45.77         6.77 o                         
   4  10   3         84.24         71.79         6.64 o                         
   5  10   3        286.55        309.37        17.28 o                         
   6  10   3        528.36        575.26        17.94 o                         
   7  10   3        524.31        486.89        12.02 o                         
   8  10   3         14.99         14.37         4.91 o                         
   9  10   3         45.61         43.60         5.27 o                         
   1  11   3        149.12        150.18        12.15 o                         
   2  11   3       1558.11       1520.46        22.25 o                         
   3  11   3        957.66        884.05        16.20 o                         
   4  11   3         71.48         82.41         6.92 o                         
   5  11   3        780.91        794.76        16.04 o                         
   6  11   3       1383.90       1432.04        23.19 o                         
   7  11   3         60.39         45.43         6.62 o                         
   8  11   3        723.42        663.39        15.14 o                         
   9  11   3         33.97         32.59         4.97 o                         
   0  12   3       1494.08       1383.98        24.83 o                         
   1  12   3       2767.12       2822.58        29.89 o                         
   2  12   3       3774.08       3859.70        40.68 o                         
   3  12   3        180.66        190.10        10.47 o                         
   4  12   3       1289.68       1326.28        19.31 o                         
   5  12   3        221.84        225.87        10.62 o                         
   6  12   3         46.61         53.34         6.65 o                         
   7  12   3        669.46        658.72        13.02 o                         
   8  12   3          5.53         13.13         4.57 o                         
   9  12   3        908.96        899.50        19.19 o                         
   1  13   3        780.75        813.97        13.74 o                         
   2  13   3        466.68        439.08        11.45 o                         
   3  13   3        174.34        191.16        10.75 o                         
   4  13   3        864.75        824.65        15.54 o                         
   5  13   3       1063.72       1079.29        20.93 o                         
   6  13   3         76.14         68.32         8.99 o                         
   7  13   3        445.00        412.51        13.25 o                         
   8  13   3         85.88         87.39         7.48 o                         
   0  14   3         82.96        139.20        17.98 o                         
   1  14   3         53.95         63.19         7.25 o                         
   2  14   3         49.73         73.97         8.96 o                         
   3  14   3         18.75         10.80         6.09 o                         
   4  14   3          8.57          8.87         5.88 o                         
   5  14   3        258.49        264.41        11.23 o                         
   6  14   3        188.45        171.18         9.34 o                         
   7  14   3         11.00          3.68         4.45 o                         
   8  14   3        473.79        406.71        13.55 o                         
   1  15   3        871.14        902.17        14.92 o                         
   2  15   3        699.71        672.75        13.70 o                         
   3  15   3       1653.10       1760.14        25.23 o                         
   4  15   3         85.00         93.71         9.36 o                         
   5  15   3          2.97          5.52         5.72 o                         
   6  15   3        129.70        113.01         9.20 o                         
   7  15   3        210.35        232.54         9.61 o                         
   8  15   3        475.42        443.17        11.40 o                         
   0  16   3       1213.78       1268.42        24.00 o                         
   1  16   3        707.98        770.50        13.89 o                         
   2  16   3        855.06        892.85        15.89 o                         
   3  16   3         33.54         39.37         9.10 o                         
   4  16   3        320.56        311.05        11.38 o                         
   5  16   3        314.46        289.65        10.10 o                         
   6  16   3         49.54         34.83         6.25 o                         
   7  16   3        551.97        532.12        12.23 o                         
   1  17   3         14.49         10.39         5.76 o                         
   2  17   3       1160.72       1189.57        18.29 o                         
   3  17   3         12.01         17.93         7.29 o                         
   4  17   3         45.02         32.25         5.03 o                         
   5  17   3         86.35         85.15         7.75 o                         
   6  17   3        154.75        158.94         8.38 o                         
   0  18   3        413.73        473.19        18.62 o                         
   1  18   3       1193.10       1302.11        28.35 o                         
   2  18   3        319.22        285.58        13.50 o                         
   3  18   3        160.55        167.05         9.59 o                         
   4  18   3          2.26          7.76         4.70 o                         
   5  18   3        178.70        175.24         8.77 o                         
   6  18   3         70.55         78.22         8.59 o                         
   1  19   3         20.32         23.50         6.96 o                         
   2  19   3          9.96          0.61         4.94 o                         
   3  19   3         45.21         36.15         5.63 o                         
   4  19   3          4.38          3.28         4.75 o                         
   5  19   3          0.96          8.57         4.35 o                         
   0  20   3        643.52        671.80        18.99 o                         
   1  20   3        181.42        161.73         9.81 o                         
   2  20   3         14.28          6.38         5.50 o                         
   3  20   3        232.02        236.70         9.50 o                         
   4  20   3          1.00         -0.71         5.65 o                         
   1  21   3        205.95        197.86        12.81 o                         
   2  21   3        254.15        244.62        14.79 o                         
   3  21   3         55.10         51.41         9.40 o                         
   0  22   3       1282.33       1224.96        30.31 o                         
   1  22   3          5.70          8.05         5.55 o                         
   0   0   4      45399.76      46096.96      1140.77 o                         
   1   0   4        813.09        886.45        21.02 o                         
   2   0   4       2529.06       2837.99        76.43 o                         
   3   0   4        942.27        934.01        28.86 o                         
   4   0   4       2057.14       2152.10        40.68 o                         
   5   0   4       1241.65       1285.12        39.22 o                         
   6   0   4       1158.03       1161.99        25.10 o                         
   7   0   4        270.37        283.81        14.65 o                         
   8   0   4        342.46        361.87        15.63 o                         
   9   0   4          0.43         14.67         8.65 o                         
  10   0   4        724.02        722.67        17.92 o                         
   1   1   4        385.91        349.69         6.42 o                         
   2   1   4         20.25         19.00         2.38 o                         
   3   1   4       1381.01       1403.34        35.43 o                         
   4   1   4       1646.48       1443.62        22.38 o                         
   5   1   4       3089.54       3189.74        65.99 o                         
   6   1   4        298.22        354.70        11.03 o                         
   7   1   4        359.92        374.11        12.94 o                         
   8   1   4        400.31        402.23        11.03 o                         
   9   1   4        118.24        139.03        10.28 o                         
  10   1   4         93.56         99.99         7.46 o                         
   0   2   4       6524.37       5983.78       116.91 o                         
   1   2   4        149.12        120.99         5.79 o                         
   2   2   4       1677.76       1823.57        27.65 o                         
   3   2   4       6167.08       6127.62        82.81 o                         
   4   2   4       1514.99       1435.45        21.13 o                         
   5   2   4        378.61        401.23        18.98 o                         
   6   2   4        873.48        852.56        15.00 o                         
   7   2   4          2.98          9.98         5.58 o                         
   8   2   4        199.15        207.98         9.67 o                         
   9   2   4         10.98          2.04         4.43 o                         
  10   2   4        115.60        111.17         8.01 o                         
   1   3   4        607.55        562.87        10.83 o                         
   2   3   4       3499.36       3452.01        49.97 o                         
   3   3   4         43.54         37.72         4.70 o                         
   4   3   4          9.48          1.80         4.46 o                         
   5   3   4        812.61        776.27        24.95 o                         
   6   3   4        905.72        987.53        16.17 o                         
   7   3   4       1686.95       1849.23        23.73 o                         
   8   3   4         51.67         64.53         6.48 o                         
   9   3   4        530.48        540.40        12.91 o                         
  10   3   4         82.38         89.78        12.23 o                         
   0   4   4       2233.37       2445.75        75.10 o                         
   1   4   4       1875.34       1885.08        29.93 o                         
   2   4   4        140.37        108.69         8.67 o                         
   3   4   4       1299.55       1345.86        18.45 o                         
   4   4   4        549.27        559.00        13.21 o                         
   5   4   4         58.72         48.62         7.98 o                         
   6   4   4        128.52        125.54         9.82 o                         
   7   4   4          0.57         -0.19         5.54 o                         
   8   4   4        736.15        742.26        16.60 o                         
   9   4   4         17.78         18.61         6.10 o                         
  10   4   4        272.95        267.13         9.15 o                         
   1   5   4       3259.27       3208.48        57.25 o                         
   2   5   4      23945.94      22742.71       273.72 o                         
   3   5   4       6598.13       7019.63        73.68 o                         
   4   5   4        418.67        422.11        12.53 o                         
   5   5   4        989.55       1039.29        16.67 o                         
   6   5   4        112.60        135.40         8.92 o                         
   7   5   4        142.91        161.02         9.93 o                         
   8   5   4          5.77          4.72         6.79 o                         
   9   5   4         30.35         26.68         5.73 o                         
  10   5   4        873.50        845.74        15.61 o                         
   0   6   4       4832.38       4732.86        81.55 o                         
   1   6   4       1534.06       1411.65        22.55 o                         
   2   6   4        303.34        334.00         9.80 o                         
   3   6   4       1015.48        970.85        15.71 o                         
   4   6   4         37.80         40.16         8.93 o                         
   5   6   4       1960.24       1883.84        24.72 o                         
   6   6   4        714.59        720.37        15.23 o                         
   7   6   4        176.75        183.95        13.13 o                         
   8   6   4        220.46        224.51        12.96 o                         
   9   6   4        266.05        294.94        12.67 o                         
  10   6   4          0.06          2.68         4.11 o                         
   1   7   4        785.25        755.16        16.47 o                         
   2   7   4       3003.17       3010.29        39.99 o                         
   3   7   4       2618.09       2439.74        32.43 o                         
   4   7   4       1665.02       1604.91        30.84 o                         
   5   7   4        706.86        747.09        16.80 o                         
   6   7   4        135.05        174.20        11.62 o                         
   7   7   4        568.25        647.60        22.56 o                         
   8   7   4         89.32        113.29        10.65 o                         
   9   7   4        261.21        256.33        10.68 o                         
  10   7   4         13.51          4.65         4.45 o                         
   0   8   4        863.89        776.97        29.52 o                         
   1   8   4       2740.42       2771.57        46.01 o                         
   2   8   4         13.05         28.86        10.38 o                         
   3   8   4        265.88        263.36        15.02 o                         
   4   8   4          0.02         13.45         6.56 o                         
   5   8   4        937.76        994.89        19.03 o                         
   6   8   4        241.24        241.27        12.42 o                         
   7   8   4        425.88        440.17        13.79 o                         
   8   8   4         44.66         42.91         8.92 o                         
   9   8   4         22.10         11.87         3.95 o                         
  10   8   4         91.99         66.74         6.08 o                         
   1   9   4        409.24        484.38        31.36 o                         
   2   9   4          7.81         38.99        19.47 o                         
   3   9   4       1712.98       1717.86        21.38 o                         
   4   9   4       3640.44       3632.39        40.64 o                         
   5   9   4        499.01        491.92        18.36 o                         
   6   9   4          1.91          3.18         6.49 o                         
   7   9   4         37.48         44.44         7.11 o                         
   8   9   4        486.55        471.15        12.54 o                         
   9   9   4         36.86         32.38         4.40 o                         
   0  10   4       1822.26       1859.53        65.95 o                         
   1  10   4          7.65          1.33        13.37 o                         
   2  10   4         10.87          1.36         6.24 o                         
   3  10   4        353.13        377.42        11.57 o                         
   4  10   4        478.29        479.97        11.63 o                         
   5  10   4        174.36        186.36        10.75 o                         
   6  10   4       2845.91       2838.67        38.10 o                         
   7  10   4         10.46         15.16         5.58 o                         
   8  10   4        150.42        147.02         8.89 o                         
   9  10   4         38.15         28.77         4.95 o                         
   1  11   4         71.68         85.20         7.60 o                         
   2  11   4       2125.87       2071.65        23.46 o                         
   3  11   4       1573.63       1561.59        21.48 o                         
   4  11   4        504.63        492.28        13.84 o                         
   5  11   4       1035.37       1056.73        17.85 o                         
   6  11   4          8.51         16.00         5.81 o                         
   7  11   4         17.54         17.76         5.36 o                         
   8  11   4         20.00          8.86         4.84 o                         
   9  11   4         17.85         23.66         6.33 o                         
   0  12   4        174.71        203.64        13.48 o                         
   1  12   4        646.16        636.92        12.45 o                         
   2  12   4       1062.31       1120.69        16.22 o                         
   3  12   4        205.47        213.56        10.58 o                         
   4  12   4        119.82        134.70         9.90 o                         
   5  12   4        567.91        565.45        13.74 o                         
   6  12   4        743.46        726.23        15.17 o                         
   7  12   4        383.13        373.31        10.41 o                         
   8  12   4         38.23         44.91         7.82 o                         
   9  12   4         29.00         17.04         6.29 o                         
   1  13   4        266.30        287.12        10.18 o                         
   2  13   4         35.18         36.86         5.90 o                         
   3  13   4        203.96        216.76        10.61 o                         
   4  13   4        555.99        543.90        14.55 o                         
   5  13   4          8.31          4.48         5.64 o                         
   6  13   4        128.22        137.05         9.01 o                         
   7  13   4         21.06         22.29         4.77 o                         
   8  13   4          8.78         12.16         4.99 o                         
   0  14   4       2631.59       2534.44        39.26 o                         
   1  14   4        922.37       1020.61        17.71 o                         
   2  14   4       1517.76       1502.25        20.34 o                         
   3  14   4        379.60        427.41        12.41 o                         
   4  14   4       2036.64       2069.43        29.47 o                         
   5  14   4       1031.04       1032.66        17.62 o                         
   6  14   4          0.86          3.17         4.47 o                         
   7  14   4        171.10        156.45        10.56 o                         
   8  14   4       1230.85       1213.81        33.68 o                         
   1  15   4        278.17        279.32        10.11 o                         
   2  15   4        725.59        735.15        14.16 o                         
   3  15   4        255.33        269.43        11.37 o                         
   4  15   4         35.95         42.12         8.18 o                         
   5  15   4          2.08         -5.81         5.81 o                         
   6  15   4          9.86          8.04         4.88 o                         
   7  15   4         49.47         41.51         6.00 o                         
   0  16   4        388.77        414.03        15.26 o                         
   1  16   4        433.99        436.55        11.96 o                         
   2  16   4        379.01        372.55        11.31 o                         
   3  16   4          8.68         11.18         6.42 o                         
   4  16   4        153.75        176.41        10.42 o                         
   5  16   4         42.14         45.77         5.53 o                         
   6  16   4        184.08        175.56         8.42 o                         
   7  16   4          0.75         15.44         4.86 o                         
   1  17   4          5.82         12.37         5.73 o                         
   2  17   4         43.58         50.74         6.82 o                         
   3  17   4        385.94        396.03        13.90 o                         
   4  17   4        333.80        324.69        10.56 o                         
   5  17   4        163.15        152.58         8.64 o                         
   6  17   4          0.04          3.22         4.56 o                         
   0  18   4       5748.44       6380.79       133.22 o                         
   1  18   4        194.43        221.86        11.81 o                         
   2  18   4        104.11        110.60         8.19 o                         
   3  18   4        426.24        415.63        11.54 o                         
   4  18   4          4.93          2.01         4.74 o                         
   5  18   4          0.44         -1.48         6.91 o                         
   6  18   4        832.48        839.60        18.81 o                         
   1  19   4          7.47          8.51         4.74 o                         
   2  19   4         43.01         30.14         5.01 o                         
   3  19   4          0.17          3.09         4.71 o                         
   4  19   4          0.01          2.56         4.19 o                         
   5  19   4         27.42         34.63         5.70 o                         
   0  20   4       2095.68       2021.27        39.09 o                         
   1  20   4        750.00        761.84        15.53 o                         
   2  20   4        172.29        161.56         9.95 o                         
   3  20   4        101.82        107.06         9.02 o                         
   4  20   4         54.40         35.03         5.49 o                         
   1  21   4          1.14          1.42         7.70 o                         
   2  21   4        359.88        363.96        17.01 o                         
   3  21   4        113.37        104.48         9.24 o                         
   0  22   4         81.09         86.13        18.46 o                         
   1   1   5        914.38        808.77        12.88 o                         
   2   1   5        415.02        463.29         9.05 o                         
   3   1   5       2694.98       2606.98        37.82 o                         
   4   1   5          7.10          5.99         5.10 o                         
   5   1   5          0.02         -0.81         8.68 o                         
   6   1   5          2.02          5.15         6.68 o                         
   7   1   5        379.82        398.12        11.50 o                         
   8   1   5          0.65          5.94         5.16 o                         
   9   1   5         76.48         82.30         6.30 o                         
  10   1   5        670.77        664.40        14.64 o                         
   0   2   5       4852.51       4488.73        85.93 o                         
   1   2   5       2833.61       2723.61        38.58 o                         
   2   2   5       1429.11       1390.14        21.62 o                         
   3   2   5       1948.78       2005.16        28.18 o                         
   4   2   5        115.33        144.51         9.68 o                         
   5   2   5       9065.25       9411.38       126.92 o                         
   6   2   5       1072.57       1211.10        18.11 o                         
   7   2   5       2309.90       2451.70        28.89 o                         
   8   2   5          9.70         17.13         5.34 o                         
   9   2   5         57.06         69.99         6.00 o                         
  10   2   5        107.53        110.64         8.82 o                         
   1   3   5        945.57        889.30        20.85 o                         
   2   3   5       4444.74       4316.28        59.34 o                         
   3   3   5         59.82         84.35         7.73 o                         
   4   3   5         55.63         47.18         5.08 o                         
   5   3   5        666.09        712.42        16.29 o                         
   6   3   5          0.57          9.25         5.63 o                         
   7   3   5          6.23          7.01         5.54 o                         
   8   3   5        145.30        151.49         8.95 o                         
   9   3   5          7.49         13.90         4.96 o                         
  10   3   5        182.72        178.13         8.48 o                         
   0   4   5       2052.21       1905.00        45.34 o                         
   1   4   5       1316.30       1224.64        20.34 o                         
   2   4   5       2384.07       2263.63        31.47 o                         
   3   4   5        211.73        219.52         7.82 o                         
   4   4   5          1.19          7.80         5.49 o                         
   5   4   5         98.01        125.23        10.98 o                         
   6   4   5        231.63        235.73        11.95 o                         
   7   4   5        165.51        186.91        10.30 o                         
   8   4   5        101.38        126.74         8.72 o                         
   9   4   5          9.47          5.53         5.37 o                         
  10   4   5         18.11         20.12         4.63 o                         
   1   5   5       1943.38       1853.50        33.37 o                         
   2   5   5        152.30        148.30         7.31 o                         
   3   5   5       7644.47       7688.50        84.96 o                         
   4   5   5          7.82         24.02         6.36 o                         
   5   5   5       1421.92       1447.47        20.46 o                         
   6   5   5         30.02         20.06         8.18 o                         
   7   5   5        189.64        213.77        10.87 o                         
   8   5   5        134.08        139.00        11.93 o                         
   9   5   5        231.78        219.97        11.42 o                         
  10   5   5         23.25         23.97         6.26 o                         
   0   6   5         97.29         60.76         9.98 o                         
   1   6   5       2470.11       2492.15        42.87 o                         
   2   6   5        589.76        609.40        16.96 o                         
   3   6   5       8645.96       9150.14       106.67 o                         
   4   6   5        312.36        386.15        16.89 o                         
   5   6   5        625.69        664.20        15.31 o                         
   6   6   5        338.42        336.84        17.32 o                         
   7   6   5        127.25        122.21        13.66 o                         
   8   6   5          0.49          2.67         6.31 o                         
   9   6   5        189.16        176.66         9.71 o                         
  10   6   5         28.91         20.94         4.31 o                         
   1   7   5          0.54          3.31         5.35 o                         
   2   7   5          1.46         11.86         5.26 o                         
   3   7   5        262.89        242.78        12.70 o                         
   4   7   5       2297.86       2203.35        39.37 o                         
   5   7   5         40.26         36.57         7.30 o                         
   6   7   5         69.38         96.26         9.17 o                         
   7   7   5        257.85        255.88        13.53 o                         
   8   7   5        580.34        609.14        22.06 o                         
   9   7   5          2.36          3.42         5.44 o                         
  10   7   5        137.28        129.62         7.05 o                         
   0   8   5       3547.15       3490.53        76.79 o                         
   1   8   5        328.44        315.33        18.81 o                         
   2   8   5         39.97         42.32         8.36 o                         
   3   8   5        179.70        174.18        14.54 o                         
   4   8   5       1114.31       1033.71        18.50 o                         
   5   8   5          0.55         -1.23         7.03 o                         
   6   8   5       1330.54       1330.80        22.62 o                         
   7   8   5         66.70         49.98         7.80 o                         
   8   8   5        619.19        615.02        23.06 o                         
   9   8   5         28.99         24.30         4.07 o                         
  10   8   5         59.75         78.40         7.54 o                         
   1   9   5       1027.37       1097.31        27.48 o                         
   2   9   5        602.18        622.14        20.40 o                         
   3   9   5        385.83        415.86        12.25 o                         
   4   9   5        720.88        753.36        15.97 o                         
   5   9   5          7.24         10.56         7.17 o                         
   6   9   5        590.71        572.95        15.25 o                         
   7   9   5        297.78        322.96        14.17 o                         
   8   9   5         53.10         45.77         7.92 o                         
   9   9   5         61.96         51.45         5.83 o                         
   0  10   5       4507.29       4258.84       174.11 o                         
   1  10   5       3093.33       3054.34        84.15 o                         
   2  10   5        357.65        436.04        17.85 o                         
   3  10   5       1023.30       1084.71        16.65 o                         
   4  10   5        281.06        272.98        10.82 o                         
   5  10   5       1950.08       1963.38        24.48 o                         
   6  10   5         44.44         34.12         5.77 o                         
   7  10   5         65.46         62.88         6.75 o                         
   8  10   5          0.67         -4.75         4.75 o                         
   9  10   5          0.22          0.32         4.22 o                         
   1  11   5        197.57        186.43         9.05 o                         
   2  11   5        610.80        560.06        12.72 o                         
   3  11   5        123.27        155.20         9.45 o                         
   4  11   5         75.02         78.82         8.51 o                         
   5  11   5        145.97        182.45        10.06 o                         
   6  11   5          0.66          2.38         5.87 o                         
   7  11   5        145.66        159.53        10.32 o                         
   8  11   5         13.25         10.32         4.81 o                         
   9  11   5        154.52        160.73        15.48 o                         
   0  12   5          0.40          1.61         7.67 o                         
   1  12   5        815.34        822.87        13.93 o                         
   2  12   5        218.84        206.61        10.36 o                         
   3  12   5        267.30        283.55        11.54 o                         
   4  12   5       2669.78       2551.21        32.50 o                         
   5  12   5         11.70         19.09         6.29 o                         
   6  12   5       1075.76       1083.49        18.62 o                         
   7  12   5         35.96         31.44         5.62 o                         
   8  12   5         45.83         35.91         4.77 o                         
   9  12   5        160.91        181.07        10.52 o                         
   1  13   5         43.12         56.13         7.22 o                         
   2  13   5         15.07         15.85         6.40 o                         
   3  13   5         28.24         38.81         8.21 o                         
   4  13   5        194.53        217.62        12.16 o                         
   5  13   5          7.64         -2.50         6.25 o                         
   6  13   5        992.34       1018.18        22.82 o                         
   7  13   5          5.16          9.34         4.83 o                         
   8  13   5          5.34          1.85         4.79 o                         
   0  14   5        288.07        285.85        14.09 o                         
   1  14   5         20.74         14.11         5.61 o                         
   2  14   5        254.25        272.06        10.90 o                         
   3  14   5       1038.77       1074.53        18.39 o                         
   4  14   5        122.54        117.99        10.45 o                         
   5  14   5        422.67        437.11        11.87 o                         
   6  14   5         39.00         38.37         4.95 o                         
   7  14   5        164.85        148.01         9.03 o                         
   8  14   5         44.90         61.05        11.64 o                         
   1  15   5        222.16        239.40        10.23 o                         
   2  15   5        295.09        356.61        12.93 o                         
   3  15   5        147.91        158.01        10.53 o                         
   4  15   5        195.71        192.70        10.70 o                         
   5  15   5          0.02          6.27         6.08 o                         
   6  15   5        407.07        414.95        11.29 o                         
   7  15   5        253.41        246.41        11.41 o                         
   0  16   5        775.52        744.28        20.45 o                         
   1  16   5        407.21        451.92        12.65 o                         
   2  16   5       1018.79        974.60        16.74 o                         
   3  16   5        380.90        419.37        12.81 o                         
   4  16   5        213.99        222.32        11.87 o                         
   5  16   5          6.54          7.76         4.64 o                         
   6  16   5        191.90        185.41         8.47 o                         
   7  16   5         27.96         30.11        11.00 o                         
   1  17   5         53.12         50.78         6.46 o                         
   2  17   5        261.89        285.21        10.99 o                         
   3  17   5          0.79         14.06         6.61 o                         
   4  17   5         13.30          6.53         6.14 o                         
   5  17   5         10.30          6.53         4.66 o                         
   6  17   5         75.49        101.58         8.58 o                         
   0  18   5          8.24         18.85         8.42 o                         
   1  18   5        159.02        148.15         9.94 o                         
   2  18   5        103.67        104.57         7.19 o                         
   3  18   5         11.87          7.09         4.98 o                         
   4  18   5        154.71        145.08         8.33 o                         
   5  18   5        130.88        146.62         8.88 o                         
   6  18   5         45.03         23.23         5.87 o                         
   1  19   5          9.52         10.92         4.52 o                         
   2  19   5         59.34         41.06         5.90 o                         
   3  19   5        249.47        244.40         9.30 o                         
   4  19   5         22.52         23.48         4.82 o                         
   5  19   5         50.04         34.22         7.19 o                         
   0  20   5         43.40         55.47        11.32 o                         
   1  20   5          9.25          2.58         4.66 o                         
   2  20   5          9.63         21.81        14.19 o                         
   3  20   5          0.76         -0.63         6.40 o                         
   4  20   5        234.59        257.24        15.41 o                         
   1  21   5          0.67         -3.85         4.63 o                         
   2  21   5         64.57         38.82         7.62 o                         
   3  21   5         16.08         16.00         4.67 o                         
   0   0   6       1906.82       1847.93        48.12 o                         
   1   0   6      15981.80      15016.97       522.58 o                         
   2   0   6          0.16          2.13         3.13 o                         
   3   0   6       1076.79       1023.07        22.17 o                         
   4   0   6       5383.04       5368.27       152.86 o                         
   5   0   6       1240.15       1240.90        58.33 o                         
   6   0   6       1539.99       1610.44        30.76 o                         
   7   0   6          4.60          5.25         7.27 o                         
   8   0   6        180.63        212.75        13.94 o                         
   9   0   6        486.19        483.85        14.37 o                         
  10   0   6         21.67          6.62         9.45 o                         
   1   1   6        837.42        722.84        13.89 o                         
   2   1   6       2231.39       2147.72        38.69 o                         
   3   1   6       3231.98       3158.80        48.90 o                         
   4   1   6       7943.32       7851.09        98.50 o                         
   5   1   6       1143.10       1254.57        23.94 o                         
   6   1   6       2561.79       2756.68        30.25 o                         
   7   1   6         16.14          8.30         5.27 o                         
   8   1   6         37.07         43.37         6.36 o                         
   9   1   6        148.64        140.09         7.40 o                         
  10   1   6          0.02         -0.06         6.16 o                         
   0   2   6        250.50        279.83        16.99 o                         
   1   2   6        871.86        868.28        18.11 o                         
   2   2   6        151.89        150.98         6.89 o                         
   3   2   6        522.84        492.04        10.58 o                         
   4   2   6        175.50        166.85         7.43 o                         
   5   2   6        163.49        166.64         9.75 o                         
   6   2   6        742.32        765.58        14.04 o                         
   7   2   6        159.28        175.06         9.54 o                         
   8   2   6        937.02        978.87        15.23 o                         
   9   2   6        263.85        258.36         8.63 o                         
  10   2   6          2.27         13.13         4.54 o                         
   1   3   6       2517.41       2435.82        47.51 o                         
   2   3   6       3277.81       3441.48        49.51 o                         
   3   3   6        254.68        244.18         8.36 o                         
   4   3   6         40.14         51.61         8.21 o                         
   5   3   6         14.93         19.29         5.83 o                         
   6   3   6       1950.90       2005.35        24.04 o                         
   7   3   6        517.95        582.27        13.01 o                         
   8   3   6       1150.79       1248.33        18.31 o                         
   9   3   6        107.61        112.66         9.07 o                         
  10   3   6        108.44        109.76         7.94 o                         
   0   4   6        229.70        220.84        11.23 o                         
   1   4   6        286.21        263.88         8.60 o                         
   2   4   6       2350.43       2290.05        30.22 o                         
   3   4   6       2474.06       2522.65        29.26 o                         
   4   4   6       1747.05       1927.94        30.06 o                         
   5   4   6       1305.21       1208.39        18.35 o                         
   6   4   6         61.50         67.70         8.36 o                         
   7   4   6        307.71        310.75        11.83 o                         
   8   4   6        230.88        222.70        10.45 o                         
   9   4   6        205.93        194.59        10.76 o                         
  10   4   6         14.80         11.95         4.74 o                         
   1   5   6        116.75        129.99         8.25 o                         
   2   5   6      10937.48      10766.48       124.58 o                         
   3   5   6       5088.58       5307.85        57.50 o                         
   4   5   6       3133.06       3258.31        50.84 o                         
   5   5   6        779.15        827.25        15.43 o                         
   6   5   6        145.79        144.23        10.08 o                         
   7   5   6        642.63        659.64        15.72 o                         
   8   5   6          3.89         16.51         6.30 o                         
   9   5   6         12.35          4.52         5.14 o                         
  10   5   6        128.46        126.02        13.24 o                         
   0   6   6        565.53        551.75        20.65 o                         
   1   6   6         72.24         92.17         8.94 o                         
   2   6   6        534.84        523.20        12.14 o                         
   3   6   6        738.30        728.77        14.76 o                         
   4   6   6        163.17        155.79        10.41 o                         
   5   6   6        333.91        362.60        13.21 o                         
   6   6   6        213.52        263.65        13.23 o                         
   7   6   6        782.55        795.83        19.68 o                         
   8   6   6        309.73        352.77        13.52 o                         
   9   6   6        179.08        170.00         9.27 o                         
  10   6   6        269.51        258.33         8.57 o                         
   1   7   6       2929.58       2874.93        41.61 o                         
   2   7   6        348.68        349.96        12.54 o                         
   3   7   6         98.57         83.44         8.80 o                         
   4   7   6        265.15        284.36        13.10 o                         
   5   7   6        725.65        750.43        16.93 o                         
   6   7   6        140.76        173.70        13.79 o                         
   7   7   6        407.38        414.79        16.19 o                         
   8   7   6        545.45        619.59        27.72 o                         
   9   7   6          4.19          5.97         5.25 o                         
  10   7   6        124.04        134.26         9.49 o                         
   0   8   6       2771.45       2802.14        75.49 o                         
   1   8   6        452.95        491.76        17.25 o                         
   2   8   6         80.83        101.09        13.41 o                         
   3   8   6       1074.61        961.26        20.55 o                         
   4   8   6         30.58         21.08         6.33 o                         
   5   8   6       1318.43       1339.88        22.63 o                         
   6   8   6        390.16        399.79        15.34 o                         
   7   8   6         51.25         44.29         9.04 o                         
   8   8   6         34.75         39.70         7.52 o                         
   9   8   6        124.58        133.47         7.07 o                         
   1   9   6       4008.54       3987.99        68.05 o                         
   2   9   6          0.77         -4.01         7.05 o                         
   3   9   6         18.29         19.45         6.05 o                         
   4   9   6          8.40         20.60         6.18 o                         
   5   9   6       1145.44       1136.32        22.41 o                         
   6   9   6          4.20          5.84         6.72 o                         
   7   9   6        120.14        115.14        10.03 o                         
   8   9   6         39.83         43.33         5.82 o                         
   9   9   6         49.59         38.34         4.95 o                         
   0  10   6        282.21        259.37        16.52 o                         
   1  10   6        447.61        387.64        11.54 o                         
   2  10   6         90.16        124.83         8.85 o                         
   3  10   6          0.61          6.84         6.15 o                         
   4  10   6        342.34        359.03        11.99 o                         
   5  10   6         96.59        101.77         7.82 o                         
   6  10   6       1510.92       1556.82        22.16 o                         
   7  10   6         25.38         18.84         5.18 o                         
   8  10   6         16.21         24.07         5.49 o                         
   9  10   6          1.22         -4.03         4.03 o                         
   1  11   6       1450.60       1303.21        18.24 o                         
   2  11   6         25.41         14.97         5.94 o                         
   3  11   6          2.17          4.32         6.24 o                         
   4  11   6          8.08         21.83         6.42 o                         
   5  11   6        182.86        163.58        10.27 o                         
   6  11   6         43.91         33.99         5.95 o                         
   7  11   6        101.81        107.49        10.16 o                         
   8  11   6         20.54         24.33         5.49 o                         
   9  11   6         94.00        108.11         8.41 o                         
   0  12   6        280.72        214.58        13.66 o                         
   1  12   6        852.96        891.20        15.17 o                         
   2  12   6         72.47         82.81         8.18 o                         
   3  12   6        936.25        927.63        18.66 o                         
   4  12   6         43.42         33.14         6.58 o                         
   5  12   6         81.41         94.30         7.56 o                         
   6  12   6        112.20        116.49         7.83 o                         
   7  12   6         44.48         44.19         7.33 o                         
   8  12   6         38.67         42.15         6.47 o                         
   1  13   6       1124.91       1089.41        16.77 o                         
   2  13   6       1310.60       1304.17        20.03 o                         
   3  13   6         25.25         37.12         6.19 o                         
   4  13   6        349.31        309.58        12.19 o                         
   5  13   6         90.03         99.89         8.03 o                         
   6  13   6         26.96         30.88         5.63 o                         
   7  13   6         91.78         71.23         8.60 o                         
   8  13   6         42.50         59.21         9.15 o                         
   0  14   6        102.21        141.75        17.54 o                         
   1  14   6        497.25        531.97        12.99 o                         
   2  14   6        525.14        531.06        13.07 o                         
   3  14   6        979.83        982.95        17.65 o                         
   4  14   6        473.22        473.20        13.87 o                         
   5  14   6        155.97        169.77         9.78 o                         
   6  14   6         13.51         16.19         4.68 o                         
   7  14   6         60.80         56.44         6.28 o                         
   8  14   6        560.60        589.34        17.49 o                         
   1  15   6         67.44         63.12         6.89 o                         
   2  15   6        159.80        176.00        10.43 o                         
   3  15   6         56.12         53.55         6.51 o                         
   4  15   6         49.98         59.62         6.64 o                         
   5  15   6          6.19         11.61         5.03 o                         
   6  15   6         34.54         30.66         5.42 o                         
   7  15   6        167.71        158.35        13.52 o                         
   0  16   6        484.14        510.69        18.73 o                         
   1  16   6        113.01        148.33        10.15 o                         
   2  16   6        428.87        432.96        12.29 o                         
   3  16   6       3526.10       3707.21        43.14 o                         
   4  16   6          6.56         -2.99         6.82 o                         
   5  16   6         75.39         69.71         7.03 o                         
   6  16   6         11.08          9.97         7.57 o                         
   7  16   6          5.17         10.37         6.21 o                         
   1  17   6        313.30        335.60        10.89 o                         
   2  17   6        157.04        185.85        10.30 o                         
   3  17   6        439.85        404.88        23.70 o                         
   4  17   6        559.18        533.24        12.12 o                         
   5  17   6         36.88         39.90         5.10 o                         
   6  17   6         18.36         25.38         6.68 o                         
   0  18   6        284.19        203.01        16.20 o                         
   1  18   6       1368.38       1382.99        19.09 o                         
   2  18   6          6.45         10.22         4.37 o                         
   3  18   6         95.29         87.10         9.36 o                         
   4  18   6          6.78          4.91         4.52 o                         
   5  18   6          7.18          8.71         4.82 o                         
   6  18   6        198.82        240.76        13.54 o                         
   1  19   6        310.98        303.23         9.10 o                         
   2  19   6          2.33         -0.22         5.16 o                         
   3  19   6         94.88         97.31         8.16 o                         
   4  19   6         11.98          7.78         3.94 o                         
   5  19   6        142.22        169.24        11.25 o                         
   0  20   6       3030.34       2934.50        47.08 o                         
   1  20   6       2609.14       2483.58        31.16 o                         
   2  20   6        922.78        886.49        17.61 o                         
   3  20   6        108.28         92.70        10.32 o                         
   4  20   6          0.33          0.90         4.61 o                         
   1  21   6        424.19        403.33        12.45 o                         
   2  21   6         31.64         18.50         4.50 o                         
   1   1   7        559.00        535.41        11.19 o                         
   2   1   7       1502.15       1607.15        24.05 o                         
   3   1   7         79.46         72.72         5.14 o                         
   4   1   7       1680.71       1602.91        26.31 o                         
   5   1   7        757.75        748.88        15.23 o                         
   6   1   7         34.03         44.62         6.55 o                         
   7   1   7        121.34        111.32         7.62 o                         
   8   1   7         14.55         19.55         5.28 o                         
   9   1   7         11.63          4.01         4.28 o                         
  10   1   7        146.51        148.92        16.13 o                         
   0   2   7       1276.41       1182.88        32.38 o                         
   1   2   7        878.85        835.03        21.47 o                         
   2   2   7        526.17        532.45        11.29 o                         
   3   2   7        657.83        594.18        10.07 o                         
   4   2   7       2257.19       2424.56        35.89 o                         
   5   2   7       1977.07       1965.37        26.25 o                         
   6   2   7       4067.08       4366.31        43.87 o                         
   7   2   7        806.52        877.07        14.26 o                         
   8   2   7        877.87        954.11        14.88 o                         
   9   2   7        184.09        187.24         9.21 o                         
  10   2   7          0.08         -3.76         5.50 o                         
   1   3   7        317.26        307.75         9.21 o                         
   2   3   7        524.17        495.92        10.21 o                         
   3   3   7        367.57        412.22         9.86 o                         
   4   3   7       2312.99       2435.29        36.27 o                         
   5   3   7        186.11        204.69         9.40 o                         
   6   3   7          1.70          6.48         5.77 o                         
   7   3   7          5.80          7.57         5.82 o                         
   8   3   7         27.69         30.74         5.66 o                         
   9   3   7         50.14         54.82         8.62 o                         
  10   3   7         89.16         94.22        11.80 o                         
   0   4   7        201.23        201.85        11.46 o                         
   1   4   7        366.65        317.30         9.86 o                         
   2   4   7        228.34        211.71         8.24 o                         
   3   4   7       3212.61       3429.71        37.06 o                         
   4   4   7         30.07         34.33         8.38 o                         
   5   4   7        945.01        962.79        18.75 o                         
   6   4   7        200.37        202.06        11.48 o                         
   7   4   7         12.61          6.62         5.93 o                         
   8   4   7         39.53         37.85         6.21 o                         
   9   4   7        160.52        158.79        11.19 o                         
  10   4   7         21.39          9.60         4.37 o                         
   1   5   7        634.22        621.96        14.56 o                         
   2   5   7       5126.33       4987.92        57.49 o                         
   3   5   7        694.26        726.93        14.20 o                         
   4   5   7        214.01        241.18        11.73 o                         
   5   5   7         33.56         28.50         8.23 o                         
   6   5   7        348.78        328.11        12.61 o                         
   7   5   7        569.52        547.17        16.91 o                         
   8   5   7         10.51          5.33         6.44 o                         
   9   5   7        533.77        513.47        12.52 o                         
  10   5   7        219.25        227.51        10.10 o                         
   0   6   7        534.90        601.90        23.62 o                         
   1   6   7       2235.81       2306.92        37.79 o                         
   2   6   7       2055.42       2197.37        30.81 o                         
   3   6   7        649.41        681.78        15.84 o                         
   4   6   7          0.45         -1.39         6.60 o                         
   5   6   7        163.09        143.06        12.46 o                         
   6   6   7        875.17        904.01        19.32 o                         
   7   6   7       1036.97       1123.53        23.18 o                         
   8   6   7        143.63        163.27        11.16 o                         
   9   6   7        107.74        103.18         7.98 o                         
  10   6   7         18.07         20.14         5.08 o                         
   1   7   7        479.91        530.78        16.74 o                         
   2   7   7       1738.64       1768.36        28.69 o                         
   3   7   7        294.63        354.17        19.66 o                         
   4   7   7         44.13         42.09         6.63 o                         
   5   7   7          2.61          0.92         6.32 o                         
   6   7   7        105.35        127.41        11.17 o                         
   7   7   7          0.29         -4.51         7.98 o                         
   8   7   7         13.92          6.59         6.93 o                         
   9   7   7         41.66         38.58         4.84 o                         
  10   7   7         50.08         40.53         7.37 o                         
   0   8   7         69.69         68.87        15.74 o                         
   1   8   7       8797.77       9226.66       127.88 o                         
   2   8   7        400.01        415.38        16.79 o                         
   3   8   7        609.51        654.46        13.91 o                         
   4   8   7         21.09         14.95         6.53 o                         
   5   8   7          0.09          3.89         7.50 o                         
   6   8   7        117.77        114.52         9.29 o                         
   7   8   7        196.18        214.84        13.93 o                         
   8   8   7          1.90         -4.25         5.06 o                         
   9   8   7          2.56          6.86         4.62 o                         
   1   9   7         15.42         10.76        18.76 o                         
   2   9   7        179.07        193.12        12.96 o                         
   3   9   7        231.57        233.83        11.84 o                         
   4   9   7        599.66        585.37        12.93 o                         
   5   9   7         45.33         33.74         6.62 o                         
   6   9   7         50.71         39.29         7.28 o                         
   7   9   7        106.58         99.08         8.29 o                         
   8   9   7         28.49         27.17         4.97 o                         
   9   9   7        391.19        366.79         9.59 o                         
   0  10   7      10500.11      10391.76       170.99 o                         
   1  10   7       2515.58       2665.57        31.14 o                         
   2  10   7        822.78        816.76        15.43 o                         
   3  10   7        498.88        492.77        13.48 o                         
   4  10   7        730.40        692.54        14.96 o                         
   5  10   7        274.94        279.68        10.82 o                         
   6  10   7       1512.52       1433.92        23.03 o                         
   7  10   7         11.82         23.24         6.57 o                         
   8  10   7       1388.37       1295.16        20.73 o                         
   9  10   7         45.88         36.51         7.27 o                         
   1  11   7        323.21        304.43        12.32 o                         
   2  11   7          8.31          9.52         7.86 o                         
   3  11   7        456.25        512.10        13.68 o                         
   4  11   7        187.23        195.59        10.90 o                         
   5  11   7         66.55         65.74         8.69 o                         
   6  11   7        179.72        185.10        10.27 o                         
   7  11   7         62.71         59.16         7.55 o                         
   8  11   7        194.03        189.07         9.06 o                         
   9  11   7          1.78         -0.26         5.57 o                         
   0  12   7         24.66         29.64         8.93 o                         
   1  12   7       3219.57       3326.50        37.49 o                         
   2  12   7         31.36         29.20         5.99 o                         
   3  12   7        812.84        833.21        18.44 o                         
   4  12   7         34.67         34.86         6.28 o                         
   5  12   7         33.08         19.97         6.00 o                         
   6  12   7         61.90         50.50         6.63 o                         
   7  12   7         58.76         76.24         8.29 o                         
   8  12   7        525.12        496.77        14.61 o                         
   1  13   7         73.27        103.85        10.71 o                         
   2  13   7        897.79        953.40        16.66 o                         
   3  13   7         44.10         41.09         8.79 o                         
   4  13   7       1736.22       1691.13        25.60 o                         
   5  13   7        206.60        219.37        11.50 o                         
   6  13   7        113.23         78.60         8.29 o                         
   7  13   7         80.26         82.77         9.85 o                         
   8  13   7        159.82        154.35        10.82 o                         
   0  14   7        818.32        849.37        22.91 o                         
   1  14   7         38.54         38.73         6.25 o                         
   2  14   7       1020.45       1034.30        17.52 o                         
   3  14   7        109.62        105.43         8.23 o                         
   4  14   7          8.56          5.07         6.23 o                         
   5  14   7         12.54          7.89         6.56 o                         
   6  14   7        236.76        239.47         9.68 o                         
   7  14   7         54.75         49.92         6.10 o                         
   8  14   7         46.09         70.64        11.57 o                         
   1  15   7        229.44        244.81        11.13 o                         
   2  15   7        446.89        414.17        12.80 o                         
   3  15   7        381.82        424.28        12.61 o                         
   4  15   7         17.69         28.85         5.67 o                         
   5  15   7        168.50        172.93         8.37 o                         
   6  15   7        206.93        208.19        10.54 o                         
   7  15   7         61.91         67.84         7.45 o                         
   0  16   7        259.78        274.23        17.05 o                         
   1  16   7        414.50        476.17        12.80 o                         
   2  16   7          6.69         19.34         5.79 o                         
   3  16   7        676.29        717.32        14.64 o                         
   4  16   7          0.04          5.88         4.75 o                         
   5  16   7         83.83         69.80         7.02 o                         
   6  16   7        125.07        145.38         8.90 o                         
   7  16   7         16.19         10.18         6.75 o                         
   1  17   7          0.62         10.64         5.31 o                         
   2  17   7        863.41        856.15        15.04 o                         
   3  17   7        154.80        179.23        10.18 o                         
   4  17   7        576.13        516.83        11.66 o                         
   5  17   7         15.18         21.40         4.30 o                         
   6  17   7         14.51          3.01         7.24 o                         
   0  18   7       1710.80       1690.01        32.07 o                         
   1  18   7        305.06        311.54         9.83 o                         
   2  18   7        383.56        371.95         9.52 o                         
   3  18   7        134.37        133.17         8.21 o                         
   4  18   7         67.40         52.81         6.20 o                         
   5  18   7          9.32          9.53         6.43 o                         
   1  19   7          1.13         -2.36         4.40 o                         
   2  19   7          6.59         -0.75         4.71 o                         
   3  19   7        333.30        364.20        10.73 o                         
   4  19   7          8.26         12.04         4.46 o                         
   5  19   7        182.63        168.59         9.50 o                         
   0  20   7         18.84         20.63         5.47 o                         
   1  20   7         48.40         54.11         5.50 o                         
   2  20   7         67.32         57.83         7.14 o                         
   3  20   7          0.70         -3.20         4.63 o                         
   4  20   7          0.05         -5.27         5.27 o                         
   1  21   7         39.80         38.69         5.08 o                         
   2  21   7         80.17         56.97         6.26 o                         
   0   0   8       1768.73       1615.34        45.85 o                         
   1   0   8        441.46        471.29        17.46 o                         
   2   0   8      11065.62      11082.77       228.48 o                         
   3   0   8       3378.18       3229.48        47.72 o                         
   4   0   8       5599.95       6111.63       121.60 o                         
   5   0   8        104.91        112.07        10.90 o                         
   6   0   8        222.31        221.86        14.06 o                         
   7   0   8        237.04        213.28        13.63 o                         
   8   0   8        768.98        806.11        18.69 o                         
   9   0   8         52.50         60.09         6.64 o                         
  10   0   8         22.07         24.61        15.38 o                         
   1   1   8        206.34        166.97         8.41 o                         
   2   1   8         68.30         46.26         5.03 o                         
   3   1   8        318.05        321.23         7.68 o                         
   4   1   8        281.61        247.17        11.58 o                         
   5   1   8        364.25        283.44        11.49 o                         
   6   1   8         73.63         69.44         8.38 o                         
   7   1   8        183.27        208.21         9.42 o                         
   8   1   8         15.10         10.66         4.89 o                         
   9   1   8          0.03          1.65         4.84 o                         
  10   1   8         10.76          9.23         7.61 o                         
   0   2   8      14235.01      13870.91       259.23 o                         
   1   2   8        112.12        124.19         7.82 o                         
   2   2   8       1885.37       1823.71        24.28 o                         
   3   2   8       1863.39       1833.94        22.62 o                         
   4   2   8        856.50        838.81        19.12 o                         
   5   2   8        121.69        154.59        11.94 o                         
   6   2   8        644.54        655.49        13.35 o                         
   7   2   8        168.80        162.48         8.52 o                         
   8   2   8        746.53        783.04        13.87 o                         
   9   2   8         17.32         16.16         5.30 o                         
  10   2   8         35.21         22.15         7.18 o                         
   1   3   8        140.72        122.09         8.30 o                         
   2   3   8        203.86        192.58         7.92 o                         
   3   3   8        661.10        650.82        12.20 o                         
   4   3   8       1294.32       1216.72        49.97 o                         
   5   3   8       1602.68       1548.28        20.63 o                         
   6   3   8         16.92         25.38         6.17 o                         
   7   3   8         13.55          2.23         5.80 o                         
   8   3   8        274.05        295.90        11.69 o                         
   9   3   8        239.71        258.43        14.24 o                         
  10   3   8         21.31         16.92         5.99 o                         
   0   4   8      16260.72      16307.20       264.21 o                         
   1   4   8        762.83        784.45        14.33 o                         
   2   4   8          3.54          2.42         4.02 o                         
   3   4   8        122.43        118.44         8.16 o                         
   4   4   8         67.24         59.94        10.49 o                         
   5   4   8          0.32         11.54         6.47 o                         
   6   4   8        631.16        637.34        16.10 o                         
   7   4   8         39.69         36.83         6.69 o                         
   8   4   8        584.72        600.99        14.09 o                         
   9   4   8         21.23         16.14         5.41 o                         
  10   4   8         35.29         38.39         8.16 o                         
   1   5   8       1405.75       1403.32        22.55 o                         
   2   5   8        568.08        473.04        11.34 o                         
   3   5   8        244.33        299.12        11.40 o                         
   4   5   8       2070.90       2158.02        36.55 o                         
   5   5   8        749.86        791.46        16.29 o                         
   6   5   8         54.05         46.05         7.29 o                         
   7   5   8         59.41         56.68         7.82 o                         
   8   5   8        589.68        625.93        16.83 o                         
   9   5   8        732.71        683.52        14.36 o                         
  10   5   8         26.33         21.26         5.19 o                         
   0   6   8       1689.91       1684.89        44.18 o                         
   1   6   8        612.30        511.25        15.58 o                         
   2   6   8        860.09        912.09        17.40 o                         
   3   6   8       1420.34       1361.16        24.44 o                         
   4   6   8          3.52         -5.50         6.43 o                         
   5   6   8         68.94         73.32         7.56 o                         
   6   6   8       1110.67       1122.60        20.49 o                         
   7   6   8         47.43         41.40         7.61 o                         
   8   6   8          1.09          3.63         6.40 o                         
   9   6   8          0.80          1.54         4.52 o                         
  10   6   8         58.05         52.31         8.54 o                         
   1   7   8        334.40        314.99        18.86 o                         
   2   7   8       3975.15       3732.55        48.82 o                         
   3   7   8         46.92         72.48        16.11 o                         
   4   7   8        508.52        551.12        15.49 o                         
   5   7   8         83.26        108.09         9.15 o                         
   6   7   8         13.65         10.48         6.99 o                         
   7   7   8         18.48          8.69         6.90 o                         
   8   7   8         15.90         10.60         5.74 o                         
   9   7   8          0.88          3.92         4.05 o                         
   0   8   8        437.36        503.86        36.80 o                         
   1   8   8         80.43         89.21        10.77 o                         
   2   8   8          0.08          7.10         8.58 o                         
   3   8   8        468.08        496.83        13.69 o                         
   4   8   8        648.92        680.46        14.45 o                         
   5   8   8         62.93         82.59         9.43 o                         
   6   8   8       2170.32       2242.21        36.66 o                         
   7   8   8        180.60        177.05        13.93 o                         
   8   8   8        298.45        270.55         9.42 o                         
   9   8   8          7.11          7.06         4.85 o                         
   1   9   8        511.22        529.89        16.28 o                         
   2   9   8        896.72        872.94        16.41 o                         
   3   9   8        472.76        470.87        14.36 o                         
   4   9   8       1406.62       1354.06        19.23 o                         
   5   9   8        284.91        288.05        10.54 o                         
   6   9   8         47.37         63.87         9.59 o                         
   7   9   8         11.82          1.67         5.76 o                         
   8   9   8        282.89        292.10        13.79 o                         
   9   9   8        145.51        178.84         8.47 o                         
   0  10   8        911.41        839.08        21.28 o                         
   1  10   8        166.58        149.18        12.77 o                         
   2  10   8        461.60        413.63        13.33 o                         
   3  10   8         28.47         18.02         7.61 o                         
   4  10   8         17.99         17.66         7.60 o                         
   5  10   8        453.28        432.35        12.44 o                         
   6  10   8        232.46        207.29        11.07 o                         
   7  10   8        217.64        201.34        12.68 o                         
   8  10   8         39.53         47.32         6.39 o                         
   9  10   8          0.45         -0.25         5.55 o                         
   1  11   8         37.66         43.60         6.38 o                         
   2  11   8         85.57         93.15         8.45 o                         
   3  11   8         65.73         53.44         7.51 o                         
   4  11   8       1851.21       1846.82        24.58 o                         
   5  11   8         27.76         21.07         6.37 o                         
   6  11   8          1.56          8.33         5.63 o                         
   7  11   8          0.02          6.79         6.24 o                         
   8  11   8        239.33        216.03        10.19 o                         
   9  11   8          3.36         14.84         7.24 o                         
   0  12   8        535.29        593.76        28.60 o                         
   1  12   8       1622.36       1633.04        22.53 o                         
   2  12   8        244.97        246.07        12.07 o                         
   3  12   8          3.12         11.91         6.62 o                         
   4  12   8        514.40        461.25        13.27 o                         
   5  12   8         23.03         31.75         6.20 o                         
   6  12   8        816.96        798.00        17.51 o                         
   7  12   8        263.35        299.12        12.06 o                         
   8  12   8        394.80        410.87        13.35 o                         
   1  13   8         71.87         95.17         7.56 o                         
   2  13   8       1280.42       1271.44        19.24 o                         
   3  13   8         18.69         13.18         5.79 o                         
   4  13   8         35.38         33.73         6.72 o                         
   5  13   8         16.58         20.26         5.71 o                         
   6  13   8         65.81         50.62         5.98 o                         
   7  13   8          3.08         -1.90         5.51 o                         
   8  13   8        378.43        370.92        14.26 o                         
   0  14   8         61.53         67.99        10.07 o                         
   1  14   8          0.08          2.79         5.87 o                         
   2  14   8        268.39        293.10        12.10 o                         
   3  14   8        406.73        357.77        11.94 o                         
   4  14   8          2.65         -5.90         5.90 o                         
   5  14   8        121.17         82.04         7.88 o                         
   6  14   8        501.48        453.82        11.64 o                         
   7  14   8         77.14         84.67        10.94 o                         
   1  15   8         15.08          4.59         5.82 o                         
   2  15   8        627.01        599.45        13.17 o                         
   3  15   8        240.78        232.99        11.06 o                         
   4  15   8         53.46         51.21         5.97 o                         
   5  15   8        314.18        286.05         9.02 o                         
   6  15   8         43.62         32.66         6.03 o                         
   7  15   8          0.91         -6.33         6.33 o                         
   0  16   8        442.73        493.50        18.84 o                         
   1  16   8        890.73        928.38        16.21 o                         
   2  16   8         42.32         27.77         7.50 o                         
   3  16   8        452.79        433.15        12.31 o                         
   4  16   8        375.71        369.86        10.63 o                         
   5  16   8        166.98        208.21         8.54 o                         
   6  16   8         82.35        101.89        10.36 o                         
   7  16   8        159.86        110.76        21.54 o                         
   1  17   8        146.22        158.30         9.24 o                         
   2  17   8         37.19         33.09         8.43 o                         
   3  17   8        640.26        611.04        12.39 o                         
   4  17   8         17.61         18.32         5.87 o                         
   5  17   8        151.00        146.98         8.69 o                         
   6  17   8        355.18        354.69        12.74 o                         
   0  18   8          8.90          3.20         8.62 o                         
   1  18   8        391.30        379.32         9.82 o                         
   2  18   8         91.41         88.64         7.00 o                         
   3  18   8         61.60         43.94         5.22 o                         
   4  18   8          0.13          0.95         4.43 o                         
   5  18   8          3.26          0.45         5.72 o                         
   1  19   8          5.77          5.06         4.33 o                         
   2  19   8         34.74         35.64         5.28 o                         
   3  19   8         60.84         56.62         6.18 o                         
   4  19   8          0.45         -5.03         5.03 o                         
   0  20   8          0.08          4.71         5.15 o                         
   1  20   8         39.53         30.44         5.19 o                         
   2  20   8         15.71         23.66         5.73 o                         
   3  20   8         20.07         12.07         6.88 o                         
   1  21   8          0.44         -1.67         4.60 o                         
   2  21   8          0.02         -4.35         4.35 o                         
   1   1   9        546.10        526.10        12.50 o                         
   2   1   9        215.66        244.26        10.47 o                         
   3   1   9        240.46        245.34         8.41 o                         
   4   1   9        118.22        130.94        12.16 o                         
   5   1   9        185.57        195.60         9.50 o                         
   6   1   9       1220.24       1210.07        18.24 o                         
   7   1   9        260.99        280.65        11.98 o                         
   8   1   9        109.54        108.93         8.19 o                         
   9   1   9          1.52          1.20         5.46 o                         
  10   1   9        165.22        174.02        20.77 o                         
   0   2   9       1031.04       1049.10        24.43 o                         
   1   2   9        394.17        410.23         9.19 o                         
   2   2   9       2025.12       2081.93        27.38 o                         
   3   2   9        231.49        231.51         8.11 o                         
   4   2   9       1315.20       1318.38        30.50 o                         
   5   2   9        579.78        602.94        14.02 o                         
   6   2   9         35.86         41.68         9.28 o                         
   7   2   9        611.81        627.80        13.70 o                         
   8   2   9         15.71         28.07         5.47 o                         
   9   2   9        242.30        245.36        10.16 o                         
  10   2   9        125.63        138.43        18.46 o                         
   1   3   9       2128.11       2199.87        28.57 o                         
   2   3   9         25.88         32.10         4.89 o                         
   3   3   9        179.07        234.00         9.50 o                         
   4   3   9         65.30         67.41        10.48 o                         
   5   3   9          7.67         -0.13         5.94 o                         
   6   3   9        282.97        267.67        13.49 o                         
   7   3   9        268.70        268.78        10.11 o                         
   8   3   9        212.53        206.43        10.23 o                         
   9   3   9         36.83         23.78         5.19 o                         
  10   3   9        361.38        345.94        14.59 o                         
   0   4   9         11.92         10.21         6.04 o                         
   1   4   9       1054.63       1174.23        17.88 o                         
   2   4   9        286.05        288.44        15.44 o                         
   3   4   9         35.55         37.35         6.68 o                         
   4   4   9       1332.17       1412.51        24.93 o                         
   5   4   9         49.67         66.20         8.46 o                         
   6   4   9        134.55        147.44        11.20 o                         
   7   4   9         19.23         19.04         8.55 o                         
   8   4   9         66.92         93.24         9.85 o                         
   9   4   9         27.33         19.16         6.10 o                         
  10   4   9        329.50        301.39        39.24 o                         
   1   5   9        460.18        439.29        11.77 o                         
   2   5   9       1161.35       1234.96        19.86 o                         
   3   5   9        316.40        361.92        16.28 o                         
   4   5   9       3064.72       3240.45        43.12 o                         
   5   5   9        416.81        420.89        13.76 o                         
   6   5   9         11.84          9.17         6.75 o                         
   7   5   9          1.51          2.33         6.11 o                         
   8   5   9         12.85         10.32         6.42 o                         
   9   5   9        182.84        192.69         9.31 o                         
  10   5   9         30.87         23.48         8.10 o                         
   0   6   9       4468.63       4474.87       144.64 o                         
   1   6   9        236.26        216.19        12.96 o                         
   2   6   9        689.66        699.05        15.91 o                         
   3   6   9       1150.18       1089.74        20.89 o                         
   4   6   9        863.98        834.62        17.33 o                         
   5   6   9          7.98         11.52         6.72 o                         
   6   6   9         79.87        100.47         8.99 o                         
   7   6   9         16.88         10.78         6.82 o                         
   8   6   9         12.82         24.28         7.24 o                         
   9   6   9         23.12         22.46         4.62 o                         
   1   7   9         83.90         62.25        10.08 o                         
   2   7   9         25.91         26.97        11.04 o                         
   3   7   9        454.02        430.03        12.28 o                         
   4   7   9        705.90        704.77        14.68 o                         
   5   7   9        528.30        531.50        13.92 o                         
   6   7   9        101.35         79.58         8.89 o                         
   7   7   9          5.32          0.36         8.77 o                         
   8   7   9        315.97        281.86         9.98 o                         
   9   7   9         55.73         60.61         5.51 o                         
   0   8   9       3184.32       3316.17        98.29 o                         
   1   8   9         60.34         70.26        11.41 o                         
   2   8   9       1228.89       1322.21        20.70 o                         
   3   8   9        334.83        347.35        12.05 o                         
   4   8   9        371.66        373.05        12.23 o                         
   5   8   9          2.03         -0.03         6.66 o                         
   6   8   9          5.41          5.61         6.12 o                         
   7   8   9         95.66         70.19         6.88 o                         
   8   8   9        171.35        151.64         8.67 o                         
   9   8   9          0.52          2.59         5.95 o                         
   1   9   9        285.24        322.34        13.79 o                         
   2   9   9       4981.93       4924.18        51.87 o                         
   3   9   9        411.37        473.21        13.77 o                         
   4   9   9        194.70        203.61        12.30 o                         
   5   9   9        323.47        295.32        10.56 o                         
   6   9   9         41.22         53.64         7.02 o                         
   7   9   9        185.11        192.94        10.82 o                         
   8   9   9         95.47         65.60         7.80 o                         
   9   9   9          0.38         -5.74         5.93 o                         
   0  10   9         30.03         38.14         8.49 o                         
   1  10   9       1177.06       1207.65        19.11 o                         
   2  10   9        161.54        158.52        11.03 o                         
   3  10   9         66.64         92.88         8.51 o                         
   4  10   9          9.08         12.84         6.65 o                         
   5  10   9        597.60        591.76        13.88 o                         
   6  10   9         94.74        127.81        10.18 o                         
   7  10   9         41.20         48.13         6.09 o                         
   8  10   9        168.33        183.32        10.67 o                         
   9  10   9         81.97        104.48        13.32 o                         
   1  11   9        123.65        121.02         9.53 o                         
   2  11   9        228.37        236.22        11.74 o                         
   3  11   9        175.58        190.90        15.39 o                         
   4  11   9       1040.85        947.65        17.48 o                         
   5  11   9         71.38        131.12        10.32 o                         
   6  11   9        286.30        245.41        12.30 o                         
   7  11   9        175.14        194.44        11.55 o                         
   8  11   9        144.47        144.39        10.71 o                         
   0  12   9       4152.82       4214.81        75.92 o                         
   1  12   9        153.88        164.81        14.88 o                         
   2  12   9        131.40        161.91        10.90 o                         
   3  12   9        262.52        345.16        13.58 o                         
   4  12   9        492.88        500.52        15.42 o                         
   5  12   9        135.68        114.92         7.96 o                         
   6  12   9        615.55        619.78        17.27 o                         
   7  12   9         29.71         29.12         6.40 o                         
   8  12   9        346.86        360.22        12.10 o                         
   1  13   9         68.73         89.90         9.79 o                         
   2  13   9         27.96         31.20         6.24 o                         
   3  13   9        424.41        440.70        12.76 o                         
   4  13   9        664.45        682.66        16.97 o                         
   5  13   9        223.94        213.86        13.44 o                         
   6  13   9         79.27         76.07         7.04 o                         
   7  13   9          7.91         -0.94         5.75 o                         
   8  13   9          7.60         14.31         6.44 o                         
   0  14   9        143.31        143.26        16.04 o                         
   1  14   9          0.63         -3.27         6.13 o                         
   2  14   9        162.33        177.76        10.05 o                         
   3  14   9        327.95        324.80        12.14 o                         
   4  14   9         35.41         20.55         5.89 o                         
   5  14   9         58.46         38.67         5.19 o                         
   6  14   9        101.88         89.46         7.54 o                         
   7  14   9         46.67         41.30         7.15 o                         
   1  15   9          3.21          4.24         6.36 o                         
   2  15   9         22.73         17.57         5.90 o                         
   3  15   9         38.83         20.64         6.23 o                         
   4  15   9         24.70         23.85         6.58 o                         
   5  15   9          0.00          1.66         6.10 o                         
   6  15   9          1.37          4.43         5.55 o                         
   7  15   9        123.60        120.65        12.49 o                         
   0  16   9        281.70        297.20        17.76 o                         
   1  16   9        142.77        154.50        12.72 o                         
   2  16   9         12.76         -2.40         5.59 o                         
   3  16   9         14.18         23.50         7.09 o                         
   4  16   9         43.87         34.36         4.94 o                         
   5  16   9        431.30        400.13        11.33 o                         
   6  16   9         77.62         55.66         9.51 o                         
   1  17   9         15.71         21.35         6.60 o                         
   2  17   9        166.17        163.03         8.77 o                         
   3  17   9         29.95         35.58         5.11 o                         
   4  17   9         68.62         53.30         5.88 o                         
   5  17   9         11.97         11.74         5.09 o                         
   6  17   9         24.90         30.90        12.03 o                         
   0  18   9        834.53        777.64        18.90 o                         
   1  18   9          0.46         -3.29         4.22 o                         
   2  18   9         76.47         63.56         6.03 o                         
   3  18   9         19.81          9.93         4.50 o                         
   4  18   9          0.73          1.12         4.42 o                         
   5  18   9        109.00         97.18        10.18 o                         
   1  19   9         12.27         12.54         4.15 o                         
   2  19   9         54.09         50.40         6.06 o                         
   3  19   9          0.14          7.88         5.21 o                         
   4  19   9          0.04          2.67         6.19 o                         
   0  20   9        192.02        155.47        14.21 o                         
   1  20   9        389.27        356.95         8.93 o                         
   2  20   9        250.13        238.35        10.91 o                         
   3  20   9          6.17          6.37         4.80 o                         
   1  21   9         86.62         86.61         8.33 o                         
   0   0  10      46918.88      46650.88       851.83 o                         
   1   0  10      13326.38      13943.08       202.02 o                         
   2   0  10       3339.51       3456.52        63.71 o                         
   3   0  10       3819.10       3863.11        61.54 o                         
   4   0  10        519.58        481.18        19.64 o                         
   5   0  10       1261.10       1243.18        29.99 o                         
   6   0  10          0.13         -2.72         7.36 o                         
   7   0  10       1087.73       1141.55        22.68 o                         
   8   0  10        562.21        575.26        18.25 o                         
   9   0  10         89.00         52.29        16.92 o                         
  10   0  10        182.77        163.06        16.92 o                         
   1   1  10         58.66         73.99         5.80 o                         
   2   1  10         19.30         25.78         5.14 o                         
   3   1  10         55.92         35.18         5.22 o                         
   4   1  10        256.10        251.57        14.67 o                         
   5   1  10        105.87        120.40         9.23 o                         
   6   1  10          6.80         11.92         5.60 o                         
   7   1  10          9.84         12.25         5.15 o                         
   8   1  10        109.85        128.76         9.04 o                         
   9   1  10          8.34          2.23         5.90 o                         
  10   1  10        245.02        231.37        13.57 o                         
   0   2  10        186.71        169.64        12.04 o                         
   1   2  10       3134.53       3047.65        33.78 o                         
   2   2  10       2178.47       2243.18        32.44 o                         
   3   2  10       3430.90       3506.72        44.61 o                         
   4   2  10        750.64        763.16        17.08 o                         
   5   2  10        309.85        295.31        11.77 o                         
   6   2  10        244.31        254.65        11.36 o                         
   7   2  10        426.58        468.59        11.63 o                         
   8   2  10        100.56         96.18         8.36 o                         
   9   2  10          0.05         -2.37         5.24 o                         
  10   2  10         22.32          4.38         7.01 o                         
   1   3  10       5009.96       4932.47        64.62 o                         
   2   3  10        583.67        560.95        14.44 o                         
   3   3  10        184.76        206.92        11.79 o                         
   4   3  10        270.47        296.51        12.03 o                         
   5   3  10        942.58        945.07        17.15 o                         
   6   3  10         10.26          9.02         5.73 o                         
   7   3  10         32.89         20.89         5.49 o                         
   8   3  10        267.84        254.27        11.31 o                         
   9   3  10         69.84         54.43         6.10 o                         
  10   3  10        172.60        138.64        11.82 o                         
   0   4  10        789.17        812.16        18.64 o                         
   1   4  10         82.29        112.08         7.98 o                         
   2   4  10       2475.65       2580.69        36.16 o                         
   3   4  10       4734.83       4636.25        67.94 o                         
   4   4  10        359.55        418.31        14.95 o                         
   5   4  10        118.34        114.26        10.94 o                         
   6   4  10        317.74        331.01        12.09 o                         
   7   4  10         42.45         30.10         6.12 o                         
   8   4  10         33.14         33.58         6.32 o                         
   9   4  10        850.39        826.53        15.03 o                         
  10   4  10          4.68          9.23        12.30 o                         
   1   5  10       5282.25       5505.27        86.15 o                         
   2   5  10        135.72        107.51        10.86 o                         
   3   5  10       2616.48       2830.23        45.16 o                         
   4   5  10        343.11        400.29        14.29 o                         
   5   5  10        365.85        379.56        13.55 o                         
   6   5  10          1.73         -6.30         6.30 o                         
   7   5  10         42.32         57.58         7.95 o                         
   8   5  10         80.90         75.06         7.12 o                         
   9   5  10        340.19        331.24        11.86 o                         
   0   6  10       4984.11       5039.72       131.36 o                         
   1   6  10         27.30         27.59         7.73 o                         
   2   6  10       1335.29       1396.90        25.49 o                         
   3   6  10        357.76        368.83        13.95 o                         
   4   6  10        103.52        121.89         9.50 o                         
   5   6  10         13.97         25.23         6.88 o                         
   6   6  10        118.87        128.10         9.81 o                         
   7   6  10        675.58        626.53        16.30 o                         
   8   6  10         31.75         29.23         5.70 o                         
   9   6  10        584.55        529.01        12.62 o                         
   1   7  10       1506.88       1427.66        35.61 o                         
   2   7  10          0.20          9.39         6.42 o                         
   3   7  10         32.93         29.07         6.13 o                         
   4   7  10       1036.69       1075.16        17.30 o                         
   5   7  10        363.11        353.99        14.41 o                         
   6   7  10         46.03         63.88         8.21 o                         
   7   7  10        433.89        446.71        15.04 o                         
   8   7  10        165.10        157.59         9.15 o                         
   9   7  10         12.53         36.48        14.53 o                         
   0   8  10        420.09        350.58        19.18 o                         
   1   8  10        344.93        375.51        13.88 o                         
   2   8  10        407.71        423.18        12.43 o                         
   3   8  10         72.39        119.21         8.29 o                         
   4   8  10        158.68        172.80        13.69 o                         
   5   8  10       1118.94       1200.79        20.91 o                         
   6   8  10       1236.36       1177.56        20.90 o                         
   7   8  10        124.21        116.04        11.63 o                         
   8   8  10         94.92         77.25         7.39 o                         
   9   8  10         20.77         13.74         5.96 o                         
   1   9  10        518.14        486.85        13.54 o                         
   2   9  10        373.77        362.33        16.87 o                         
   3   9  10          0.01         -0.71         6.36 o                         
   4   9  10         58.22         45.87         9.40 o                         
   5   9  10         88.98        120.62        11.57 o                         
   6   9  10         16.22         13.92         7.05 o                         
   7   9  10        910.14        856.83        19.41 o                         
   8   9  10          2.10         -5.04         5.39 o                         
   9   9  10         25.52         20.10         7.57 o                         
   0  10  10         55.95         47.90         9.74 o                         
   1  10  10          0.91         13.33         6.33 o                         
   2  10  10         70.43        109.65         9.35 o                         
   3  10  10         56.15         53.38         9.77 o                         
   4  10  10          5.04          6.28         6.74 o                         
   5  10  10        380.23        317.86        12.46 o                         
   6  10  10         26.54         26.98         7.13 o                         
   7  10  10        188.58        185.60        11.76 o                         
   8  10  10         27.46         21.44         5.90 o                         
   9  10  10         34.34         29.39         9.61 o                         
   1  11  10        285.25        305.35        11.70 o                         
   2  11  10          0.01          2.28         8.39 o                         
   3  11  10         19.91         10.42         6.76 o                         
   4  11  10        308.56        290.28        11.85 o                         
   5  11  10         26.22         23.64         6.07 o                         
   6  11  10          7.19         -4.96         6.24 o                         
   7  11  10        241.96        283.36        13.58 o                         
   8  11  10          8.69          7.72         6.17 o                         
   0  12  10        223.65        257.83        17.33 o                         
   1  12  10         41.37         48.44         7.64 o                         
   2  12  10          7.08         31.34         6.64 o                         
   3  12  10         26.33         44.62         9.85 o                         
   4  12  10         94.61        102.28         9.62 o                         
   5  12  10        596.79        518.75        14.75 o                         
   6  12  10        294.38        287.54        12.34 o                         
   7  12  10        764.97        710.74        20.48 o                         
   8  12  10        120.73        111.75        14.21 o                         
   1  13  10          3.50          0.85         6.01 o                         
   2  13  10        310.15        322.89        11.76 o                         
   3  13  10       1529.26       1413.00        21.74 o                         
   4  13  10        119.48        120.58         8.71 o                         
   5  13  10       1426.04       1431.20        25.94 o                         
   6  13  10         51.36         51.41         7.72 o                         
   7  13  10         89.59         76.43         8.97 o                         
   8  13  10          6.67          5.84         9.23 o                         
   0  14  10        356.97        390.26        18.75 o                         
   1  14  10        103.95        118.27         9.02 o                         
   2  14  10        261.18        277.59        11.50 o                         
   3  14  10          1.12          8.59         6.27 o                         
   4  14  10         35.54         32.05         5.62 o                         
   5  14  10         32.54         25.32         5.59 o                         
   6  14  10          0.24          9.75         5.63 o                         
   7  14  10         77.51         97.32        10.83 o                         
   1  15  10          2.02          5.02         5.76 o                         
   2  15  10       1077.09       1060.64        17.88 o                         
   3  15  10        127.67        163.72         9.83 o                         
   4  15  10        775.68        727.32        13.83 o                         
   5  15  10         17.47         19.34         5.59 o                         
   6  15  10         91.60         73.40        10.11 o                         
   7  15  10          6.74         18.80         6.77 o                         
   0  16  10          7.45         14.80         7.32 o                         
   1  16  10        281.32        282.49        10.89 o                         
   2  16  10          2.96          5.79         6.17 o                         
   3  16  10        507.38        506.29        11.68 o                         
   4  16  10         42.89         45.36         9.81 o                         
   5  16  10          4.55         -2.41         4.64 o                         
   6  16  10         15.84         17.81         6.26 o                         
   1  17  10        132.00        122.11         7.34 o                         
   2  17  10         70.41         69.39         6.14 o                         
   3  17  10        271.57        240.76         9.74 o                         
   4  17  10        203.39        209.01         9.30 o                         
   5  17  10        259.74        220.22        10.78 o                         
   0  18  10         48.72         47.30        12.32 o                         
   1  18  10         57.52         31.16         4.29 o                         
   2  18  10          4.94          5.15         4.42 o                         
   3  18  10          2.93         -3.52         4.73 o                         
   4  18  10          0.36         -3.69         4.64 o                         
   5  18  10         12.51          7.15         5.60 o                         
   1  19  10         57.16         48.80         5.97 o                         
   2  19  10         92.79         90.61         7.73 o                         
   3  19  10        248.45        250.99         9.57 o                         
   4  19  10        139.06        140.42         8.25 o                         
   0  20  10        156.28        134.36        11.69 o                         
   1  20  10        547.32        494.29        15.07 o                         
   2  20  10         40.19         38.13         5.39 o                         
   1   1  11          1.11         -0.11         4.35 o                         
   2   1  11          0.50          1.79         5.82 o                         
   3   1  11        653.79        623.56        15.76 o                         
   4   1  11         26.09         19.63         6.90 o                         
   5   1  11          3.52          3.13         5.91 o                         
   6   1  11        126.14        137.41        10.13 o                         
   7   1  11        228.59        245.21         9.56 o                         
   8   1  11          0.12          0.79         5.08 o                         
   9   1  11        181.29        183.34        11.58 o                         
  10   1  11          2.43          3.08         6.52 o                         
   0   2  11        726.09        768.46        24.47 o                         
   1   2  11       1870.02       2069.79        27.62 o                         
   2   2  11        409.56        422.43        14.74 o                         
   3   2  11          0.19         10.73         8.23 o                         
   4   2  11        108.96         82.28         8.71 o                         
   5   2  11         53.67         90.66         8.94 o                         
   6   2  11         30.45         23.08         6.41 o                         
   7   2  11         40.07         56.96         7.61 o                         
   8   2  11        216.89        206.00         9.75 o                         
   9   2  11          7.41          3.43         6.22 o                         
  10   2  11         31.49         37.85         8.50 o                         
   1   3  11        597.09        667.70        14.99 o                         
   2   3  11       1860.24       1958.51        31.74 o                         
   3   3  11         68.31         91.81        13.16 o                         
   4   3  11        998.76        977.52        17.95 o                         
   5   3  11         28.35         25.94         6.49 o                         
   6   3  11          0.00          6.81         6.71 o                         
   7   3  11         15.99          8.49         6.22 o                         
   8   3  11        109.77        109.10         8.62 o                         
   9   3  11       1226.23       1157.71        26.02 o                         
  10   3  11        161.41        161.52        18.46 o                         
   0   4  11       2198.46       2348.79        59.22 o                         
   1   4  11       5790.26       5916.59        72.64 o                         
   2   4  11        316.56        347.22        13.96 o                         
   3   4  11        643.65        701.31        15.33 o                         
   4   4  11         50.44         62.27         6.99 o                         
   5   4  11        330.30        352.49        13.60 o                         
   6   4  11        318.56        279.47        12.72 o                         
   7   4  11        207.87        239.42        14.32 o                         
   8   4  11        658.90        632.09        13.52 o                         
   9   4  11        125.81        110.69         9.12 o                         
   1   5  11        321.93        362.84        14.94 o                         
   2   5  11        667.79        653.42        22.37 o                         
   3   5  11        927.09        971.14        17.45 o                         
   4   5  11        177.61        212.25        12.14 o                         
   5   5  11          3.26         -2.37         6.50 o                         
   6   5  11          4.21         -4.13         7.02 o                         
   7   5  11          0.00         13.65         8.91 o                         
   8   5  11         32.70         38.14        10.96 o                         
   9   5  11        338.45        307.18        12.54 o                         
   0   6  11        671.44        682.94        33.62 o                         
   1   6  11         24.57         27.37        10.89 o                         
   2   6  11        290.55        269.40        10.96 o                         
   3   6  11        178.95        175.10        10.09 o                         
   4   6  11         43.83         48.76         8.63 o                         
   5   6  11        281.49        272.88        12.65 o                         
   6   6  11         14.86         14.40         6.96 o                         
   7   6  11       1022.45        970.62        23.57 o                         
   8   6  11         19.21         18.26         5.54 o                         
   9   6  11         48.19         32.32         8.45 o                         
   1   7  11        720.08        727.27        14.97 o                         
   2   7  11          9.94         14.36         5.62 o                         
   3   7  11          3.71          7.05         5.16 o                         
   4   7  11          0.96          2.31         6.07 o                         
   5   7  11         35.76         46.79         6.74 o                         
   6   7  11        241.28        226.72        13.22 o                         
   7   7  11        734.30        634.77        22.39 o                         
   8   7  11        219.96        213.75         9.70 o                         
   9   7  11          1.56         -5.17         6.45 o                         
   0   8  11         38.15         32.51        10.43 o                         
   1   8  11       1211.50       1286.68        21.75 o                         
   2   8  11        255.78        266.05        10.58 o                         
   3   8  11       2098.03       2266.45        27.37 o                         
   4   8  11         78.16         97.80         9.32 o                         
   5   8  11        127.66        142.03        10.84 o                         
   6   8  11         28.25         35.77        10.47 o                         
   7   8  11        237.56        212.87        11.56 o                         
   8   8  11         12.94         12.52         5.56 o                         
   9   8  11         59.51         62.12        13.92 o                         
   1   9  11        268.12        304.62        11.47 o                         
   2   9  11         75.76         77.09         8.54 o                         
   3   9  11        241.80        272.57        11.20 o                         
   4   9  11          2.03         10.21         6.21 o                         
   5   9  11        113.11         98.35        10.96 o                         
   6   9  11        158.57        164.69        13.22 o                         
   7   9  11        107.84        131.78        13.68 o                         
   8   9  11         44.89         45.54         7.91 o                         
   9   9  11          2.72         20.56         9.95 o                         
   0  10  11        365.56        359.55        16.76 o                         
   1  10  11         11.46          5.41         6.48 o                         
   2  10  11          3.34         -2.94         6.31 o                         
   3  10  11         95.73         83.08         7.06 o                         
   4  10  11          4.94         11.58         6.03 o                         
   5  10  11       1786.90       1755.25        25.93 o                         
   6  10  11        112.53        139.64        11.96 o                         
   7  10  11        360.25        313.15        13.81 o                         
   8  10  11          5.77          6.48         6.15 o                         
   1  11  11        137.57        145.93        14.12 o                         
   2  11  11        393.72        415.17        13.81 o                         
   3  11  11        184.91        176.72        10.80 o                         
   4  11  11       1677.33       1689.89        25.12 o                         
   5  11  11        465.06        369.10        12.96 o                         
   6  11  11        110.46         91.93         9.52 o                         
   7  11  11        179.39        200.65        13.01 o                         
   8  11  11          3.17          4.77         8.47 o                         
   0  12  11       1868.65       1921.37        41.78 o                         
   1  12  11         12.30         18.36         5.91 o                         
   2  12  11         48.42         41.26         6.21 o                         
   3  12  11          6.26          4.68         5.77 o                         
   4  12  11         22.48         37.41         6.63 o                         
   5  12  11         38.75         18.63         6.42 o                         
   6  12  11        393.21        396.99        14.90 o                         
   7  12  11         89.42         95.59        12.46 o                         
   8  12  11        115.14        114.39        13.64 o                         
   1  13  11        100.78        109.95        12.87 o                         
   2  13  11         38.16         22.21         6.01 o                         
   3  13  11         20.11         39.61         7.50 o                         
   4  13  11        418.27        444.33        16.49 o                         
   5  13  11        142.69        148.21         9.59 o                         
   6  13  11          0.07         -2.91         5.58 o                         
   7  13  11         39.66         28.96         6.97 o                         
   0  14  11         18.11         28.90         8.60 o                         
   1  14  11        679.65        723.61        15.81 o                         
   2  14  11        204.86        220.44        10.35 o                         
   3  14  11        470.47        474.65        13.21 o                         
   4  14  11        218.78        270.69        12.25 o                         
   5  14  11          9.37         12.01         5.36 o                         
   6  14  11          0.93         -3.66         6.76 o                         
   7  14  11         44.30         31.15         7.46 o                         
   1  15  11        153.46        148.85        10.18 o                         
   2  15  11       2881.82       3045.84        36.48 o                         
   3  15  11         82.83         71.79         7.76 o                         
   4  15  11        316.12        305.18        10.42 o                         
   5  15  11         94.32        102.08        10.20 o                         
   6  15  11         72.42         58.30         8.85 o                         
   0  16  11        649.28        700.91        19.92 o                         
   1  16  11         49.87         56.86         9.48 o                         
   2  16  11        141.42        149.76        10.74 o                         
   3  16  11        215.74        191.32         9.39 o                         
   4  16  11          9.07          6.08         4.83 o                         
   5  16  11        109.70        107.26         7.96 o                         
   6  16  11         18.82          6.27        13.08 o                         
   1  17  11         94.01         93.94         7.40 o                         
   2  17  11        362.22        337.09         9.66 o                         
   3  17  11         27.90         23.50         5.19 o                         
   4  17  11         48.35         41.58         5.18 o                         
   5  17  11         60.36         63.67         8.20 o                         
   0  18  11        281.92        297.37        12.50 o                         
   1  18  11        286.64        231.71         8.29 o                         
   2  18  11          2.79         -4.16         4.16 o                         
   3  18  11          0.11         -4.37         4.37 o                         
   4  18  11        284.72        273.65         9.40 o                         
   1  19  11         12.37         12.41         3.79 o                         
   2  19  11        131.46        139.33         8.43 o                         
   3  19  11          0.27          5.15         4.90 o                         
   0  20  11          0.26          0.48         5.27 o                         
   1  20  11        134.56        135.94         8.44 o                         
   2  20  11         20.71         25.42         5.99 o                         
   0   0  12       6997.83       7234.00       236.34 o                         
   1   0  12      38283.57      38772.64       709.25 o                         
   2   0  12         35.59         40.14        11.40 o                         
   3   0  12       1773.76       1912.76        46.10 o                         
   4   0  12        293.33        243.79        14.92 o                         
   5   0  12       1373.17       1364.95        32.12 o                         
   6   0  12        150.63        143.07        14.86 o                         
   7   0  12        134.74        140.26        14.84 o                         
   8   0  12        235.38        227.40        14.19 o                         
   9   0  12          9.27         17.60         9.61 o                         
   1   1  12        770.12        851.67        17.01 o                         
   2   1  12       2585.93       2506.40        41.75 o                         
   3   1  12          0.88          4.91         5.96 o                         
   4   1  12        121.50        117.19         8.55 o                         
   5   1  12        115.01        119.63         9.01 o                         
   6   1  12         21.72         25.82         6.22 o                         
   7   1  12         44.14         45.01         8.83 o                         
   8   1  12         68.55         53.55         6.18 o                         
   9   1  12          0.05          8.55         6.27 o                         
   0   2  12       4487.42       4543.13        91.46 o                         
   1   2  12          2.31          5.05         4.74 o                         
   2   2  12        423.04        414.45        22.48 o                         
   3   2  12        174.52        204.93        10.73 o                         
   4   2  12        500.26        469.88        13.33 o                         
   5   2  12        741.38        753.33        16.26 o                         
   6   2  12         31.23         25.72         6.05 o                         
   7   2  12        345.08        355.69        12.18 o                         
   8   2  12         19.22         19.51         5.73 o                         
   9   2  12         86.95         74.35        10.20 o                         
   1   3  12       2595.39       2647.28        40.26 o                         
   2   3  12       6183.69       6202.37        96.95 o                         
   3   3  12       3087.87       3199.64        48.04 o                         
   4   3  12        818.44        835.03        18.54 o                         
   5   3  12        405.93        452.05        15.04 o                         
   6   3  12          9.22          9.23         5.90 o                         
   7   3  12         80.50         86.03         8.35 o                         
   8   3  12        160.44        173.61        10.25 o                         
   9   3  12        244.37        244.51        11.76 o                         
   0   4  12          0.33          6.31         7.77 o                         
   1   4  12       7296.14       7941.58       102.17 o                         
   2   4  12         95.03         74.59        12.64 o                         
   3   4  12      10507.98      10915.07       119.12 o                         
   4   4  12         18.53         11.57         6.17 o                         
   5   4  12        140.09        174.59        12.13 o                         
   6   4  12          4.33         19.79         7.82 o                         
   7   4  12          2.70          5.38         6.05 o                         
   8   4  12        158.04        164.82        12.81 o                         
   9   4  12        398.74        343.62        14.38 o                         
   1   5  12          1.21          3.95         6.86 o                         
   2   5  12       2136.63       2142.51        33.59 o                         
   3   5  12        148.23        189.67        10.87 o                         
   4   5  12         91.25        105.26         9.05 o                         
   5   5  12          1.21          3.61         6.97 o                         
   6   5  12          8.38         14.18         6.76 o                         
   7   5  12         25.95         16.68         6.52 o                         
   8   5  12        137.72        123.31        10.06 o                         
   9   5  12        209.89        193.65        14.14 o                         
   0   6  12        801.85        847.39        21.87 o                         
   1   6  12        944.82        922.33        16.08 o                         
   2   6  12        357.98        350.46        10.84 o                         
   3   6  12       2179.64       2262.50        29.10 o                         
   4   6  12        239.97        258.02        11.85 o                         
   5   6  12        443.95        445.58        14.60 o                         
   6   6  12        685.71        680.99        16.28 o                         
   7   6  12        224.33        217.33        11.45 o                         
   8   6  12        157.86        142.65         9.48 o                         
   9   6  12        353.76        322.13        14.81 o                         
   1   7  12         90.92         96.38         7.56 o                         
   2   7  12        175.12        202.53        10.27 o                         
   3   7  12        827.05        874.53        16.76 o                         
   4   7  12        453.88        441.93        13.50 o                         
   5   7  12       1462.25       1562.71        24.20 o                         
   6   7  12        114.64         93.04         9.77 o                         
   7   7  12          2.68         14.32         5.93 o                         
   8   7  12        120.02        155.86        14.52 o                         
   9   7  12         13.50         19.26        13.07 o                         
   0   8  12        232.88        256.07        17.08 o                         
   1   8  12       1733.07       1745.82        26.83 o                         
   2   8  12         28.84         30.05         5.98 o                         
   3   8  12        451.52        465.79        13.30 o                         
   4   8  12         23.66         14.08         6.53 o                         
   5   8  12        746.14        765.40        19.87 o                         
   6   8  12          0.10         -4.01         7.12 o                         
   7   8  12         99.93         73.59         7.44 o                         
   8   8  12        147.04        155.99        15.47 o                         
   9   8  12         12.50         14.46        10.24 o                         
   1   9  12        674.34        655.77        14.60 o                         
   2   9  12        371.19        395.64        12.83 o                         
   3   9  12        263.42        250.40        11.57 o                         
   4   9  12        447.51        436.31        13.74 o                         
   5   9  12         44.97         95.95         8.74 o                         
   6   9  12         13.00         13.40         7.52 o                         
   7   9  12        261.48        266.81        19.77 o                         
   8   9  12        294.43        294.37        12.50 o                         
   0  10  12         15.02          4.41         8.13 o                         
   1  10  12        912.68        954.42        16.47 o                         
   2  10  12        380.22        383.04        12.46 o                         
   3  10  12        179.10        208.75        10.99 o                         
   4  10  12          8.65         -4.98         6.40 o                         
   5  10  12        162.19        141.95        10.40 o                         
   6  10  12        927.76        907.28        18.88 o                         
   7  10  12          1.13          5.07         8.20 o                         
   8  10  12         16.51          6.79        10.21 o                         
   1  11  12          4.50         -0.32         5.52 o                         
   2  11  12         40.07         59.06         7.06 o                         
   3  11  12         53.78         49.82         7.09 o                         
   4  11  12       1132.69       1173.69        21.70 o                         
   5  11  12         14.57         23.92         7.77 o                         
   6  11  12         61.10         66.98         7.49 o                         
   7  11  12        197.02        188.77        13.65 o                         
   8  11  12        122.12        130.53        13.56 o                         
   0  12  12        599.20        603.58        21.05 o                         
   1  12  12         70.90         65.63         7.12 o                         
   2  12  12        124.18        116.23         8.50 o                         
   3  12  12         42.28         63.01         6.81 o                         
   4  12  12        248.35        262.44        12.43 o                         
   5  12  12         98.75         73.13        13.05 o                         
   6  12  12         45.26         60.45         8.52 o                         
   7  12  12        177.68        157.30        11.43 o                         
   8  12  12          5.52          0.00         5.90 o                         
   1  13  12          9.54         11.12         5.75 o                         
   2  13  12        177.91        210.64        10.39 o                         
   3  13  12        326.42        295.35        11.44 o                         
   4  13  12        357.49        402.42        12.23 o                         
   5  13  12        511.66        437.27        11.53 o                         
   6  13  12          0.30         -3.05         5.98 o                         
   7  13  12        177.83        185.07        11.35 o                         
   0  14  12          4.73         13.57         8.80 o                         
   1  14  12        119.32        116.19         9.52 o                         
   2  14  12        826.96        873.52        16.49 o                         
   3  14  12        188.91        179.81        10.06 o                         
   4  14  12        110.78        103.34         8.42 o                         
   5  14  12         37.03         18.17         5.12 o                         
   6  14  12        577.72        575.30        17.13 o                         
   7  14  12          8.07         11.65         6.09 o                         
   1  15  12          1.73          9.24         5.22 o                         
   2  15  12         58.83         58.17         6.21 o                         
   3  15  12         42.31         36.65         6.25 o                         
   4  15  12        282.84        253.99        10.97 o                         
   5  15  12         29.47         14.84         5.06 o                         
   6  15  12          0.46          4.08         7.59 o                         
   0  16  12         31.70         23.55         9.43 o                         
   1  16  12        133.39        135.90        11.34 o                         
   2  16  12        235.77        266.83         8.88 o                         
   3  16  12         52.55         50.01         7.99 o                         
   4  16  12        121.43        117.68         8.05 o                         
   5  16  12         35.43         36.59         5.58 o                         
   6  16  12        286.35        266.25        13.27 o                         
   1  17  12        313.61        280.37         9.12 o                         
   2  17  12        125.64        139.27         8.55 o                         
   3  17  12        291.83        246.26         9.38 o                         
   4  17  12        504.03        516.79        12.05 o                         
   5  17  12         55.02         81.70         9.77 o                         
   0  18  12       2919.38       2871.61        47.07 o                         
   1  18  12         15.44         14.15         4.08 o                         
   2  18  12        150.76        137.34         9.13 o                         
   3  18  12         57.14         60.41         6.83 o                         
   4  18  12         11.04         12.90         5.13 o                         
   1  19  12        155.60        166.54         9.14 o                         
   2  19  12        482.92        486.10        10.82 o                         
   3  19  12        149.43        126.88         8.09 o                         
   0  20  12        511.68        488.92        13.89 o                         
   1  20  12        295.79        277.43        11.06 o                         
   1   1  13        125.28        134.39         9.59 o                         
   2   1  13        183.60        172.09        12.16 o                         
   3   1  13         93.85         88.04         7.21 o                         
   4   1  13        162.81        173.80         9.43 o                         
   5   1  13        171.91        188.98        10.98 o                         
   6   1  13        311.11        300.47        16.43 o                         
   7   1  13          0.15          7.84         5.75 o                         
   8   1  13        284.89        311.92        11.16 o                         
   9   1  13         80.23         39.24         8.87 o                         
   0   2  13        132.40        159.65        14.08 o                         
   1   2  13        940.16        955.89        19.98 o                         
   2   2  13          0.13         -5.15        10.25 o                         
   3   2  13        292.62        305.85        10.53 o                         
   4   2  13        382.46        397.60        15.80 o                         
   5   2  13        300.46        319.47        17.43 o                         
   6   2  13        683.60        677.27        22.62 o                         
   7   2  13        233.46        219.90        11.18 o                         
   8   2  13         21.24         24.63         5.79 o                         
   9   2  13         67.45         53.83        12.65 o                         
   1   3  13        402.16        466.20        15.20 o                         
   2   3  13        125.52        150.23        10.15 o                         
   3   3  13        567.65        588.10        13.22 o                         
   4   3  13        120.17        117.40         9.06 o                         
   5   3  13         57.07         65.13         7.18 o                         
   6   3  13          2.80          1.08         5.84 o                         
   7   3  13         78.70         67.05         7.19 o                         
   8   3  13        153.85        130.54         9.71 o                         
   9   3  13         67.38         62.11         8.11 o                         
   0   4  13         50.57         68.85         8.83 o                         
   1   4  13        100.59         66.45         7.07 o                         
   2   4  13        469.82        498.23        17.05 o                         
   3   4  13          1.75          6.33         5.27 o                         
   4   4  13        184.86        207.14        11.51 o                         
   5   4  13       2756.97       2990.79        47.11 o                         
   6   4  13          0.26          9.04         6.20 o                         
   7   4  13        612.05        690.33        19.83 o                         
   8   4  13         27.21         34.16         6.47 o                         
   9   4  13         85.84        102.90        13.32 o                         
   1   5  13        484.53        448.26        11.49 o                         
   2   5  13         16.83         12.56         5.65 o                         
   3   5  13         78.96        113.89         8.19 o                         
   4   5  13         86.27         84.96        10.57 o                         
   5   5  13         19.38         17.21         6.95 o                         
   6   5  13        168.00        179.17        11.19 o                         
   7   5  13        322.86        329.18        12.02 o                         
   8   5  13         12.66         11.17         6.19 o                         
   9   5  13         58.01         92.51        15.22 o                         
   0   6  13        626.09        702.24        23.97 o                         
   1   6  13       3160.52       3289.48        42.71 o                         
   2   6  13        204.44        200.25         9.66 o                         
   3   6  13         67.71         79.26         7.87 o                         
   4   6  13         97.04        101.62        10.30 o                         
   5   6  13        899.07        935.26        19.84 o                         
   6   6  13        799.80        741.41        18.63 o                         
   7   6  13         99.52        100.38        11.99 o                         
   8   6  13         13.12         14.79         6.78 o                         
   9   6  13         57.23         69.21        19.99 o                         
   1   7  13        268.44        225.74        10.92 o                         
   2   7  13         20.89         31.46         5.78 o                         
   3   7  13       2027.02       2061.02        28.59 o                         
   4   7  13       1923.22       1923.22        31.02 o                         
   5   7  13        187.95        244.82        16.44 o                         
   6   7  13        727.34        706.95        17.15 o                         
   7   7  13       1012.93        933.42        20.01 o                         
   8   7  13         18.35         33.55         9.15 o                         
   9   7  13         30.98         13.84        12.30 o                         
   0   8  13       3389.82       3471.17        63.89 o                         
   1   8  13          1.00          2.18         5.91 o                         
   2   8  13       1094.92       1123.39        18.05 o                         
   3   8  13       2499.69       2549.46        52.35 o                         
   4   8  13        275.00        251.82        12.47 o                         
   5   8  13         32.65         49.49         7.40 o                         
   6   8  13         21.11         26.47         7.90 o                         
   7   8  13          1.35          8.62         5.97 o                         
   8   8  13          7.88          5.71        11.19 o                         
   1   9  13        251.81        258.52        11.45 o                         
   2   9  13       1347.42       1308.32        26.05 o                         
   3   9  13         36.19         35.14         6.61 o                         
   4   9  13        541.35        516.11        14.83 o                         
   5   9  13        615.56        608.75        17.27 o                         
   6   9  13         59.75         66.19         9.62 o                         
   7   9  13        236.00        175.65        13.89 o                         
   8   9  13        162.62        174.81        16.72 o                         
   0  10  13        104.71         94.72        10.81 o                         
   1  10  13       2589.97       2544.02        33.58 o                         
   2  10  13        267.09        275.24        13.34 o                         
   3  10  13        198.65        200.91        11.49 o                         
   4  10  13        961.05        875.20        17.96 o                         
   5  10  13       2002.85       1992.82        29.24 o                         
   6  10  13         30.89         46.05         7.18 o                         
   7  10  13        973.79        921.64        23.15 o                         
   8  10  13        196.15        178.02        23.07 o                         
   1  11  13       1202.84       1226.19        19.18 o                         
   2  11  13        490.06        494.20        13.12 o                         
   3  11  13        294.95        342.08        13.60 o                         
   4  11  13         36.61         27.64         6.97 o                         
   5  11  13        187.75        127.05        11.28 o                         
   6  11  13        114.82        111.16        10.34 o                         
   7  11  13          4.18          1.21         7.77 o                         
   8  11  13         97.01        123.88        13.94 o                         
   0  12  13       8035.29       7944.84       120.51 o                         
   1  12  13       1073.02       1113.91        17.76 o                         
   2  12  13       3462.59       3483.41        41.31 o                         
   3  12  13        306.62        312.96        13.06 o                         
   4  12  13          5.84         18.52         6.42 o                         
   5  12  13         18.03          3.50         5.89 o                         
   6  12  13          7.26          9.86         8.24 o                         
   7  12  13          0.26          1.05         5.62 o                         
   1  13  13        607.78        634.36        14.48 o                         
   2  13  13        797.34        792.55        15.10 o                         
   3  13  13        429.04        467.87        12.77 o                         
   4  13  13        169.73        169.53        11.97 o                         
   5  13  13          4.02          3.27         4.98 o                         
   6  13  13        127.19        100.75        13.08 o                         
   7  13  13         39.52         25.64         6.99 o                         
   0  14  13        585.45        589.65        19.37 o                         
   1  14  13        307.21        322.04        11.28 o                         
   2  14  13        148.41        146.95        10.25 o                         
   3  14  13          2.43          2.23         5.22 o                         
   4  14  13         76.64         89.10         7.74 o                         
   5  14  13        323.02        289.22        10.11 o                         
   6  14  13         43.28         25.71         7.17 o                         
   1  15  13        465.27        503.98        12.93 o                         
   2  15  13        238.20        240.93        12.57 o                         
   3  15  13        145.77        108.90         8.30 o                         
   4  15  13         90.80         89.65         7.31 o                         
   5  15  13          0.54          0.01         5.31 o                         
   6  15  13        125.27        136.62        16.02 o                         
   0  16  13       1485.60       1448.60        28.48 o                         
   1  16  13         38.31         45.33         6.97 o                         
   2  16  13        588.58        598.69        11.80 o                         
   3  16  13         95.68        104.37         8.20 o                         
   4  16  13        202.56        217.51        10.07 o                         
   5  16  13         31.10         32.61         7.73 o                         
   1  17  13         40.64         28.25         4.57 o                         
   2  17  13         11.84          7.71         4.40 o                         
   3  17  13        399.32        415.91        11.89 o                         
   4  17  13          3.92          0.74         5.62 o                         
   5  17  13        429.98        398.01        21.19 o                         
   0  18  13         84.04         76.84        12.21 o                         
   1  18  13         25.46         24.36         4.43 o                         
   2  18  13         12.43          7.73         4.27 o                         
   3  18  13          1.60          3.10         4.24 o                         
   4  18  13         55.19         30.15         5.70 o                         
   1  19  13         15.41         19.87         4.36 o                         
   2  19  13          9.19          9.89         4.11 o                         
   0   0  14       1187.45       1193.63        38.38 o                         
   1   0  14       2179.45       2324.09        44.30 o                         
   2   0  14         63.37         86.96        10.54 o                         
   3   0  14        269.58        260.27        16.39 o                         
   4   0  14        938.45        888.62        22.77 o                         
   5   0  14        224.67        251.76        15.87 o                         
   6   0  14         31.14         48.82         8.83 o                         
   7   0  14       1216.15       1264.17        29.58 o                         
   8   0  14         18.43         17.75         7.51 o                         
   1   1  14         15.17          0.14         4.76 o                         
   2   1  14          5.71         13.56         5.68 o                         
   3   1  14        347.44        314.12        12.14 o                         
   4   1  14        273.93        281.41        10.98 o                         
   5   1  14         12.74         13.66         5.73 o                         
   6   1  14         74.50        102.89         9.08 o                         
   7   1  14       1621.30       1599.69        24.63 o                         
   8   1  14        269.67        270.29        10.96 o                         
   9   1  14        208.75        208.69        11.73 o                         
   0   2  14       1008.97       1059.94        28.10 o                         
   1   2  14         81.76         75.55         7.49 o                         
   2   2  14        208.04        165.29        11.87 o                         
   3   2  14        479.71        461.39        11.46 o                         
   4   2  14        550.30        542.21        13.70 o                         
   5   2  14        282.52        292.06        11.74 o                         
   6   2  14         30.53         40.82         6.83 o                         
   7   2  14        137.64        173.17        11.09 o                         
   8   2  14         29.85         30.11         6.59 o                         
   9   2  14        714.56        669.26        20.10 o                         
   1   3  14         62.76         63.27         9.45 o                         
   2   3  14         57.29         36.75         6.25 o                         
   3   3  14         13.07          9.33         7.85 o                         
   4   3  14        206.64        232.84        11.78 o                         
   5   3  14       1284.70       1281.29        20.26 o                         
   6   3  14         85.54         75.60         8.79 o                         
   7   3  14        976.34        930.83        18.64 o                         
   8   3  14         35.66         25.02         5.48 o                         
   9   3  14         92.92        125.74        18.04 o                         
   0   4  14         16.10         14.68         7.55 o                         
   1   4  14       2837.89       2948.83        35.49 o                         
   2   4  14        111.73        110.37         8.15 o                         
   3   4  14        130.25        150.49         8.94 o                         
   4   4  14        735.57        715.19        16.12 o                         
   5   4  14         29.36         19.29         6.39 o                         
   6   4  14        247.55        232.18        11.64 o                         
   7   4  14          0.63          4.99         5.69 o                         
   8   4  14        257.25        243.56        12.08 o                         
   9   4  14        142.49        103.06        20.00 o                         
   1   5  14        342.24        306.53        13.43 o                         
   2   5  14       5483.01       5494.41        59.88 o                         
   3   5  14        265.24        325.12        12.29 o                         
   4   5  14        409.83        437.92        18.63 o                         
   5   5  14        269.02        249.51        11.75 o                         
   6   5  14        156.97        182.07        12.41 o                         
   7   5  14         51.41         69.71        13.75 o                         
   8   5  14        183.81        174.17        12.45 o                         
   9   5  14        213.46        172.30        21.54 o                         
   0   6  14         24.95         14.17         8.44 o                         
   1   6  14         80.24         66.45         7.54 o                         
   2   6  14          3.85          0.49         5.48 o                         
   3   6  14        173.92        184.42        13.59 o                         
   4   6  14        185.09        234.85        14.83 o                         
   5   6  14        323.07        338.09        13.81 o                         
   6   6  14         87.86        105.31        10.40 o                         
   7   6  14       1375.03       1308.62        24.68 o                         
   8   6  14          1.62          7.96         8.66 o                         
   9   6  14        665.80        691.34        33.87 o                         
   1   7  14        324.36        321.61        11.20 o                         
   2   7  14        635.83        633.43        13.93 o                         
   3   7  14        193.97        177.03        11.21 o                         
   4   7  14         93.31         97.79        10.91 o                         
   5   7  14        583.17        600.05        17.28 o                         
   6   7  14        225.56        250.35        17.94 o                         
   7   7  14         13.17          7.62         6.88 o                         
   8   7  14          7.30          6.53         7.82 o                         
   0   8  14        376.04        438.62        19.21 o                         
   1   8  14        249.26        269.39        10.98 o                         
   2   8  14         99.43        118.91        10.14 o                         
   3   8  14          1.13         13.34         6.41 o                         
   4   8  14        834.40        819.01        21.68 o                         
   5   8  14        117.75        113.13        10.80 o                         
   6   8  14         13.53         22.38         7.66 o                         
   7   8  14        486.82        512.22        16.46 o                         
   8   8  14         39.42         82.27        34.98 o                         
   1   9  14        345.65        336.36        13.96 o                         
   2   9  14        377.39        365.36        12.96 o                         
   3   9  14         98.84        130.89        10.06 o                         
   4   9  14        472.25        513.36        15.56 o                         
   5   9  14        306.11        315.67        20.00 o                         
   6   9  14         44.35         28.46         8.32 o                         
   7   9  14         90.74        100.26        10.83 o                         
   8   9  14        223.81        222.12        31.77 o                         
   0  10  14        223.78        226.00        14.83 o                         
   1  10  14       1144.85       1207.52        20.12 o                         
   2  10  14        165.28        150.06        10.95 o                         
   3  10  14        123.29        119.13        11.30 o                         
   4  10  14        147.74        162.60        11.63 o                         
   5  10  14       1082.02       1004.15        35.68 o                         
   6  10  14        182.78        168.35        14.68 o                         
   7  10  14        238.21        192.26        14.59 o                         
   8  10  14          0.24        119.95        33.83 o                         
   1  11  14        536.82        536.79        13.12 o                         
   2  11  14         65.70         85.70        10.68 o                         
   3  11  14         42.50         45.51         6.87 o                         
   4  11  14         24.50         10.77         7.04 o                         
   5  11  14        422.83        442.76        23.42 o                         
   6  11  14         55.95         38.45         8.46 o                         
   7  11  14        102.37         99.17        15.05 o                         
   0  12  14        557.25        606.29        21.32 o                         
   1  12  14          2.57          3.25         5.99 o                         
   2  12  14        409.00        451.78        13.05 o                         
   3  12  14         72.41         59.22         8.57 o                         
   4  12  14         28.40         27.22         6.20 o                         
   5  12  14         60.99         75.40         7.39 o                         
   6  12  14        117.96        126.26        10.80 o                         
   7  12  14         16.29         33.42        16.92 o                         
   1  13  14        276.06        293.04        11.81 o                         
   2  13  14        496.42        515.89        14.56 o                         
   3  13  14        524.93        555.46        14.53 o                         
   4  13  14        257.08        274.59        10.54 o                         
   5  13  14         42.87         44.13         5.99 o                         
   6  13  14         47.21         33.68         8.88 o                         
   7  13  14        219.22        235.68        15.52 o                         
   0  14  14       1703.64       1848.50        36.17 o                         
   1  14  14        935.21        974.46        17.28 o                         
   2  14  14          4.45         15.64         5.13 o                         
   3  14  14       3438.72       3311.30        42.90 o                         
   4  14  14          2.29         -2.73         5.38 o                         
   5  14  14          0.01         -4.39         5.91 o                         
   6  14  14        201.77        222.13        13.08 o                         
   1  15  14        271.03        292.72        18.92 o                         
   2  15  14         17.53          7.20         5.20 o                         
   3  15  14         11.23          7.57         5.19 o                         
   4  15  14         87.08         88.88         8.73 o                         
   5  15  14         60.31         66.46         8.25 o                         
   6  15  14          0.01         -1.96         6.09 o                         
   0  16  14        489.84        491.98        15.51 o                         
   1  16  14       1550.99       1515.67        22.27 o                         
   2  16  14        164.43        189.44         8.89 o                         
   3  16  14         18.35         13.33         4.85 o                         
   4  16  14        253.20        238.22        12.55 o                         
   5  16  14          2.97          4.87         5.73 o                         
   1  17  14         19.07         19.78         4.41 o                         
   2  17  14          3.57         -3.20         4.52 o                         
   3  17  14         99.12        103.25         8.12 o                         
   4  17  14        473.79        486.79        13.45 o                         
   0  18  14         70.23         60.38        13.32 o                         
   1  18  14        980.74        905.27        15.86 o                         
   2  18  14        160.21        166.98         8.43 o                         
   3  18  14         24.83         24.39         7.79 o                         
   1  19  14         18.51         16.65         4.68 o                         
   2  19  14          6.21          9.01         4.38 o                         
   1   1  15          7.64         12.90         5.39 o                         
   2   1  15         63.32         98.51         9.44 o                         
   3   1  15         12.23         11.97         7.15 o                         
   4   1  15       1333.07       1331.87        20.14 o                         
   5   1  15         90.78        115.38        12.14 o                         
   6   1  15        438.93        424.21        12.91 o                         
   7   1  15        367.13        361.15        12.15 o                         
   8   1  15        898.43        883.58        16.75 o                         
   9   1  15        491.89        432.48        29.24 o                         
   0   2  15        433.88        382.80        15.09 o                         
   1   2  15        161.32        158.87         9.45 o                         
   2   2  15         97.23         90.68         9.81 o                         
   3   2  15        895.63        903.37        15.27 o                         
   4   2  15       2724.47       2774.01        37.83 o                         
   5   2  15        114.51        136.94         9.11 o                         
   6   2  15       5871.27       5982.19        73.96 o                         
   7   2  15         12.06         17.33         6.38 o                         
   8   2  15        615.49        599.71        13.46 o                         
   9   2  15         93.81         61.52        15.38 o                         
   1   3  15         41.28         48.43         5.84 o                         
   2   3  15       2320.34       2380.07        33.09 o                         
   3   3  15          0.03         -5.68         5.68 o                         
   4   3  15        698.69        669.80        14.85 o                         
   5   3  15         39.71         38.45         6.10 o                         
   6   3  15         53.24         56.99         8.97 o                         
   7   3  15        233.63        238.46        10.80 o                         
   8   3  15         40.02         39.79         7.86 o                         
   9   3  15          1.24         -7.69        13.84 o                         
   0   4  15        104.00        117.49        10.60 o                         
   1   4  15         95.97         92.46         8.10 o                         
   2   4  15          3.50          4.66         6.56 o                         
   3   4  15        434.43        414.13        11.49 o                         
   4   4  15        443.39        496.09        12.78 o                         
   5   4  15          0.28          7.44         7.10 o                         
   6   4  15        218.93        220.04        11.48 o                         
   7   4  15          0.02          7.15         6.57 o                         
   8   4  15         36.24         34.26         7.00 o                         
   9   4  15          7.25          9.23        13.84 o                         
   1   5  15        418.39        426.40        12.04 o                         
   2   5  15        701.22        665.00        12.80 o                         
   3   5  15        670.61        653.71        15.67 o                         
   4   5  15         49.80         68.48         7.40 o                         
   5   5  15        491.45        498.01        14.01 o                         
   6   5  15         38.98         41.06         7.96 o                         
   7   5  15        488.70        500.27        14.94 o                         
   8   5  15        365.90        374.93        16.65 o                         
   9   5  15        279.04        366.20        27.70 o                         
   0   6  15          0.54         19.98         8.46 o                         
   1   6  15        936.12       1008.62        16.28 o                         
   2   6  15       4300.37       4238.09        47.99 o                         
   3   6  15         45.05         50.44         7.31 o                         
   4   6  15       4040.30       3994.60        60.65 o                         
   5   6  15          0.66         -6.02         6.20 o                         
   6   6  15         74.04         65.68        13.23 o                         
   7   6  15        147.95        174.63        11.97 o                         
   8   6  15        475.09        468.21        23.31 o                         
   1   7  15        940.12        926.68        16.71 o                         
   2   7  15       2278.78       2294.34        29.41 o                         
   3   7  15        242.29        248.74        11.62 o                         
   4   7  15          2.99          9.35         7.23 o                         
   5   7  15        369.30        353.71        14.80 o                         
   6   7  15         10.54         -8.07         8.07 o                         
   7   7  15          9.53          1.56         6.30 o                         
   8   7  15         31.97         17.97        10.99 o                         
   0   8  15       1439.72       1420.22        48.67 o                         
   1   8  15       1594.02       1512.90        32.38 o                         
   2   8  15       1074.81       1063.46        17.74 o                         
   3   8  15        157.58        138.04        10.80 o                         
   4   8  15         11.36         -3.42         6.20 o                         
   5   8  15        163.20        205.13        12.79 o                         
   6   8  15        192.98        180.99        13.41 o                         
   7   8  15         37.11         42.99         7.68 o                         
   8   8  15        143.13        134.77        21.17 o                         
   1   9  15        111.25        121.88         9.98 o                         
   2   9  15        928.95        906.04        17.41 o                         
   3   9  15        722.28        710.19        17.81 o                         
   4   9  15        119.94         87.41        10.30 o                         
   5   9  15        392.34        391.47        17.61 o                         
   6   9  15         10.21         -0.58         6.56 o                         
   7   9  15         93.16         91.32        10.16 o                         
   8   9  15         29.32         47.67        15.38 o                         
   0  10  15      17223.61      18029.41       260.97 o                         
   1  10  15        104.00        114.10         9.01 o                         
   2  10  15       3366.05       3555.40        44.95 o                         
   3  10  15        498.89        457.92        14.32 o                         
   4  10  15         93.28        105.45        11.17 o                         
   5  10  15          1.81          0.21         7.50 o                         
   6  10  15        150.33        138.67        11.71 o                         
   7  10  15        590.11        593.83        25.14 o                         
   1  11  15        177.89        195.91        13.52 o                         
   2  11  15        240.41        250.86        11.12 o                         
   3  11  15         95.14         83.57         8.84 o                         
   4  11  15          2.05          9.98         6.76 o                         
   5  11  15        120.30        124.26        11.92 o                         
   6  11  15          1.16          5.16         5.58 o                         
   7  11  15        262.84        252.75        12.08 o                         
   0  12  15       1561.78       1652.77        34.34 o                         
   1  12  15       1208.51       1285.64        20.92 o                         
   2  12  15        455.46        494.19        13.24 o                         
   3  12  15        452.28        498.00        13.76 o                         
   4  12  15          1.45         12.73         6.68 o                         
   5  12  15          9.96          6.05         5.66 o                         
   6  12  15         63.08         47.00         6.64 o                         
   7  12  15         87.70         93.82         9.95 o                         
   1  13  15         29.52         27.81         5.89 o                         
   2  13  15        452.46        491.27        12.67 o                         
   3  13  15         39.30         38.61         7.07 o                         
   4  13  15         45.12         43.12         5.69 o                         
   5  13  15         23.19         28.74         5.08 o                         
   6  13  15         29.17         17.32        16.05 o                         
   0  14  15        379.19        429.52        17.62 o                         
   1  14  15         60.39         82.80         7.86 o                         
   2  14  15        924.41        981.67        22.33 o                         
   3  14  15         13.16          3.47         4.92 o                         
   4  14  15        187.18        166.24         9.37 o                         
   5  14  15         50.36         58.14        12.90 o                         
   6  14  15         34.40         40.89         8.55 o                         
   1  15  15         78.86         66.30         6.29 o                         
   2  15  15        691.39        689.78        13.86 o                         
   3  15  15        929.10        980.16        17.89 o                         
   4  15  15        375.56        383.04        11.57 o                         
   5  15  15        237.33        251.78        17.79 o                         
   0  16  15          4.16          2.47         6.28 o                         
   1  16  15        335.66        367.15        10.40 o                         
   2  16  15        200.58        208.54         9.42 o                         
   3  16  15        154.75        157.93         9.08 o                         
   4  16  15        214.28        219.73         9.67 o                         
   5  16  15        155.23        145.40        17.69 o                         
   1  17  15         75.38         66.14         6.00 o                         
   2  17  15        274.38        258.08         9.26 o                         
   3  17  15          3.39          8.81         4.45 o                         
   4  17  15        374.38        371.50        10.88 o                         
   0  18  15        864.39        837.70        19.02 o                         
   1  18  15        149.10        186.79         8.87 o                         
   2  18  15        182.78        182.57         7.93 o                         
   3  18  15          0.35          4.61         8.70 o                         
   0   0  16       1406.22       1264.26        77.80 o                         
   1   0  16        253.55        263.64        16.56 o                         
   2   0  16        164.29        134.03        19.38 o                         
   3   0  16        314.91        322.24        15.49 o                         
   4   0  16       4448.70       4414.60        76.99 o                         
   5   0  16       1116.20       1064.74        35.34 o                         
   6   0  16       6348.58       6453.72       136.85 o                         
   7   0  16          8.81          7.93         6.91 o                         
   8   0  16        156.03        152.28        14.50 o                         
   1   1  16        748.31        743.38        15.97 o                         
   2   1  16        579.25        547.19        14.38 o                         
   3   1  16        429.05        420.91        11.73 o                         
   4   1  16       6616.11       6720.44        88.39 o                         
   5   1  16         18.51         16.85         5.77 o                         
   6   1  16       3469.19       3523.45        46.05 o                         
   7   1  16         75.73         75.10         7.53 o                         
   8   1  16         21.48         15.14         5.77 o                         
   0   2  16        278.22        276.78        13.98 o                         
   1   2  16       1311.41       1315.93        20.83 o                         
   2   2  16         93.55        111.20         9.26 o                         
   3   2  16        791.52        792.75        18.60 o                         
   4   2  16        336.42        308.22        12.61 o                         
   5   2  16        579.20        537.99        15.56 o                         
   6   2  16         14.01         24.26         7.13 o                         
   7   2  16         10.85          7.68         5.17 o                         
   8   2  16        859.31        836.50        17.92 o                         
   1   3  16         97.58        114.66         8.64 o                         
   2   3  16         92.56         90.95         9.64 o                         
   3   3  16         44.86         48.88         6.35 o                         
   4   3  16         96.05         96.62         9.74 o                         
   5   3  16        136.10        153.27        10.23 o                         
   6   3  16       2761.28       2835.04        58.53 o                         
   7   3  16         47.10         55.31         6.98 o                         
   8   3  16       1968.53       1917.35        40.94 o                         
   0   4  16        218.61        200.32        12.62 o                         
   1   4  16          9.63          8.27         5.29 o                         
   2   4  16       3514.58       3484.36        42.99 o                         
   3   4  16        398.25        406.17        11.53 o                         
   4   4  16       3058.09       3201.05        42.62 o                         
   5   4  16        169.54        157.92        11.82 o                         
   6   4  16         70.02         59.10         7.05 o                         
   7   4  16        185.11        170.00        11.53 o                         
   8   4  16        273.70        260.85        16.48 o                         
   1   5  16       1018.51       1041.92        16.73 o                         
   2   5  16       4873.74       4689.61        52.08 o                         
   3   5  16        413.27        417.31        12.83 o                         
   4   5  16       5945.58       6058.97        70.23 o                         
   5   5  16        277.75        296.30        13.41 o                         
   6   5  16        311.91        315.99        13.68 o                         
   7   5  16         36.16         50.93         9.32 o                         
   8   5  16         23.30         14.01         6.88 o                         
   0   6  16        171.35        191.00        15.18 o                         
   1   6  16          0.36          1.26         5.42 o                         
   2   6  16        591.80        613.04        14.38 o                         
   3   6  16        391.74        396.71        12.13 o                         
   4   6  16        518.45        531.43        15.28 o                         
   5   6  16        283.90        267.15        16.33 o                         
   6   6  16        180.62        207.28        12.94 o                         
   7   6  16         50.71         33.22         7.48 o                         
   8   6  16        481.22        496.09        21.17 o                         
   1   7  16         32.46         29.52         6.45 o                         
   2   7  16       1330.99       1281.81        18.90 o                         
   3   7  16        136.93        127.49         8.97 o                         
   4   7  16        167.17        173.06        11.13 o                         
   5   7  16        331.80        318.61        13.17 o                         
   6   7  16        235.02        198.38        11.89 o                         
   7   7  16          3.63          4.71         6.46 o                         
   8   7  16        420.99        381.64        30.78 o                         
   0   8  16       3152.81       3135.52        68.62 o                         
   1   8  16       1805.44       1812.11        26.19 o                         
   2   8  16        400.49        419.88        11.80 o                         
   3   8  16         38.53         40.37         6.84 o                         
   4   8  16        191.36        192.96        15.19 o                         
   5   8  16         22.64         22.08         6.44 o                         
   6   8  16        198.18        201.67        21.40 o                         
   7   8  16          0.24          7.57         6.53 o                         
   8   8  16         36.08         29.22         9.23 o                         
   1   9  16         39.16         35.02         6.04 o                         
   2   9  16       1258.16       1276.81        20.02 o                         
   3   9  16        486.59        528.29        15.56 o                         
   4   9  16         62.80         88.10         9.12 o                         
   5   9  16        202.57        174.57        19.77 o                         
   6   9  16         13.78         20.50         7.15 o                         
   7   9  16         68.80         86.68        10.72 o                         
   0  10  16         41.53         51.83        10.87 o                         
   1  10  16       1284.03       1356.23        23.24 o                         
   2  10  16        378.84        399.48        12.08 o                         
   3  10  16        123.24        121.25         9.06 o                         
   4  10  16         50.39         47.94         7.37 o                         
   5  10  16          0.06         -5.64         5.64 o                         
   6  10  16        183.67        183.07        12.62 o                         
   7  10  16          6.21          5.81         8.21 o                         
   1  11  16        408.13        426.82        12.37 o                         
   2  11  16        255.47        238.25        10.70 o                         
   3  11  16        427.80        451.43        13.32 o                         
   4  11  16         11.82         32.73        12.65 o                         
   5  11  16         67.53         56.42         8.40 o                         
   6  11  16        139.99        140.39        14.81 o                         
   7  11  16         59.83         55.77        11.07 o                         
   0  12  16        901.05        946.54        23.65 o                         
   1  12  16        795.74        869.78        16.84 o                         
   2  12  16          6.41          5.90         5.42 o                         
   3  12  16        517.25        581.57        14.13 o                         
   4  12  16         83.26        103.22         9.45 o                         
   5  12  16         74.68         58.01         6.34 o                         
   6  12  16         29.54         32.94        13.14 o                         
   1  13  16        125.07        156.21        10.54 o                         
   2  13  16       2753.24       2922.86        55.02 o                         
   3  13  16         47.87         42.51         6.56 o                         
   4  13  16          0.01          7.39         4.69 o                         
   5  13  16         36.81         30.31         5.53 o                         
   6  13  16          1.17          0.92        10.76 o                         
   0  14  16       1054.14        991.32        45.12 o                         
   1  14  16        284.87        302.70        10.10 o                         
   2  14  16        415.06        406.51        11.10 o                         
   3  14  16        493.07        486.41        11.95 o                         
   4  14  16         72.08         75.50         7.41 o                         
   5  14  16          3.03          3.37         4.94 o                         
   1  15  16         23.29         22.30         5.40 o                         
   2  15  16          2.44          3.69         4.32 o                         
   3  15  16         10.69         19.48         6.77 o                         
   4  15  16          7.67          9.94         4.88 o                         
   5  15  16          1.44          1.13         5.76 o                         
   0  16  16        951.11        935.80        23.32 o                         
   1  16  16          3.83          7.34         3.99 o                         
   2  16  16        244.58        246.18         9.16 o                         
   3  16  16          4.90          2.81         4.60 o                         
   4  16  16        956.13        969.93        17.16 o                         
   1  17  16         45.69         53.15         6.03 o                         
   2  17  16          7.77          9.10         4.84 o                         
   3  17  16         41.70         21.65         4.43 o                         
   0  18  16        555.08        564.51        14.59 o                         
   1  18  16         14.70         18.64         4.41 o                         
   2  18  16        356.21        358.70        18.03 o                         
   1   1  17        174.91        177.81        10.68 o                         
   2   1  17        424.77        429.78        13.29 o                         
   3   1  17        538.27        561.09        13.07 o                         
   4   1  17        141.18        130.32         9.40 o                         
   5   1  17        235.15        218.44        11.35 o                         
   6   1  17        304.43        315.59        15.14 o                         
   7   1  17       1087.22       1110.75        21.35 o                         
   8   1  17          8.73         21.30         6.24 o                         
   0   2  17       1645.50       1778.48        34.03 o                         
   1   2  17         63.74        102.04         9.40 o                         
   2   2  17         79.06         94.10         8.49 o                         
   3   2  17        388.18        387.68        12.41 o                         
   4   2  17       4188.28       4285.56        72.33 o                         
   5   2  17       2635.32       2664.54        39.22 o                         
   6   2  17       7259.90       7159.36       116.83 o                         
   7   2  17        635.80        610.60        18.07 o                         
   8   2  17       1631.47       1577.94        30.80 o                         
   1   3  17        560.10        540.38        13.14 o                         
   2   3  17        168.63        164.19        12.82 o                         
   3   3  17        732.87        717.58        14.48 o                         
   4   3  17       1484.58       1513.18        23.19 o                         
   5   3  17       2829.40       2793.59        41.05 o                         
   6   3  17         12.87          8.40         6.43 o                         
   7   3  17          9.80          5.87         6.74 o                         
   8   3  17         20.89         23.87         7.24 o                         
   0   4  17        203.34        247.19        27.89 o                         
   1   4  17          6.95          9.22         5.61 o                         
   2   4  17         64.35         54.51         7.18 o                         
   3   4  17        426.09        406.54        11.70 o                         
   4   4  17          6.04          9.48         6.09 o                         
   5   4  17        103.11         83.49         9.86 o                         
   6   4  17       1197.72       1210.53        30.05 o                         
   7   4  17        105.74         87.21         9.97 o                         
   8   4  17        345.01        299.01        14.03 o                         
   1   5  17       1549.52       1537.06        21.26 o                         
   2   5  17       1938.15       1986.66        25.17 o                         
   3   5  17       1729.31       1774.47        24.76 o                         
   4   5  17       3274.42       3296.69        41.47 o                         
   5   5  17          6.39         10.93         6.39 o                         
   6   5  17        534.19        528.28        17.02 o                         
   7   5  17          1.06         -4.40         6.19 o                         
   8   5  17        464.55        455.55        16.73 o                         
   0   6  17       4060.25       4068.64        73.20 o                         
   1   6  17        111.16        125.71         9.96 o                         
   2   6  17       4643.73       4615.56        47.53 o                         
   3   6  17       1957.03       2081.66        27.60 o                         
   4   6  17        593.97        529.33        13.71 o                         
   5   6  17         12.27          3.45         6.08 o                         
   6   6  17         27.25         24.28         6.45 o                         
   7   6  17         49.19         47.49         7.77 o                         
   8   6  17        832.95        832.99        35.42 o                         
   1   7  17        484.84        532.52        19.23 o                         
   2   7  17        612.25        649.00        12.98 o                         
   3   7  17        325.54        361.98        12.02 o                         
   4   7  17        827.32        856.80        16.99 o                         
   5   7  17        166.64        137.77        10.89 o                         
   6   7  17          3.76          1.03         6.40 o                         
   7   7  17        410.81        380.12        19.99 o                         
   8   7  17        305.11        306.19        20.00 o                         
   0   8  17        898.68        846.44        25.15 o                         
   1   8  17        807.97        883.61        16.89 o                         
   2   8  17          3.22          5.84         6.39 o                         
   3   8  17          4.33         -2.35         5.53 o                         
   4   8  17        436.26        523.12        13.95 o                         
   5   8  17         99.62         99.41        11.49 o                         
   6   8  17         19.86         22.07         6.70 o                         
   7   8  17         87.30         75.17        10.60 o                         
   1   9  17         57.72         68.55         7.76 o                         
   2   9  17        114.89        129.35         8.65 o                         
   3   9  17         29.11         25.29         5.82 o                         
   4   9  17        333.62        343.09        13.03 o                         
   5   9  17         44.19         26.45         9.31 o                         
   6   9  17        739.38        748.45        18.80 o                         
   7   9  17          0.69          1.41         7.37 o                         
   0  10  17      11345.39      12271.82       180.88 o                         
   1  10  17        610.12        673.88        14.77 o                         
   2  10  17       2341.94       2441.27        30.95 o                         
   3  10  17         65.62         84.75         7.73 o                         
   4  10  17        173.30        211.13        14.22 o                         
   5  10  17         22.63         25.11         7.74 o                         
   6  10  17        183.76        199.68        10.81 o                         
   7  10  17         62.42         38.45        10.77 o                         
   1  11  17        198.04        221.37        10.17 o                         
   2  11  17       1075.75       1195.16        18.78 o                         
   3  11  17        101.97        124.29        11.77 o                         
   4  11  17         54.78         55.77         9.08 o                         
   5  11  17          5.05          0.40         4.85 o                         
   6  11  17         46.12         53.21         9.93 o                         
   0  12  17       1397.00       1406.57        29.47 o                         
   1  12  17         45.40         53.37         8.65 o                         
   2  12  17        576.44        575.44        13.28 o                         
   3  12  17        212.39        187.46         9.00 o                         
   4  12  17         18.24         10.52         5.55 o                         
   5  12  17         17.80         16.68         5.19 o                         
   6  12  17         23.12         44.86         7.80 o                         
   1  13  17         22.65         19.10         6.48 o                         
   2  13  17        311.82        354.93        10.58 o                         
   3  13  17         59.45         45.39         5.13 o                         
   4  13  17         39.43         26.29         4.81 o                         
   5  13  17         16.60         26.32         7.55 o                         
   6  13  17        133.97        161.21        11.37 o                         
   0  14  17        538.97        542.95        17.67 o                         
   1  14  17         91.45         98.69         9.38 o                         
   2  14  17       1472.90       1518.84        22.77 o                         
   3  14  17        586.36        555.76        14.85 o                         
   4  14  17        602.02        548.93        12.14 o                         
   5  14  17          7.47         -1.49         6.50 o                         
   1  15  17        152.11        145.58         8.16 o                         
   2  15  17        141.48        143.00         8.43 o                         
   3  15  17        441.60        434.94        11.45 o                         
   4  15  17        186.74        214.92         9.87 o                         
   0  16  17        258.24        264.42        13.11 o                         
   1  16  17          0.14         -1.16         4.22 o                         
   2  16  17        480.13        472.18        11.08 o                         
   3  16  17          0.02          8.81         4.35 o                         
   4  16  17        133.65         79.99        21.53 o                         
   1  17  17         28.26         23.61         4.80 o                         
   2  17  17        263.83        280.06         9.05 o                         
   0   0  18       5704.43       5468.42       309.05 o                         
   1   0  18         52.29         68.25        19.71 o                         
   2   0  18        644.76        630.41        28.21 o                         
   3   0  18         23.89         17.85         7.90 o                         
   4   0  18       3069.03       3054.88        57.87 o                         
   5   0  18       3635.51       3686.53        84.75 o                         
   6   0  18        622.98        587.70        28.84 o                         
   7   0  18        735.01        746.40        25.16 o                         
   8   0  18         82.67        107.66        27.68 o                         
   1   1  18        784.18        748.62        17.27 o                         
   2   1  18       1218.87       1258.71        21.61 o                         
   3   1  18       3279.52       3354.32        39.73 o                         
   4   1  18       1903.10       1908.96        26.93 o                         
   5   1  18       1885.95       1926.08        30.68 o                         
   6   1  18          2.16         15.93         8.50 o                         
   7   1  18        268.89        251.17        13.58 o                         
   8   1  18        309.65        314.15        29.08 o                         
   0   2  18       1191.70       1248.35        30.52 o                         
   1   2  18        614.34        624.40        15.50 o                         
   2   2  18        240.95        241.79        12.00 o                         
   3   2  18        199.93        195.37        10.00 o                         
   4   2  18          3.90          3.56         5.43 o                         
   5   2  18         65.39         47.11         7.26 o                         
   6   2  18          2.37         -0.11         7.49 o                         
   7   2  18        202.75        193.82        11.23 o                         
   8   2  18          5.32          3.63         8.93 o                         
   1   3  18        200.96        206.30        10.66 o                         
   2   3  18       3405.00       3514.59        43.28 o                         
   3   3  18        149.16        156.76         9.44 o                         
   4   3  18         19.47         22.71         8.56 o                         
   5   3  18        462.30        481.53        15.19 o                         
   6   3  18         24.16         29.08         6.83 o                         
   7   3  18       1366.04       1331.66        25.71 o                         
   8   3  18        414.98        428.31        34.62 o                         
   0   4  18         92.19         97.98        11.40 o                         
   1   4  18        987.94        937.81        17.11 o                         
   2   4  18        112.97        146.75         8.66 o                         
   3   4  18       2072.36       2211.93        28.51 o                         
   4   4  18         49.35         30.82         6.51 o                         
   5   4  18        110.08        100.93        10.10 o                         
   6   4  18        648.81        611.25        16.96 o                         
   7   4  18         17.77         15.48         5.84 o                         
   8   4  18        426.13        388.22        17.31 o                         
   1   5  18         12.54         28.24         7.41 o                         
   2   5  18       1952.11       2023.22        23.60 o                         
   3   5  18        563.55        600.56        14.88 o                         
   4   5  18       2447.99       2558.02        35.56 o                         
   5   5  18         75.30         70.20         7.87 o                         
   6   5  18        122.10        112.51        10.26 o                         
   7   5  18         77.34         81.16        17.19 o                         
   8   5  18        311.98        284.65        20.00 o                         
   0   6  18       1450.26       1545.46        38.91 o                         
   1   6  18         21.84         30.02         6.77 o                         
   2   6  18        832.94        901.32        14.96 o                         
   3   6  18        546.76        582.98        13.51 o                         
   4   6  18         71.54        109.85        10.77 o                         
   5   6  18        227.29        232.14        11.63 o                         
   6   6  18          0.25          5.57         6.15 o                         
   7   6  18        351.02        348.68        13.68 o                         
   8   6  18          0.06          1.54        10.76 o                         
   1   7  18        234.05        261.79        10.89 o                         
   2   7  18         47.47         48.28         6.35 o                         
   3   7  18         17.08         13.38         5.15 o                         
   4   7  18        354.92        397.15        12.22 o                         
   5   7  18         88.24        103.59        10.73 o                         
   6   7  18         89.08        104.01        11.60 o                         
   7   7  18          0.58          8.68         8.57 o                         
   0   8  18       1053.05       1097.82        29.22 o                         
   1   8  18       3995.35       4136.30        50.17 o                         
   2   8  18        216.21        244.12        10.30 o                         
   3   8  18          0.70         -5.16         5.57 o                         
   4   8  18        164.23        141.60        10.25 o                         
   5   8  18         96.60         74.86         8.23 o                         
   6   8  18        132.19        115.77        11.14 o                         
   7   8  18         26.21         13.59         5.51 o                         
   1   9  18        152.80        177.58        10.75 o                         
   2   9  18       1496.33       1539.01        22.37 o                         
   3   9  18        256.90        254.58        10.52 o                         
   4   9  18         48.31         56.22         7.47 o                         
   5   9  18        458.89        419.61        11.96 o                         
   6   9  18          0.85          0.24         5.57 o                         
   7   9  18         11.69         16.92         7.69 o                         
   0  10  18          0.15         -3.51         7.13 o                         
   1  10  18        151.46        141.27         9.78 o                         
   2  10  18         26.61         15.64         5.40 o                         
   3  10  18         31.92         44.55         5.85 o                         
   4  10  18          8.00         21.26         5.08 o                         
   5  10  18          5.39         19.71         7.18 o                         
   6  10  18         48.63         41.73         7.69 o                         
   1  11  18        665.58        715.21        13.88 o                         
   2  11  18          5.99          5.44         5.59 o                         
   3  11  18        225.85        259.04        11.93 o                         
   4  11  18         35.98         29.46         5.19 o                         
   5  11  18         71.17         62.47         6.32 o                         
   6  11  18         81.04         71.10        12.09 o                         
   0  12  18       3284.05       3507.52       100.05 o                         
   1  12  18          3.09          2.34         6.90 o                         
   2  12  18        159.74        159.12         8.46 o                         
   3  12  18          1.18          4.76         4.68 o                         
   4  12  18        345.22        346.41        10.64 o                         
   5  12  18         20.23         16.66         5.12 o                         
   6  12  18          4.46          5.23         6.61 o                         
   1  13  18        260.73        247.92        10.73 o                         
   2  13  18        497.82        485.03        11.48 o                         
   3  13  18         11.46         11.45         5.34 o                         
   4  13  18          3.77          4.90        14.10 o                         
   5  13  18         23.69         32.40         9.55 o                         
   0  14  18       1441.06       1397.91        30.56 o                         
   1  14  18         28.57         19.19         4.51 o                         
   2  14  18        194.48        178.35         8.56 o                         
   3  14  18         32.73         31.90         5.45 o                         
   4  14  18          0.04          1.20         5.45 o                         
   5  14  18        128.85        165.76        20.00 o                         
   1  15  18          0.36         -3.48         3.80 o                         
   2  15  18        399.28        407.45        10.73 o                         
   3  15  18         64.42         47.95         6.76 o                         
   4  15  18          0.35          8.70         5.08 o                         
   0  16  18         13.94         14.58         5.55 o                         
   1  16  18        480.59        467.00        10.65 o                         
   2  16  18        191.38        171.36         8.13 o                         
   3  16  18          0.03          4.69         4.11 o                         
   1  17  18          0.03         -1.82         4.14 o                         
   1   1  19        167.70        203.46        11.74 o                         
   2   1  19        178.23        170.30         9.98 o                         
   3   1  19       1761.06       1646.71        23.82 o                         
   4   1  19        611.47        614.97        14.00 o                         
   5   1  19        297.25        308.36        12.44 o                         
   6   1  19        223.88        217.00        11.30 o                         
   7   1  19        133.37        145.00        10.36 o                         
   8   1  19          5.79         -2.72         7.01 o                         
   0   2  19        145.07        123.03        13.51 o                         
   1   2  19         27.19         40.63         6.62 o                         
   2   2  19        560.28        521.77        12.30 o                         
   3   2  19         91.25         75.24         9.48 o                         
   4   2  19       1201.80       1237.55        20.58 o                         
   5   2  19        503.20        515.86        17.72 o                         
   6   2  19        685.93        672.12        17.58 o                         
   7   2  19        209.61        197.95        11.58 o                         
   8   2  19         26.85         25.05         7.69 o                         
   1   3  19         96.04         93.09         9.03 o                         
   2   3  19        599.84        586.89        12.70 o                         
   3   3  19        960.68        915.54        15.86 o                         
   4   3  19        435.06        467.16        12.73 o                         
   5   3  19          0.66          1.85         6.34 o                         
   6   3  19          0.01         -5.66         5.66 o                         
   7   3  19        536.07        514.94        15.93 o                         
   8   3  19         52.84         53.17        21.53 o                         
   0   4  19         56.99         63.89        10.05 o                         
   1   4  19          1.99          7.37         5.38 o                         
   2   4  19       1446.88       1468.52        21.78 o                         
   3   4  19        958.13        939.85        16.25 o                         
   4   4  19        284.68        322.96        12.39 o                         
   5   4  19        835.30        807.95        18.29 o                         
   6   4  19        435.40        405.89        15.33 o                         
   7   4  19         25.20         26.68         6.03 o                         
   1   5  19        436.38        439.73        13.06 o                         
   2   5  19       1224.92       1218.60        19.39 o                         
   3   5  19        339.74        314.95        11.18 o                         
   4   5  19         19.86         27.33         6.11 o                         
   5   5  19        218.83        208.46        13.99 o                         
   6   5  19        143.83        141.74        11.05 o                         
   7   5  19        139.87        135.82        12.88 o                         
   0   6  19         86.18         44.42        12.04 o                         
   1   6  19       1623.95       1661.10        25.57 o                         
   2   6  19         96.09        100.39         9.87 o                         
   3   6  19         20.58         19.82         5.35 o                         
   4   6  19       1357.83       1320.41        25.91 o                         
   5   6  19        240.89        235.12        11.43 o                         
   6   6  19        828.41        798.09        19.02 o                         
   7   6  19        327.40        286.71        12.58 o                         
   1   7  19       1923.80       1903.22        25.98 o                         
   2   7  19        182.18        180.40        13.89 o                         
   3   7  19       1813.16       1703.66        22.49 o                         
   4   7  19       1424.28       1439.41        24.60 o                         
   5   7  19          0.39          0.09         6.26 o                         
   6   7  19         61.12         58.95         8.97 o                         
   7   7  19         29.63         21.91         6.09 o                         
   0   8  19      13560.73      14489.93       237.02 o                         
   1   8  19         20.10         31.21         7.81 o                         
   2   8  19       1693.96       1785.28        23.42 o                         
   3   8  19         47.89         58.82         7.10 o                         
   4   8  19         22.29         24.34         5.51 o                         
   5   8  19          9.26          6.27         5.34 o                         
   6   8  19         28.89         37.87         5.75 o                         
   7   8  19        138.79        128.82        10.21 o                         
   1   9  19        807.75        874.44        16.67 o                         
   2   9  19        798.85        853.75        15.69 o                         
   3   9  19        303.62        311.29        14.84 o                         
   4   9  19         67.49         64.19         9.48 o                         
   5   9  19        470.63        479.33        12.95 o                         
   6   9  19         14.77         22.32         7.10 o                         
   0  10  19         58.97         56.34         9.52 o                         
   1  10  19       3504.00       3751.89        43.36 o                         
   2  10  19        170.01        183.56         9.66 o                         
   3  10  19          3.23          3.94         4.92 o                         
   4  10  19        375.82        390.27        11.84 o                         
   5  10  19        298.15        291.17        10.77 o                         
   6  10  19        261.23        254.63        13.65 o                         
   1  11  19        134.67        187.37        12.78 o                         
   2  11  19       2270.49       2295.03        29.91 o                         
   3  11  19         22.98         25.53         5.07 o                         
   4  11  19        227.78        217.58         9.81 o                         
   5  11  19         21.62         16.92         5.68 o                         
   6  11  19        213.71        209.05        18.09 o                         
   0  12  19       1321.25       1324.94        27.20 o                         
   1  12  19         26.29         21.25         4.40 o                         
   2  12  19       2843.19       2871.24        36.36 o                         
   3  12  19        792.54        776.86        14.92 o                         
   4  12  19        995.39        981.64        18.52 o                         
   5  12  19        104.98        107.11         8.56 o                         
   1  13  19         86.27         79.04         6.77 o                         
   2  13  19        200.68        204.29         8.80 o                         
   3  13  19        385.16        370.00        10.61 o                         
   4  13  19         17.59          9.90         5.27 o                         
   5  13  19         18.66          6.32        10.83 o                         
   0  14  19         37.31         39.49         6.60 o                         
   1  14  19        413.11        371.02        10.73 o                         
   2  14  19         45.17         43.45         5.48 o                         
   3  14  19        361.34        360.64        11.91 o                         
   4  14  19         40.27         45.01         9.73 o                         
   1  15  19         56.07         59.13         5.91 o                         
   2  15  19         55.31         34.91         4.71 o                         
   3  15  19        354.70        398.04        14.11 o                         
   0  16  19        251.91        258.45        11.73 o                         
   1  16  19         27.31         20.95         3.90 o                         
   2  16  19        467.40        513.24        14.16 o                         
   0   0  20         98.20         95.41        17.30 o                         
   1   0  20       4860.23       4455.43        92.25 o                         
   2   0  20          7.04         18.31         7.18 o                         
   3   0  20       2608.76       2658.39        46.35 o                         
   4   0  20          4.37          3.86         7.92 o                         
   5   0  20        376.62        366.94        21.60 o                         
   6   0  20         10.66         12.22         8.54 o                         
   7   0  20        190.33        195.30        16.92 o                         
   1   1  20         95.41         70.26         7.68 o                         
   2   1  20        256.93        225.27         9.72 o                         
   3   1  20        532.32        515.43        12.32 o                         
   4   1  20        331.55        324.99        11.73 o                         
   5   1  20         19.24         21.93         7.36 o                         
   6   1  20          1.76         -3.26         5.51 o                         
   7   1  20        322.21        308.28        13.77 o                         
   0   2  20       1739.25       1734.92        44.18 o                         
   1   2  20        662.82        588.90        15.24 o                         
   2   2  20         11.11         12.20         4.95 o                         
   3   2  20       1102.98       1144.16        18.08 o                         
   4   2  20         42.70         35.58         5.70 o                         
   5   2  20        538.19        511.13        15.33 o                         
   6   2  20        213.36        220.70        12.22 o                         
   7   2  20        211.41        207.76        11.21 o                         
   1   3  20         19.22         12.13         6.06 o                         
   2   3  20        365.32        400.90        11.49 o                         
   3   3  20        372.96        335.60        10.73 o                         
   4   3  20        270.32        260.46        12.29 o                         
   5   3  20          7.67         14.62         5.81 o                         
   6   3  20         20.08         14.83         5.98 o                         
   7   3  20        314.72        302.58        12.10 o                         
   0   4  20        110.93        120.62        22.12 o                         
   1   4  20       4416.72       4334.00        59.00 o                         
   2   4  20         24.09         28.79         5.09 o                         
   3   4  20         43.50         46.91         6.12 o                         
   4   4  20          6.47          4.59         6.55 o                         
   5   4  20         13.13          3.25         5.61 o                         
   6   4  20        201.50        205.28        11.03 o                         
   7   4  20          5.51          3.76         5.70 o                         
   1   5  20        126.96        175.68        11.73 o                         
   2   5  20       1039.95       1109.12        22.33 o                         
   3   5  20         31.47         24.92         5.50 o                         
   4   5  20         42.83         41.01         7.12 o                         
   5   5  20        167.29        192.20        10.40 o                         
   6   5  20         68.72         54.01         8.02 o                         
   7   5  20         61.65         73.51        13.84 o                         
   0   6  20        921.92        969.74        27.90 o                         
   1   6  20       1830.51       1808.21        31.44 o                         
   2   6  20        662.94        701.82        14.36 o                         
   3   6  20          0.01          2.84         5.09 o                         
   4   6  20          0.14         -1.87         5.67 o                         
   5   6  20          0.31         -1.93         6.02 o                         
   6   6  20        220.90        242.46        10.68 o                         
   7   6  20          0.79         20.71        11.53 o                         
   1   7  20        491.81        516.01        13.74 o                         
   2   7  20         41.49         31.67         5.86 o                         
   3   7  20        362.64        360.81        11.30 o                         
   4   7  20        156.72        172.30         9.45 o                         
   5   7  20          5.78          6.48         5.36 o                         
   6   7  20         44.70         55.86        11.74 o                         
   7   7  20         23.29         16.14         6.09 o                         
   0   8  20        175.37        190.80        16.44 o                         
   1   8  20          1.26          0.64         6.02 o                         
   2   8  20         63.03         73.49         9.38 o                         
   3   8  20        129.67        133.53         8.66 o                         
   4   8  20         22.63         22.11         5.25 o                         
   5   8  20         27.28         13.74         5.42 o                         
   6   8  20         17.73         12.04         5.30 o                         
   1   9  20        255.50        271.93         9.99 o                         
   2   9  20        137.73        147.27         9.71 o                         
   3   9  20        130.65        156.69         9.14 o                         
   4   9  20        578.21        566.85        13.80 o                         
   5   9  20         13.05          4.96         5.43 o                         
   6   9  20         10.44         13.46         5.58 o                         
   0  10  20        127.69        101.68        14.25 o                         
   1  10  20        159.18        158.83        10.71 o                         
   2  10  20        252.91        255.88         9.04 o                         
   3  10  20         12.46          8.61         4.86 o                         
   4  10  20         55.78         46.45         8.63 o                         
   5  10  20         81.19         93.39         8.58 o                         
   6  10  20        583.83        620.04        21.21 o                         
   1  11  20         78.51         84.58         6.61 o                         
   2  11  20        371.63        381.41        10.51 o                         
   3  11  20          5.25          5.15         4.76 o                         
   4  11  20        165.12        173.53        10.61 o                         
   5  11  20        125.34        112.85         9.77 o                         
   0  12  20         25.94          9.11        12.16 o                         
   1  12  20         78.44         68.53         6.25 o                         
   2  12  20         18.48          9.53         4.48 o                         
   3  12  20         21.60         25.30         5.55 o                         
   4  12  20          4.61          5.61         4.75 o                         
   5  12  20         28.31         34.76         7.61 o                         
   1  13  20        180.23        170.80         7.89 o                         
   2  13  20          0.08         -4.27         4.27 o                         
   3  13  20        186.67        188.77        11.52 o                         
   4  13  20         91.07        113.56         8.51 o                         
   0  14  20        353.76        361.49        13.22 o                         
   1  14  20        156.79        146.67         7.79 o                         
   2  14  20        226.36        228.70         8.26 o                         
   3  14  20          1.41          6.35         4.56 o                         
   1  15  20         42.44         46.99         8.84 o                         
   2  15  20          0.76          1.85         4.05 o                         
   1   1  21         68.66         79.28         8.48 o                         
   2   1  21         77.26         90.81         7.49 o                         
   3   1  21         11.72          1.50         5.04 o                         
   4   1  21          0.08         15.72         5.79 o                         
   5   1  21         41.93         54.27        10.48 o                         
   6   1  21        222.63        233.33        11.46 o                         
   7   1  21          0.29          3.08         7.61 o                         
   0   2  21         43.82          5.67        12.93 o                         
   1   2  21       1061.06       1110.91        19.89 o                         
   2   2  21          0.00         -2.79         5.08 o                         
   3   2  21        975.13        957.01        16.14 o                         
   4   2  21         15.07          4.16         5.90 o                         
   5   2  21          0.02         -4.17         5.26 o                         
   6   2  21        515.70        552.87        15.39 o                         
   7   2  21        227.71        231.06        26.15 o                         
   1   3  21         68.12         66.48         7.25 o                         
   2   3  21        415.67        416.88        11.30 o                         
   3   3  21         77.10         67.43         6.45 o                         
   4   3  21         86.12         76.67        10.19 o                         
   5   3  21         10.83          5.52         6.42 o                         
   6   3  21          4.09         -2.72         5.31 o                         
   7   3  21          4.19          8.46         6.52 o                         
   0   4  21        299.84        287.32        19.82 o                         
   1   4  21        722.38        653.17        16.48 o                         
   2   4  21        305.95        265.67        10.16 o                         
   3   4  21        551.69        513.81        12.03 o                         
   4   4  21         22.36         20.29         5.27 o                         
   5   4  21          8.18         13.01         5.38 o                         
   6   4  21         16.84         19.13         5.49 o                         
   7   4  21         30.14         31.47         7.01 o                         
   1   5  21          8.19         10.52         5.53 o                         
   2   5  21        101.14         87.24        10.75 o                         
   3   5  21          0.47         -5.02         5.02 o                         
   4   5  21         54.78         48.88         5.22 o                         
   5   5  21         15.91         22.38         5.90 o                         
   6   5  21          6.59          0.90         6.43 o                         
   7   5  21         22.02         -6.15         9.23 o                         
   0   6  21          2.84         17.32         8.87 o                         
   1   6  21         61.29         65.67         8.14 o                         
   2   6  21        261.18        257.24        11.31 o                         
   3   6  21         90.27         77.54         7.79 o                         
   4   6  21        463.15        437.15        11.99 o                         
   5   6  21          0.35          1.17         5.38 o                         
   6   6  21          6.15          2.88         5.14 o                         
   1   7  21         15.94         16.10         5.57 o                         
   2   7  21        275.98        264.21        11.16 o                         
   3   7  21         12.79          8.31         5.16 o                         
   4   7  21        638.79        584.55        13.57 o                         
   5   7  21          0.08         -2.94         6.46 o                         
   6   7  21         55.73         59.87         8.20 o                         
   0   8  21        215.94        225.15        14.41 o                         
   1   8  21        510.85        485.39        14.02 o                         
   2   8  21         18.13         13.95         6.61 o                         
   3   8  21        147.82        155.81        10.17 o                         
   4   8  21         24.08         21.23         5.35 o                         
   5   8  21        349.16        362.30        13.31 o                         
   6   8  21        154.00        183.75        10.79 o                         
   1   9  21        112.49        118.55         7.49 o                         
   2   9  21          4.87          4.54         4.42 o                         
   3   9  21         51.93         53.95         6.48 o                         
   4   9  21        388.79        391.69        17.32 o                         
   5   9  21         22.68         17.53         6.14 o                         
   6   9  21         82.12         66.14        18.46 o                         
   0  10  21          1.13          2.79         8.12 o                         
   1  10  21        558.24        551.02        11.45 o                         
   2  10  21          0.65          2.13         4.40 o                         
   3  10  21         33.18         36.15         5.43 o                         
   4  10  21         55.61         59.58         7.38 o                         
   5  10  21        215.90        215.09        12.88 o                         
   1  11  21        170.45        156.32         8.17 o                         
   2  11  21         16.29         12.89         4.63 o                         
   3  11  21        108.42        113.25        11.60 o                         
   4  11  21        308.81        364.83        11.25 o                         
   5  11  21        140.91        163.54        25.38 o                         
   0  12  21         44.34         49.35         7.26 o                         
   1  12  21          2.47          1.02         4.06 o                         
   2  12  21        183.16        179.89         9.31 o                         
   3  12  21        354.78        358.38        12.21 o                         
   4  12  21         65.05         78.71         8.33 o                         
   1  13  21        364.12        347.17         9.57 o                         
   2  13  21         56.84         71.77         9.28 o                         
   3  13  21         30.56         22.42         6.85 o                         
   0  14  21          7.03          4.07         8.88 o                         
   1  14  21         35.50         31.92         4.33 o                         
   2  14  21         20.67          7.38         4.13 o                         
   1  15  21        126.25        126.37         7.37 o                         
   0   0  22       7207.72       6521.62       224.85 o                         
   1   0  22       4006.96       3785.79        79.96 o                         
   2   0  22       1634.47       1456.29        29.54 o                         
   3   0  22        839.19        743.06        28.84 o                         
   4   0  22        574.10        610.97        18.97 o                         
   5   0  22         87.25         80.74        14.76 o                         
   6   0  22        837.24        797.70        39.95 o                         
   7   0  22         27.93         44.60        13.84 o                         
   1   1  22         24.09          7.67         6.28 o                         
   2   1  22         22.13         18.60         4.95 o                         
   3   1  22         40.74         36.43         5.84 o                         
   4   1  22        108.21        101.43         7.31 o                         
   5   1  22          3.73         -1.80         7.19 o                         
   6   1  22         48.51         60.67         8.74 o                         
   7   1  22          0.19         -2.24         5.91 o                         
   0   2  22        118.00        105.36        16.74 o                         
   1   2  22          4.10          0.79         6.02 o                         
   2   2  22         14.87          5.22         4.84 o                         
   3   2  22         15.98          5.66         5.00 o                         
   4   2  22         10.79         17.74         5.08 o                         
   5   2  22          0.46          9.02         6.29 o                         
   6   2  22        151.22        155.45        10.32 o                         
   1   3  22        102.56        115.92        11.57 o                         
   2   3  22       1299.62       1166.72        18.69 o                         
   3   3  22          3.12          3.27         5.06 o                         
   4   3  22        366.98        314.98        12.46 o                         
   5   3  22         27.67         23.98         5.58 o                         
   6   3  22          2.67         -6.30         8.43 o                         
   0   4  22       2327.18       2176.52        51.33 o                         
   1   4  22        298.52        249.50        16.06 o                         
   2   4  22        720.01        641.57        22.56 o                         
   3   4  22        510.09        452.10        13.19 o                         
   4   4  22          9.00         16.15         5.08 o                         
   5   4  22        221.01        203.49        10.28 o                         
   6   4  22        122.19        106.57        10.62 o                         
   1   5  22          1.49          6.02         5.84 o                         
   2   5  22          3.72          4.46         5.60 o                         
   3   5  22        164.39        148.45         9.01 o                         
   4   5  22        205.05        184.89         9.66 o                         
   5   5  22        146.47        163.83        15.00 o                         
   6   5  22          0.80          2.60         7.01 o                         
   0   6  22         83.85        133.25        28.45 o                         
   1   6  22        206.63        240.49        11.05 o                         
   2   6  22         52.68         62.44        10.20 o                         
   3   6  22          6.01          5.07         4.68 o                         
   4   6  22        210.80        224.50        12.35 o                         
   5   6  22         35.59         34.77         7.32 o                         
   6   6  22          8.20         11.53         6.52 o                         
   1   7  22         20.39         18.23         6.53 o                         
   2   7  22        487.99        458.09        12.83 o                         
   3   7  22         24.31         14.03         5.46 o                         
   4   7  22        127.29        112.44         8.55 o                         
   5   7  22         31.40         18.70         5.44 o                         
   6   7  22         81.42         60.50         9.20 o                         
   0   8  22         18.50         20.68         7.23 o                         
   1   8  22        163.97        167.71         8.72 o                         
   2   8  22         75.17         71.62         6.80 o                         
   3   8  22         82.05         99.28         7.84 o                         
   4   8  22        344.71        302.32        11.02 o                         
   5   8  22         33.23         51.30         9.59 o                         
   1   9  22         84.03         92.82         7.58 o                         
   2   9  22        161.65        174.24         8.40 o                         
   3   9  22         28.78         15.70         5.34 o                         
   4   9  22          0.01          1.14         5.03 o                         
   5   9  22          2.22          3.08        10.87 o                         
   0  10  22         38.43         39.40         6.73 o                         
   1  10  22          7.74          3.52         4.25 o                         
   2  10  22        104.40        111.05         7.77 o                         
   3  10  22        159.77        163.13         9.58 o                         
   4  10  22         24.75         25.76         7.21 o                         
   5  10  22         63.06         91.53        14.61 o                         
   1  11  22          3.53         -4.13         4.13 o                         
   2  11  22        204.27        198.10         8.39 o                         
   3  11  22         39.39         26.82         5.85 o                         
   4  11  22         41.24         35.69         5.89 o                         
   0  12  22         91.27         98.71        10.88 o                         
   1  12  22        360.43        365.74         9.84 o                         
   2  12  22          0.04          4.53         5.27 o                         
   3  12  22         36.69         28.22        11.43 o                         
   1  13  22         54.90         57.21         7.25 o                         
   2  13  22         53.00         71.97         9.81 o                         
   0  14  22        385.86        405.18        12.44 o                         
   1  14  22          1.63          3.51         4.09 o                         
   1   1  23          5.76          2.02         5.50 o                         
   2   1  23         56.38         53.55         5.98 o                         
   3   1  23         11.98         15.82         4.41 o                         
   4   1  23        270.44        266.46         9.93 o                         
   5   1  23        206.67        185.29        12.05 o                         
   6   1  23          3.33         -1.54         6.52 o                         
   0   2  23        875.50        735.72        35.22 o                         
   1   2  23        200.43        186.11        11.96 o                         
   2   2  23        275.87        244.61        10.09 o                         
   3   2  23          8.73          0.13         4.26 o                         
   4   2  23         97.49        104.58         8.22 o                         
   5   2  23         87.91         87.08         8.17 o                         
   6   2  23        171.10        124.60        18.46 o                         
   1   3  23         70.40         64.51        10.66 o                         
   2   3  23       1513.43       1370.85        23.49 o                         
   3   3  23        176.09        151.86         9.41 o                         
   4   3  23         25.38         20.72         9.40 o                         
   5   3  23         21.11         14.41         5.91 o                         
   6   3  23         32.22         25.66         6.52 o                         
   0   4  23         42.09         36.86         9.15 o                         
   1   4  23         34.70         20.93         8.36 o                         
   2   4  23        135.17        132.13         8.94 o                         
   3   4  23          4.20          6.72         4.77 o                         
   4   4  23          6.67          3.63         5.68 o                         
   5   4  23         14.40         19.74         6.11 o                         
   6   4  23        236.55        260.18        13.57 o                         
   1   5  23         12.96         -3.79         6.14 o                         
   2   5  23         92.69         84.57         8.41 o                         
   3   5  23          0.01         -5.07         6.22 o                         
   4   5  23        327.02        313.84        10.86 o                         
   5   5  23         17.18         14.22         7.27 o                         
   6   5  23          0.02          7.69         9.23 o                         
   0   6  23       1489.42       1354.72        30.21 o                         
   1   6  23          1.45          2.85         5.12 o                         
   2   6  23          4.78         12.88         5.31 o                         
   3   6  23        252.38        239.55        12.24 o                         
   4   6  23        214.69        189.77        11.07 o                         
   5   6  23         20.42          9.48        11.90 o                         
   1   7  23        162.80        163.55         9.11 o                         
   2   7  23          3.85         -0.36         4.95 o                         
   3   7  23        316.85        286.59        11.24 o                         
   4   7  23        123.56        104.00        12.87 o                         
   5   7  23         48.63         23.07        12.30 o                         
   0   8  23          0.02          4.91         7.17 o                         
   1   8  23         13.86          2.68         4.54 o                         
   2   8  23         51.75         62.81         6.15 o                         
   3   8  23         10.31          0.61         5.98 o                         
   4   8  23          3.00         18.23         7.30 o                         
   5   8  23          3.39          8.04         6.52 o                         
   1   9  23        221.53        200.48         8.47 o                         
   2   9  23         41.55         60.49         6.51 o                         
   3   9  23         22.31         17.58         4.99 o                         
   4   9  23        198.74        185.16        14.43 o                         
   0  10  23         38.81         33.48         7.57 o                         
   1  10  23         11.29         11.62         4.75 o                         
   2  10  23        529.45        532.81        12.40 o                         
   3  10  23         69.69         66.32        12.12 o                         
   4  10  23         45.61         48.66        11.81 o                         
   1  11  23         35.34         40.05         5.38 o                         
   2  11  23          3.99          7.40         4.56 o                         
   3  11  23          1.23          7.36         5.24 o                         
   0  12  23        565.63        622.39        30.88 o                         
   1  12  23        175.43        176.64         8.05 o                         
   2  12  23         48.37         55.67         6.94 o                         
   1  13  23         29.93         22.16         5.91 o                         
   1   0  24         42.38         47.94        13.39 o                         
   2   0  24          6.06          7.90         6.81 o                         
   3   0  24          8.77         20.23         9.51 o                         
   4   0  24        190.48        235.99        13.51 o                         
   5   0  24         89.01         96.14        12.80 o                         
   1   1  24          4.80          1.87         4.78 o                         
   2   1  24        118.19        104.68         8.62 o                         
   3   1  24         29.32         33.18         6.77 o                         
   4   1  24         37.51         33.80         5.22 o                         
   5   1  24          0.00          4.49         5.51 o                         
   0   2  24         14.85          5.07         9.19 o                         
   1   2  24        160.60        155.68         9.49 o                         
   2   2  24         62.43         59.42         6.17 o                         
   3   2  24        150.61        137.26         8.73 o                         
   4   2  24          8.93          9.71         5.05 o                         
   5   2  24          8.13          3.39         6.25 o                         
   1   3  24          0.02         -5.05         5.10 o                         
   2   3  24          0.10          0.96         5.10 o                         
   3   3  24         51.72         33.39         5.13 o                         
   4   3  24          2.56          4.58         5.44 o                         
   5   3  24         58.74         37.51        11.10 o                         
   0   4  24          0.67         15.70         6.33 o                         
   1   4  24        105.43        138.77         9.33 o                         
   2   4  24        116.33         83.81         8.28 o                         
   3   4  24          0.40         -1.03         4.70 o                         
   4   4  24          8.79          8.13         5.89 o                         
   5   4  24         10.40         17.39         7.01 o                         
   1   5  24         41.85         32.35         5.50 o                         
   2   5  24        112.91        110.42         9.43 o                         
   3   5  24        190.74        205.54        10.04 o                         
   4   5  24        201.03        191.30        12.52 o                         
   5   5  24         33.26         49.21        15.38 o                         
   0   6  24        765.97        816.68        22.45 o                         
   1   6  24         51.55         33.45         5.07 o                         
   2   6  24         68.65         62.09         7.94 o                         
   3   6  24         78.42         96.61        10.06 o                         
   4   6  24         14.83         10.30         6.24 o                         
   5   6  24        200.98        189.50        12.92 o                         
   1   7  24          1.51         11.27         5.07 o                         
   2   7  24          3.72         10.32         4.77 o                         
   3   7  24         65.00         63.47         6.87 o                         
   4   7  24        192.10        167.86        10.48 o                         
   0   8  24          0.14          5.37         6.12 o                         
   1   8  24         93.25        103.51         7.89 o                         
   2   8  24          0.31          3.99         4.99 o                         
   3   8  24         56.05         66.07        10.43 o                         
   4   8  24        194.18        140.30        12.19 o                         
   1   9  24        168.28        190.16         8.12 o                         
   2   9  24         30.20         27.29         5.64 o                         
   3   9  24        125.50        125.17         9.67 o                         
   4   9  24         73.46         83.29        11.07 o                         
   0  10  24        121.05        143.32        14.01 o                         
   1  10  24        412.22        422.55        12.18 o                         
   2  10  24         71.47         79.15         8.82 o                         
   3  10  24         43.05         73.90        13.07 o                         
   1  11  24        112.85        108.89        12.43 o                         
   2  11  24          7.81         19.76         5.58 o                         
   0  12  24          4.19         -6.09         6.09 o                         
   1  12  24        173.70        176.01         9.41 o                         
   1   1  25        384.52        342.66        12.31 o                         
   2   1  25         25.74         27.84         5.74 o                         
   3   1  25         36.49         42.44         5.43 o                         
   4   1  25         45.88         79.16        12.86 o                         
   5   1  25        536.28        569.53        27.71 o                         
   0   2  25        276.33        244.40        15.38 o                         
   1   2  25          0.56          0.21         4.56 o                         
   2   2  25         94.06         98.95         9.01 o                         
   3   2  25        113.79        126.04         8.30 o                         
   4   2  25         71.17        103.45        11.16 o                         
   5   2  25          1.06          4.61         6.52 o                         
   1   3  25        161.17        160.37         9.09 o                         
   2   3  25        112.64        113.42         9.51 o                         
   3   3  25        123.81        138.24         9.59 o                         
   4   3  25          0.09         -2.80         5.47 o                         
   5   3  25        349.05        366.91        30.01 o                         
   0   4  25        354.63        343.28        15.27 o                         
   1   4  25        319.38        299.58        11.82 o                         
   2   4  25        132.38        102.60         8.82 o                         
   3   4  25         27.65         23.60         5.07 o                         
   4   4  25        181.67        208.12        11.98 o                         
   1   5  25        205.05        191.05         9.41 o                         
   2   5  25          4.14          3.85         4.59 o                         
   3   5  25          0.82          0.79         5.37 o                         
   4   5  25        117.49        127.95        19.64 o                         
   0   6  25         39.29         45.37         8.66 o                         
   1   6  25         64.93         61.34         6.65 o                         
   2   6  25        167.12        173.81         8.97 o                         
   3   6  25        314.13        335.15        11.44 o                         
   4   6  25         41.70         44.61        20.76 o                         
   1   7  25        273.47        292.07         9.83 o                         
   2   7  25          0.15          1.43         4.22 o                         
   3   7  25        396.42        424.15        12.55 o                         
   4   7  25          3.24          4.14         7.01 o                         
   0   8  25          0.12          0.65         5.77 o                         
   1   8  25         16.00          3.29         4.71 o                         
   2   8  25        134.31        137.74         9.02 o                         
   3   8  25        597.31        639.83        22.29 o                         
   1   9  25         35.42         30.84         4.75 o                         
   2   9  25         98.02         84.90         8.82 o                         
   3   9  25         47.29         56.83        12.70 o                         
   0  10  25        109.46        105.20        14.28 o                         
   1  10  25        247.44        278.57         9.60 o                         
   2  10  25          2.50          2.77         5.33 o                         
   0   0  26         46.66         20.93         9.08 o                         
   1   0  26        150.28        140.24        18.42 o                         
   2   0  26         45.11         39.22        13.54 o                         
   3   0  26         58.80         45.47        12.17 o                         
   4   0  26         47.19         37.75        16.15 o                         
   1   1  26          0.35         -3.54         4.90 o                         
   2   1  26         13.94          7.19         4.91 o                         
   3   1  26          2.90          3.96         5.01 o                         
   4   1  26          6.57         10.39         6.99 o                         
   0   2  26          4.24          4.38         6.46 o                         
   1   2  26         13.92          2.45         4.68 o                         
   2   2  26        220.37        225.12         9.75 o                         
   3   2  26          8.50          6.36         5.62 o                         
   4   2  26        168.54        168.43        12.22 o                         
   1   3  26          0.11          0.63         4.29 o                         
   2   3  26          5.80         -4.71         4.71 o                         
   3   3  26          1.69          3.05         5.57 o                         
   4   3  26         46.78         36.46         8.50 o                         
   0   4  26        206.50        255.96        15.38 o                         
   1   4  26         65.00         44.62         5.54 o                         
   2   4  26          1.35         10.79         5.49 o                         
   3   4  26         93.48        124.20         9.85 o                         
   4   4  26         33.25         48.67        12.91 o                         
   1   5  26          3.67          3.33         4.46 o                         
   2   5  26         18.00          6.94         4.71 o                         
   3   5  26          5.68         -5.73         5.76 o                         
   0   6  26        462.19        490.59        21.44 o                         
   1   6  26          3.53          4.05         4.13 o                         
   2   6  26        281.17        288.38        10.79 o                         
   3   6  26        228.50        263.01        14.67 o                         
   1   7  26         66.27         79.49         6.80 o                         
   2   7  26        381.71        409.97        14.21 o                         
   3   7  26         40.42         59.43        31.53 o                         
   0   8  26         18.81         18.45        10.76 o                         
   1   8  26        150.68        152.60         8.45 o                         
   2   8  26          0.32         -4.83         4.83 o                         
   1   9  26         32.08         24.19         5.33 o                         
   1   1  27         90.45         73.05         7.64 o                         
   2   1  27         51.95         49.14        11.52 o                         
   3   1  27          0.01          7.93         7.01 o                         
   0   2  27          2.46         -1.54         6.01 o                         
   1   2  27        244.90        265.61         9.67 o                         
   2   2  27        101.85         92.60        13.85 o                         
   3   2  27        339.86        372.08        14.79 o                         
   1   3  27          4.98          9.89         4.70 o                         
   2   3  27        175.02        170.47         9.69 o                         
   3   3  27        613.24        639.09        21.73 o                         
   0   4  27         20.13         58.75        13.07 o                         
   1   4  27         15.45          7.19         4.51 o                         
   2   4  27        188.04        174.56         9.34 o                         
   3   4  27          4.27          9.23         7.38 o                         
   1   5  27         84.06         81.24        18.06 o                         
   2   5  27         51.89         48.68        11.76 o                         
   0   6  27        451.07        558.65        29.24 o                         
   1   6  27         65.67         76.21         7.77 o                         
   2   6  27         15.32          4.29         5.87 o                         
   1   7  27        337.38        372.17        13.27 o                         
   0   0  28        232.53        243.07        24.61 o                         
   1   0  28         42.62         40.12         8.50 o                         
   2   0  28        143.70        128.99        20.00 o                         
   1   1  28         45.36         42.36         9.10 o                         
   2   1  28        110.07         98.44        20.00 o                         
   0   2  28         64.49         82.25        23.84 o                         
   1   2  28        111.60        132.12        12.00 o                         
   2   2  28        101.13        120.42        11.50 o                         
   1   3  28        124.35        122.06        10.04 o                         
   0   4  28          0.94         -0.77         6.52 o                         
   1   4  28         16.45         19.99         4.77 o                         
                                                                                
